# Supplementary material for: Molecular Mechanisms of Acclimatization to Phosphorus Starvation and Recovery Underlying Full-Length Transcriptome Profiling in Barley (Hordeum vulgare L.)
Source: Front Plant Sci. 2018 Apr 18;9:500. doi: 10.3389/fpls.2018.00500 (PMC5915550; doi:10.3389/fpls.2018.00500)
Supplement: Supplemental Table 1 — Correlation analysis of 72 samples. [file Table1.XLS]

## Sheet: 附件1-各样品三次重复间相关性分析
R^2	MCK19G1	MCK19G2	MCK19G3	MCK19Y1	MCK19Y2	MCK19Y3	MCK03G1	MCK03G2	MCK03G3	MCK03Y1	MCK03Y2	MCK03Y3	M_P19G1	M_P19G2	M_P19G3	M_P19Y1	M_P19Y2	M_P19Y3	M_P22G1	M_P22G2	M_P22G3	M_P22Y1	M_P22Y2	M_P22Y3	M_P03G1	M_P03G2	M_P03G3	M_P03Y1	M_P03Y2	M_P03Y3	MR22G1	MR22G2	MR22G3	MR22Y1	MR22Y2	MR22Y3	GCK19G1	GCK19G2	GCK19G3	GCK19Y1	GCK19Y2	GCK19Y3	GCK03G1	GCK03G2	GCK03G3	GCK03Y1	GCK03Y2	GCK03Y3	G_P19G1
MCK19G1	1	0.979	0.974	0.564	0.554	0.566	0.905	0.901	0.915	0.469	0.466	0.485	0.964	0.953	0.936	0.547	0.546	0.556	0.953	0.951	0.952	0.583	0.55	0.559	0.927	0.897	0.91	0.499	0.448	0.494	0.952	0.953	0.951	0.574	0.556	0.552	0.922	0.936	0.918	0.517	0.5	0.501	0.859	0.847	0.854	0.43	0.424	0.439	0.93
MCK19G2	0.979	1	0.969	0.568	0.566	0.571	0.91	0.905	0.916	0.48	0.478	0.495	0.957	0.948	0.939	0.552	0.551	0.564	0.949	0.948	0.947	0.586	0.555	0.566	0.926	0.901	0.911	0.507	0.46	0.505	0.945	0.947	0.945	0.577	0.56	0.558	0.934	0.945	0.929	0.531	0.515	0.517	0.877	0.866	0.874	0.447	0.443	0.456	0.941
MCK19G3	0.974	0.969	1	0.569	0.56	0.574	0.924	0.924	0.932	0.48	0.479	0.495	0.97	0.967	0.952	0.557	0.555	0.564	0.952	0.953	0.953	0.583	0.551	0.565	0.944	0.918	0.929	0.509	0.46	0.506	0.951	0.953	0.951	0.575	0.557	0.555	0.94	0.949	0.93	0.526	0.509	0.511	0.884	0.876	0.876	0.442	0.436	0.449	0.936
MCK19Y1	0.564	0.568	0.569	1	0.978	0.982	0.598	0.57	0.603	0.895	0.886	0.91	0.564	0.563	0.551	0.958	0.953	0.942	0.573	0.575	0.57	0.949	0.957	0.959	0.597	0.577	0.594	0.921	0.88	0.913	0.573	0.58	0.569	0.948	0.95	0.941	0.554	0.544	0.544	0.922	0.918	0.91	0.573	0.577	0.581	0.833	0.825	0.838	0.544
MCK19Y2	0.554	0.566	0.56	0.978	1	0.972	0.585	0.559	0.59	0.886	0.88	0.901	0.554	0.553	0.546	0.948	0.943	0.94	0.563	0.564	0.559	0.933	0.942	0.948	0.585	0.565	0.582	0.912	0.875	0.904	0.562	0.569	0.558	0.932	0.937	0.927	0.553	0.543	0.543	0.925	0.925	0.914	0.57	0.575	0.578	0.842	0.835	0.847	0.545
MCK19Y3	0.566	0.571	0.574	0.982	0.972	1	0.601	0.574	0.606	0.896	0.891	0.915	0.57	0.57	0.559	0.973	0.967	0.956	0.577	0.578	0.574	0.951	0.958	0.968	0.602	0.582	0.599	0.93	0.887	0.922	0.576	0.583	0.571	0.948	0.951	0.939	0.561	0.55	0.551	0.929	0.925	0.917	0.574	0.578	0.582	0.829	0.823	0.833	0.551
MCK03G1	0.905	0.91	0.924	0.598	0.585	0.601	1	0.982	0.985	0.544	0.544	0.55	0.914	0.93	0.906	0.594	0.596	0.599	0.93	0.939	0.933	0.624	0.6	0.607	0.978	0.981	0.978	0.554	0.529	0.559	0.926	0.931	0.931	0.617	0.602	0.615	0.914	0.907	0.915	0.563	0.546	0.556	0.939	0.932	0.934	0.495	0.492	0.503	0.876
MCK03G2	0.901	0.905	0.924	0.57	0.559	0.574	0.982	1	0.978	0.522	0.522	0.527	0.914	0.93	0.902	0.568	0.57	0.572	0.922	0.933	0.927	0.592	0.569	0.577	0.972	0.983	0.977	0.532	0.509	0.537	0.924	0.926	0.929	0.587	0.574	0.587	0.923	0.913	0.919	0.534	0.517	0.527	0.933	0.93	0.927	0.471	0.468	0.478	0.87
MCK03G3	0.915	0.916	0.932	0.603	0.59	0.606	0.985	0.978	1	0.537	0.536	0.547	0.924	0.94	0.913	0.6	0.601	0.605	0.934	0.943	0.938	0.628	0.602	0.609	0.986	0.979	0.985	0.555	0.521	0.557	0.932	0.939	0.937	0.623	0.607	0.616	0.92	0.915	0.92	0.564	0.546	0.556	0.939	0.934	0.933	0.491	0.487	0.498	0.88
MCK03Y1	0.469	0.48	0.48	0.895	0.886	0.896	0.544	0.522	0.537	1	0.984	0.98	0.473	0.479	0.466	0.902	0.896	0.873	0.495	0.501	0.493	0.869	0.895	0.904	0.524	0.526	0.532	0.963	0.973	0.976	0.497	0.5	0.493	0.875	0.889	0.905	0.48	0.464	0.472	0.881	0.883	0.885	0.522	0.529	0.53	0.902	0.902	0.899	0.46
MCK03Y2	0.466	0.478	0.479	0.886	0.88	0.891	0.544	0.522	0.536	0.984	1	0.975	0.472	0.478	0.465	0.9	0.895	0.872	0.492	0.498	0.49	0.858	0.888	0.899	0.523	0.526	0.531	0.96	0.978	0.973	0.494	0.499	0.491	0.868	0.884	0.899	0.481	0.464	0.472	0.878	0.88	0.882	0.521	0.53	0.53	0.895	0.899	0.895	0.461
MCK03Y3	0.485	0.495	0.495	0.91	0.901	0.915	0.55	0.527	0.547	0.98	0.975	1	0.49	0.494	0.482	0.92	0.916	0.893	0.505	0.51	0.502	0.883	0.907	0.918	0.535	0.529	0.54	0.976	0.962	0.983	0.509	0.513	0.504	0.896	0.91	0.916	0.494	0.479	0.486	0.903	0.902	0.903	0.526	0.533	0.536	0.897	0.896	0.895	0.476
M_P19G1	0.964	0.957	0.97	0.564	0.554	0.57	0.914	0.914	0.924	0.473	0.472	0.49	1	0.984	0.964	0.559	0.559	0.568	0.947	0.95	0.952	0.585	0.552	0.564	0.943	0.911	0.929	0.507	0.456	0.502	0.944	0.946	0.942	0.576	0.557	0.555	0.937	0.949	0.938	0.522	0.504	0.507	0.863	0.853	0.861	0.432	0.427	0.441	0.937
M_P19G2	0.953	0.948	0.967	0.563	0.553	0.57	0.93	0.93	0.94	0.479	0.478	0.494	0.984	1	0.969	0.563	0.563	0.571	0.949	0.955	0.957	0.586	0.555	0.566	0.957	0.929	0.944	0.51	0.462	0.506	0.945	0.949	0.946	0.579	0.56	0.56	0.941	0.949	0.947	0.523	0.505	0.511	0.88	0.871	0.877	0.437	0.432	0.445	0.929
M_P19G3	0.936	0.939	0.952	0.551	0.546	0.559	0.906	0.902	0.913	0.466	0.465	0.482	0.964	0.969	1	0.55	0.55	0.573	0.932	0.936	0.938	0.575	0.543	0.556	0.933	0.9	0.916	0.5	0.449	0.494	0.925	0.93	0.924	0.567	0.547	0.546	0.936	0.947	0.943	0.524	0.506	0.511	0.871	0.858	0.869	0.436	0.429	0.442	0.937
M_P19Y1	0.547	0.552	0.557	0.958	0.948	0.973	0.594	0.568	0.6	0.902	0.9	0.92	0.559	0.563	0.55	1	0.985	0.969	0.565	0.568	0.564	0.948	0.958	0.964	0.596	0.578	0.595	0.939	0.902	0.933	0.563	0.569	0.559	0.945	0.947	0.944	0.55	0.537	0.544	0.922	0.916	0.918	0.565	0.57	0.573	0.827	0.821	0.831	0.536
M_P19Y2	0.546	0.551	0.555	0.953	0.943	0.967	0.596	0.57	0.601	0.896	0.895	0.916	0.559	0.563	0.55	0.985	1	0.972	0.567	0.57	0.566	0.948	0.961	0.962	0.598	0.58	0.596	0.932	0.904	0.928	0.567	0.572	0.563	0.951	0.953	0.954	0.551	0.536	0.544	0.919	0.915	0.92	0.565	0.569	0.573	0.818	0.813	0.823	0.533
M_P19Y3	0.556	0.564	0.564	0.942	0.94	0.956	0.599	0.572	0.605	0.873	0.872	0.893	0.568	0.571	0.573	0.969	0.972	1	0.575	0.577	0.575	0.939	0.945	0.949	0.603	0.581	0.599	0.912	0.876	0.905	0.574	0.579	0.57	0.939	0.936	0.935	0.564	0.551	0.558	0.915	0.91	0.913	0.575	0.58	0.584	0.81	0.804	0.815	0.55
M_P22G1	0.953	0.949	0.952	0.573	0.563	0.577	0.93	0.922	0.934	0.495	0.492	0.505	0.947	0.949	0.932	0.565	0.567	0.575	1	0.987	0.987	0.607	0.572	0.58	0.944	0.926	0.934	0.518	0.476	0.517	0.973	0.975	0.973	0.593	0.575	0.578	0.911	0.92	0.911	0.528	0.512	0.518	0.882	0.872	0.877	0.451	0.446	0.458	0.91
M_P22G2	0.951	0.948	0.953	0.575	0.564	0.578	0.939	0.933	0.943	0.501	0.498	0.51	0.95	0.955	0.936	0.568	0.57	0.577	0.987	1	0.988	0.606	0.574	0.582	0.952	0.938	0.943	0.522	0.482	0.522	0.973	0.977	0.976	0.594	0.576	0.581	0.918	0.925	0.917	0.53	0.513	0.52	0.89	0.882	0.886	0.455	0.45	0.462	0.909
M_P22G3	0.952	0.947	0.953	0.57	0.559	0.574	0.933	0.927	0.938	0.493	0.49	0.502	0.952	0.957	0.938	0.564	0.566	0.575	0.987	0.988	1	0.604	0.57	0.578	0.949	0.931	0.937	0.515	0.475	0.515	0.971	0.974	0.973	0.59	0.572	0.576	0.916	0.924	0.918	0.524	0.507	0.514	0.883	0.873	0.876	0.448	0.443	0.456	0.91
M_P22Y1	0.583	0.586	0.583	0.949	0.933	0.951	0.624	0.592	0.628	0.869	0.858	0.883	0.585	0.586	0.575	0.948	0.948	0.939	0.607	0.606	0.604	1	0.981	0.975	0.624	0.602	0.619	0.898	0.855	0.89	0.601	0.608	0.598	0.97	0.966	0.958	0.569	0.56	0.566	0.9	0.893	0.898	0.59	0.591	0.598	0.806	0.796	0.809	0.561
M_P22Y2	0.55	0.555	0.551	0.957	0.942	0.958	0.6	0.569	0.602	0.895	0.888	0.907	0.552	0.555	0.543	0.958	0.961	0.945	0.572	0.574	0.57	0.981	1	0.982	0.596	0.579	0.593	0.919	0.888	0.912	0.57	0.576	0.566	0.969	0.974	0.97	0.542	0.531	0.539	0.914	0.911	0.914	0.568	0.57	0.577	0.827	0.821	0.831	0.53
M_P22Y3	0.559	0.566	0.565	0.959	0.948	0.968	0.607	0.577	0.609	0.904	0.899	0.918	0.564	0.566	0.556	0.964	0.962	0.949	0.58	0.582	0.578	0.975	0.982	1	0.604	0.587	0.602	0.93	0.893	0.924	0.576	0.583	0.572	0.962	0.966	0.959	0.556	0.544	0.55	0.924	0.921	0.922	0.576	0.579	0.586	0.839	0.833	0.841	0.545
M_P03G1	0.927	0.926	0.944	0.597	0.585	0.602	0.978	0.972	0.986	0.524	0.523	0.535	0.943	0.957	0.933	0.596	0.598	0.603	0.944	0.952	0.949	0.624	0.596	0.604	1	0.976	0.986	0.547	0.508	0.547	0.939	0.944	0.942	0.617	0.599	0.606	0.929	0.926	0.931	0.557	0.538	0.547	0.927	0.92	0.92	0.477	0.472	0.484	0.895
M_P03G2	0.897	0.901	0.918	0.577	0.565	0.582	0.981	0.983	0.979	0.526	0.526	0.529	0.911	0.929	0.9	0.578	0.58	0.581	0.926	0.938	0.931	0.602	0.579	0.587	0.976	1	0.983	0.535	0.515	0.542	0.924	0.927	0.931	0.594	0.581	0.596	0.916	0.906	0.913	0.54	0.523	0.534	0.932	0.929	0.926	0.475	0.471	0.481	0.866
M_P03G3	0.91	0.911	0.929	0.594	0.582	0.599	0.978	0.977	0.985	0.532	0.531	0.54	0.929	0.944	0.916	0.595	0.596	0.599	0.934	0.943	0.937	0.619	0.593	0.602	0.986	0.983	1	0.549	0.518	0.553	0.931	0.936	0.936	0.612	0.596	0.607	0.924	0.917	0.923	0.556	0.539	0.548	0.932	0.93	0.928	0.482	0.479	0.49	0.879
M_P03Y1	0.499	0.507	0.509	0.921	0.912	0.93	0.554	0.532	0.555	0.963	0.96	0.976	0.507	0.51	0.5	0.939	0.932	0.912	0.518	0.522	0.515	0.898	0.919	0.93	0.547	0.535	0.549	1	0.948	0.98	0.522	0.528	0.516	0.908	0.918	0.917	0.505	0.491	0.498	0.908	0.904	0.906	0.53	0.536	0.539	0.878	0.874	0.877	0.491
M_P03Y2	0.448	0.46	0.46	0.88	0.875	0.887	0.529	0.509	0.521	0.973	0.978	0.962	0.456	0.462	0.449	0.902	0.904	0.876	0.476	0.482	0.475	0.855	0.888	0.893	0.508	0.515	0.518	0.948	1	0.968	0.48	0.482	0.476	0.865	0.884	0.905	0.467	0.448	0.458	0.869	0.875	0.878	0.505	0.513	0.512	0.879	0.885	0.881	0.441
M_P03Y3	0.494	0.505	0.506	0.913	0.904	0.922	0.559	0.537	0.557	0.976	0.973	0.983	0.502	0.506	0.494	0.933	0.928	0.905	0.517	0.522	0.515	0.89	0.912	0.924	0.547	0.542	0.553	0.98	0.968	1	0.52	0.524	0.516	0.899	0.91	0.92	0.505	0.489	0.496	0.9	0.899	0.902	0.535	0.541	0.543	0.888	0.887	0.888	0.486
MR22G1	0.952	0.945	0.951	0.573	0.562	0.576	0.926	0.924	0.932	0.497	0.494	0.509	0.944	0.945	0.925	0.563	0.567	0.574	0.973	0.973	0.971	0.601	0.57	0.576	0.939	0.924	0.931	0.522	0.48	0.52	1	0.987	0.987	0.599	0.581	0.584	0.915	0.921	0.91	0.53	0.513	0.518	0.878	0.872	0.877	0.449	0.444	0.457	0.894
MR22G2	0.953	0.947	0.953	0.58	0.569	0.583	0.931	0.926	0.939	0.5	0.499	0.513	0.946	0.949	0.93	0.569	0.572	0.579	0.975	0.977	0.974	0.608	0.576	0.583	0.944	0.927	0.936	0.528	0.482	0.524	0.987	1	0.985	0.604	0.585	0.587	0.917	0.923	0.912	0.537	0.52	0.525	0.887	0.88	0.886	0.456	0.451	0.464	0.9
MR22G3	0.951	0.945	0.951	0.569	0.558	0.571	0.931	0.929	0.937	0.493	0.491	0.504	0.942	0.946	0.924	0.559	0.563	0.57	0.973	0.976	0.973	0.598	0.566	0.572	0.942	0.931	0.936	0.516	0.476	0.516	0.987	0.985	1	0.594	0.576	0.581	0.915	0.92	0.909	0.525	0.508	0.514	0.885	0.879	0.881	0.446	0.441	0.454	0.894
MR22Y1	0.574	0.577	0.575	0.948	0.932	0.948	0.617	0.587	0.623	0.875	0.868	0.896	0.576	0.579	0.567	0.945	0.951	0.939	0.593	0.594	0.59	0.97	0.969	0.962	0.617	0.594	0.612	0.908	0.865	0.899	0.599	0.604	0.594	1	0.983	0.976	0.566	0.554	0.561	0.909	0.902	0.906	0.585	0.588	0.595	0.807	0.802	0.815	0.55
MR22Y2	0.556	0.56	0.557	0.95	0.937	0.951	0.602	0.574	0.607	0.889	0.884	0.91	0.557	0.56	0.547	0.947	0.953	0.936	0.575	0.576	0.572	0.966	0.974	0.966	0.599	0.581	0.596	0.918	0.884	0.91	0.581	0.585	0.576	0.983	1	0.977	0.551	0.538	0.545	0.917	0.912	0.913	0.571	0.574	0.58	0.818	0.812	0.822	0.531
MR22Y3	0.552	0.558	0.555	0.941	0.927	0.939	0.615	0.587	0.616	0.905	0.899	0.916	0.555	0.56	0.546	0.944	0.954	0.935	0.578	0.581	0.576	0.958	0.97	0.959	0.606	0.596	0.607	0.917	0.905	0.92	0.584	0.587	0.581	0.976	0.977	1	0.553	0.538	0.548	0.904	0.902	0.909	0.586	0.59	0.594	0.836	0.833	0.841	0.529
GCK19G1	0.922	0.934	0.94	0.554	0.553	0.561	0.914	0.923	0.92	0.48	0.481	0.494	0.937	0.941	0.936	0.55	0.551	0.564	0.911	0.918	0.916	0.569	0.542	0.556	0.929	0.916	0.924	0.505	0.467	0.505	0.915	0.917	0.915	0.566	0.551	0.553	1	0.985	0.981	0.55	0.532	0.536	0.925	0.921	0.924	0.462	0.457	0.47	0.949
GCK19G2	0.936	0.945	0.949	0.544	0.543	0.55	0.907	0.913	0.915	0.464	0.464	0.479	0.949	0.949	0.947	0.537	0.536	0.551	0.92	0.925	0.924	0.56	0.531	0.544	0.926	0.906	0.917	0.491	0.448	0.489	0.921	0.923	0.92	0.554	0.538	0.538	0.985	1	0.981	0.536	0.518	0.522	0.916	0.908	0.914	0.449	0.444	0.457	0.965
GCK19G3	0.918	0.929	0.93	0.544	0.543	0.551	0.915	0.919	0.92	0.472	0.472	0.486	0.938	0.947	0.943	0.544	0.544	0.558	0.911	0.917	0.918	0.566	0.539	0.55	0.931	0.913	0.923	0.498	0.458	0.496	0.91	0.912	0.909	0.561	0.545	0.548	0.981	0.981	1	0.541	0.523	0.529	0.92	0.912	0.92	0.456	0.451	0.464	0.949
GCK19Y1	0.517	0.531	0.526	0.922	0.925	0.929	0.563	0.534	0.564	0.881	0.878	0.903	0.522	0.523	0.524	0.922	0.919	0.915	0.528	0.53	0.524	0.9	0.914	0.924	0.557	0.54	0.556	0.908	0.869	0.9	0.53	0.537	0.525	0.909	0.917	0.904	0.55	0.536	0.541	1	0.984	0.982	0.571	0.576	0.584	0.876	0.872	0.878	0.542
GCK19Y2	0.5	0.515	0.509	0.918	0.925	0.925	0.546	0.517	0.546	0.883	0.88	0.902	0.504	0.505	0.506	0.916	0.915	0.91	0.512	0.513	0.507	0.893	0.911	0.921	0.538	0.523	0.539	0.904	0.875	0.899	0.513	0.52	0.508	0.902	0.912	0.902	0.532	0.518	0.523	0.984	1	0.981	0.554	0.559	0.568	0.88	0.88	0.884	0.525
GCK19Y3	0.501	0.517	0.511	0.91	0.914	0.917	0.556	0.527	0.556	0.885	0.882	0.903	0.507	0.511	0.511	0.918	0.92	0.913	0.518	0.52	0.514	0.898	0.914	0.922	0.547	0.534	0.548	0.906	0.878	0.902	0.518	0.525	0.514	0.906	0.913	0.909	0.536	0.522	0.529	0.982	0.981	1	0.565	0.57	0.578	0.884	0.882	0.886	0.528
GCK03G1	0.859	0.877	0.884	0.573	0.57	0.574	0.939	0.933	0.939	0.522	0.521	0.526	0.863	0.88	0.871	0.565	0.565	0.575	0.882	0.89	0.883	0.59	0.568	0.576	0.927	0.932	0.932	0.53	0.505	0.535	0.878	0.887	0.885	0.585	0.571	0.586	0.925	0.916	0.92	0.571	0.554	0.565	1	0.986	0.982	0.525	0.522	0.532	0.887
GCK03G2	0.847	0.866	0.876	0.577	0.575	0.578	0.932	0.93	0.934	0.529	0.53	0.533	0.853	0.871	0.858	0.57	0.569	0.58	0.872	0.882	0.873	0.591	0.57	0.579	0.92	0.929	0.93	0.536	0.513	0.541	0.872	0.88	0.879	0.588	0.574	0.59	0.921	0.908	0.912	0.576	0.559	0.57	0.986	1	0.981	0.531	0.528	0.538	0.874
GCK03G3	0.854	0.874	0.876	0.581	0.578	0.582	0.934	0.927	0.933	0.53	0.53	0.536	0.861	0.877	0.869	0.573	0.573	0.584	0.877	0.886	0.876	0.598	0.577	0.586	0.92	0.926	0.928	0.539	0.512	0.543	0.877	0.886	0.881	0.595	0.58	0.594	0.924	0.914	0.92	0.584	0.568	0.578	0.982	0.981	1	0.536	0.533	0.545	0.883
GCK03Y1	0.43	0.447	0.442	0.833	0.842	0.829	0.495	0.471	0.491	0.902	0.895	0.897	0.432	0.437	0.436	0.827	0.818	0.81	0.451	0.455	0.448	0.806	0.827	0.839	0.477	0.475	0.482	0.878	0.879	0.888	0.449	0.456	0.446	0.807	0.818	0.836	0.462	0.449	0.456	0.876	0.88	0.884	0.525	0.531	0.536	1	0.983	0.978	0.454
GCK03Y2	0.424	0.443	0.436	0.825	0.835	0.823	0.492	0.468	0.487	0.902	0.899	0.896	0.427	0.432	0.429	0.821	0.813	0.804	0.446	0.45	0.443	0.796	0.821	0.833	0.472	0.471	0.479	0.874	0.885	0.887	0.444	0.451	0.441	0.802	0.812	0.833	0.457	0.444	0.451	0.872	0.88	0.882	0.522	0.528	0.533	0.983	1	0.979	0.449
GCK03Y3	0.439	0.456	0.449	0.838	0.847	0.833	0.503	0.478	0.498	0.899	0.895	0.895	0.441	0.445	0.442	0.831	0.823	0.815	0.458	0.462	0.456	0.809	0.831	0.841	0.484	0.481	0.49	0.877	0.881	0.888	0.457	0.464	0.454	0.815	0.822	0.841	0.47	0.457	0.464	0.878	0.884	0.886	0.532	0.538	0.545	0.978	0.979	1	0.462
G_P19G1	0.93	0.941	0.936	0.544	0.545	0.551	0.876	0.87	0.88	0.46	0.461	0.476	0.937	0.929	0.937	0.536	0.533	0.55	0.91	0.909	0.91	0.561	0.53	0.545	0.895	0.866	0.879	0.491	0.441	0.486	0.894	0.9	0.894	0.55	0.531	0.529	0.949	0.965	0.949	0.542	0.525	0.528	0.887	0.874	0.883	0.454	0.449	0.462	1
G_P19G2	0.932	0.945	0.939	0.539	0.539	0.546	0.881	0.878	0.885	0.458	0.458	0.473	0.936	0.929	0.934	0.531	0.529	0.544	0.913	0.912	0.912	0.555	0.524	0.54	0.899	0.873	0.885	0.487	0.439	0.483	0.898	0.903	0.899	0.544	0.527	0.526	0.955	0.968	0.952	0.536	0.52	0.523	0.894	0.882	0.888	0.45	0.445	0.457	0.989
G_P19G3	0.932	0.943	0.942	0.553	0.553	0.56	0.887	0.886	0.893	0.469	0.469	0.485	0.945	0.938	0.941	0.546	0.543	0.559	0.911	0.912	0.912	0.567	0.537	0.552	0.908	0.881	0.895	0.5	0.451	0.495	0.899	0.905	0.899	0.557	0.541	0.539	0.964	0.976	0.961	0.55	0.533	0.535	0.899	0.889	0.894	0.46	0.455	0.468	0.987
G_P19Y1	0.518	0.533	0.529	0.924	0.93	0.933	0.563	0.535	0.563	0.874	0.871	0.887	0.525	0.527	0.528	0.928	0.921	0.918	0.533	0.536	0.53	0.903	0.915	0.928	0.558	0.543	0.558	0.897	0.864	0.891	0.528	0.536	0.526	0.894	0.899	0.892	0.55	0.538	0.542	0.972	0.969	0.965	0.571	0.576	0.583	0.87	0.864	0.871	0.548
G_P19Y2	0.513	0.527	0.522	0.927	0.936	0.936	0.553	0.527	0.555	0.875	0.871	0.889	0.518	0.519	0.519	0.927	0.919	0.916	0.526	0.528	0.522	0.902	0.915	0.927	0.55	0.534	0.55	0.899	0.866	0.893	0.521	0.528	0.517	0.893	0.902	0.89	0.542	0.53	0.533	0.969	0.969	0.962	0.562	0.566	0.573	0.871	0.865	0.871	0.54
G_P19Y3	0.511	0.525	0.52	0.924	0.932	0.934	0.551	0.524	0.553	0.872	0.869	0.888	0.516	0.518	0.518	0.927	0.92	0.918	0.522	0.524	0.519	0.898	0.913	0.926	0.548	0.532	0.548	0.896	0.866	0.891	0.519	0.527	0.515	0.892	0.902	0.891	0.542	0.529	0.533	0.973	0.976	0.966	0.56	0.565	0.572	0.869	0.867	0.872	0.538
G_P22G1	0.91	0.92	0.912	0.552	0.552	0.555	0.871	0.854	0.877	0.469	0.469	0.479	0.898	0.902	0.908	0.542	0.541	0.559	0.929	0.929	0.929	0.579	0.545	0.556	0.887	0.861	0.87	0.495	0.448	0.49	0.905	0.915	0.911	0.565	0.544	0.546	0.913	0.927	0.913	0.544	0.527	0.533	0.891	0.878	0.882	0.468	0.462	0.475	0.946
G_P22G2	0.916	0.925	0.921	0.561	0.56	0.564	0.896	0.889	0.904	0.482	0.48	0.491	0.911	0.917	0.915	0.552	0.552	0.569	0.944	0.946	0.944	0.586	0.554	0.564	0.912	0.895	0.903	0.505	0.463	0.504	0.929	0.934	0.934	0.574	0.554	0.56	0.937	0.945	0.934	0.549	0.531	0.538	0.916	0.909	0.908	0.473	0.467	0.479	0.941
G_P22G3	0.913	0.924	0.92	0.562	0.561	0.565	0.894	0.888	0.903	0.486	0.483	0.493	0.906	0.912	0.909	0.554	0.553	0.569	0.94	0.943	0.939	0.586	0.554	0.565	0.909	0.894	0.903	0.507	0.466	0.506	0.927	0.932	0.932	0.574	0.554	0.561	0.936	0.942	0.93	0.551	0.534	0.541	0.92	0.914	0.912	0.478	0.472	0.484	0.939
G_P22Y1	0.548	0.564	0.557	0.906	0.912	0.915	0.593	0.561	0.594	0.849	0.843	0.861	0.553	0.557	0.559	0.914	0.911	0.911	0.57	0.57	0.567	0.927	0.924	0.932	0.59	0.571	0.587	0.874	0.836	0.867	0.559	0.569	0.558	0.906	0.904	0.901	0.575	0.565	0.57	0.947	0.94	0.949	0.604	0.606	0.614	0.863	0.855	0.863	0.578
G_P22Y2	0.523	0.539	0.53	0.91	0.916	0.916	0.572	0.543	0.572	0.868	0.864	0.877	0.526	0.529	0.53	0.915	0.912	0.91	0.545	0.546	0.542	0.924	0.929	0.935	0.566	0.553	0.566	0.884	0.859	0.883	0.537	0.545	0.535	0.907	0.91	0.912	0.551	0.539	0.546	0.952	0.951	0.955	0.582	0.586	0.593	0.879	0.876	0.88	0.548
G_P22Y3	0.525	0.54	0.532	0.902	0.909	0.912	0.575	0.546	0.575	0.864	0.861	0.875	0.53	0.532	0.534	0.916	0.913	0.91	0.548	0.548	0.545	0.922	0.926	0.934	0.569	0.556	0.569	0.885	0.857	0.882	0.539	0.547	0.536	0.904	0.908	0.908	0.554	0.542	0.55	0.947	0.945	0.951	0.585	0.588	0.595	0.878	0.874	0.879	0.55
G_P03G1	0.842	0.862	0.869	0.59	0.587	0.592	0.932	0.927	0.931	0.546	0.545	0.55	0.851	0.868	0.857	0.584	0.582	0.592	0.868	0.878	0.868	0.605	0.585	0.594	0.918	0.925	0.929	0.553	0.528	0.558	0.865	0.874	0.872	0.6	0.587	0.603	0.914	0.903	0.909	0.591	0.574	0.586	0.98	0.983	0.977	0.547	0.544	0.553	0.873
G_P03G2	0.862	0.88	0.888	0.573	0.57	0.575	0.942	0.94	0.942	0.525	0.523	0.528	0.869	0.886	0.877	0.568	0.568	0.578	0.886	0.895	0.888	0.593	0.57	0.579	0.931	0.938	0.937	0.532	0.508	0.538	0.884	0.891	0.89	0.588	0.573	0.589	0.931	0.922	0.926	0.573	0.557	0.568	0.986	0.984	0.98	0.524	0.521	0.531	0.89
G_P03G3	0.858	0.877	0.884	0.571	0.568	0.573	0.939	0.936	0.939	0.521	0.521	0.526	0.867	0.884	0.875	0.565	0.564	0.575	0.882	0.89	0.883	0.589	0.567	0.576	0.928	0.934	0.936	0.529	0.505	0.534	0.881	0.889	0.887	0.585	0.57	0.585	0.93	0.919	0.925	0.571	0.555	0.565	0.986	0.984	0.986	0.523	0.519	0.53	0.887
G_P03Y1	0.427	0.444	0.437	0.842	0.849	0.838	0.49	0.464	0.486	0.908	0.904	0.909	0.429	0.434	0.432	0.839	0.832	0.822	0.446	0.449	0.442	0.817	0.84	0.851	0.472	0.467	0.477	0.888	0.887	0.897	0.444	0.451	0.441	0.823	0.833	0.849	0.457	0.444	0.452	0.898	0.903	0.907	0.515	0.52	0.528	0.976	0.978	0.976	0.451
G_P03Y2	0.427	0.444	0.437	0.841	0.849	0.838	0.493	0.469	0.489	0.913	0.908	0.907	0.43	0.435	0.433	0.839	0.833	0.824	0.448	0.452	0.446	0.818	0.841	0.852	0.475	0.473	0.481	0.887	0.897	0.898	0.447	0.453	0.444	0.822	0.831	0.852	0.459	0.445	0.454	0.889	0.896	0.901	0.518	0.524	0.53	0.976	0.978	0.975	0.449
G_P03Y3	0.435	0.452	0.446	0.837	0.846	0.835	0.5	0.476	0.495	0.908	0.906	0.905	0.437	0.442	0.44	0.834	0.827	0.818	0.455	0.459	0.452	0.811	0.833	0.846	0.481	0.479	0.487	0.884	0.892	0.897	0.455	0.461	0.451	0.818	0.827	0.846	0.468	0.454	0.461	0.888	0.896	0.898	0.527	0.533	0.539	0.978	0.981	0.981	0.459
GR22G1	0.921	0.93	0.924	0.551	0.551	0.555	0.892	0.885	0.894	0.473	0.476	0.483	0.903	0.907	0.908	0.538	0.54	0.557	0.927	0.928	0.925	0.573	0.543	0.553	0.9	0.885	0.89	0.496	0.458	0.494	0.935	0.937	0.936	0.571	0.552	0.554	0.935	0.942	0.927	0.544	0.527	0.531	0.908	0.901	0.904	0.462	0.457	0.472	0.934
GR22G2	0.917	0.928	0.927	0.565	0.564	0.567	0.905	0.905	0.911	0.492	0.49	0.502	0.904	0.909	0.907	0.552	0.553	0.568	0.933	0.935	0.929	0.586	0.556	0.565	0.914	0.905	0.911	0.513	0.474	0.513	0.943	0.942	0.943	0.583	0.565	0.571	0.946	0.948	0.935	0.556	0.54	0.545	0.927	0.925	0.924	0.479	0.474	0.486	0.928
GR22G3	0.935	0.943	0.937	0.549	0.548	0.551	0.896	0.895	0.901	0.469	0.468	0.481	0.915	0.917	0.915	0.535	0.537	0.552	0.928	0.927	0.927	0.571	0.54	0.549	0.906	0.892	0.897	0.493	0.453	0.492	0.939	0.938	0.939	0.567	0.549	0.553	0.952	0.957	0.942	0.539	0.523	0.527	0.913	0.906	0.909	0.458	0.452	0.466	0.943
GR22Y1	0.531	0.544	0.535	0.92	0.924	0.917	0.578	0.55	0.579	0.875	0.869	0.888	0.53	0.532	0.53	0.909	0.91	0.908	0.548	0.55	0.545	0.924	0.93	0.928	0.57	0.556	0.57	0.895	0.865	0.888	0.552	0.558	0.548	0.934	0.936	0.934	0.559	0.545	0.551	0.958	0.953	0.957	0.59	0.595	0.601	0.879	0.874	0.884	0.547
GR22Y2	0.528	0.543	0.535	0.913	0.921	0.913	0.581	0.554	0.581	0.886	0.882	0.896	0.527	0.531	0.53	0.905	0.908	0.904	0.548	0.55	0.544	0.911	0.92	0.921	0.571	0.561	0.573	0.896	0.881	0.896	0.551	0.556	0.547	0.921	0.927	0.931	0.56	0.545	0.551	0.953	0.953	0.955	0.595	0.602	0.605	0.894	0.891	0.895	0.547
GR22Y3	0.508	0.523	0.514	0.907	0.914	0.907	0.56	0.533	0.559	0.884	0.88	0.895	0.507	0.509	0.509	0.898	0.901	0.895	0.526	0.528	0.522	0.904	0.914	0.917	0.549	0.538	0.551	0.896	0.88	0.896	0.529	0.535	0.525	0.917	0.922	0.924	0.538	0.524	0.53	0.953	0.951	0.955	0.573	0.578	0.583	0.894	0.891	0.897	0.527
[truncated: 23 more columns]
