# Supplementary material for: Molecular Mechanisms of Acclimatization to Phosphorus Starvation and Recovery Underlying Full-Length Transcriptome Profiling in Barley (Hordeum vulgare L.)
Source: Front Plant Sci. 2018 Apr 18;9:500. doi: 10.3389/fpls.2018.00500 (PMC5915550; doi:10.3389/fpls.2018.00500)
Supplement: Supplemental Table 2 — Quality evaluation of data sequenced on the Illumina platform. [file Table2.XLS]

## Sheet: 附件2-RNAseq测序数据汇总表
Sample name	Raw reads	Clean reads	clean bases	Error rate(%)	Q20(%)	Q30(%)	GC content(%)
MCK19G1	47268332	45345908	6.8G	0.02	96.32	91.27	55.09
MCK19G2	43594138	42536296	6.38G	0.02	96.78	91.84	55.46
MCK19G3	49180390	46944480	7.04G	0.02	96.07	90.79	55.88
MCK19Y1	44821952	43666528	6.55G	0.02	96.66	91.59	56.88
MCK19Y2	55522864	53253592	7.99G	0.02	96.16	90.98	56.75
MCK19Y3	44137848	42970630	6.45G	0.02	96.4	91.08	56.46
MCK03G1	48322064	47079856	7.06G	0.02	96.66	91.6	54.91
MCK03G2	40560348	39316198	5.9G	0.02	96.83	91.94	54.22
MCK03G3	54785788	53500598	8.03G	0.02	96.71	91.73	54.67
MCK03Y1	46446860	45428348	6.81G	0.02	96.56	91.39	56.72
MCK03Y2	52370694	50802988	7.62G	0.02	96.75	91.81	56.01
MCK03Y3	43854778	42867038	6.43G	0.02	96.63	91.51	56.29
M_P19G1	54455808	52975060	7.95G	0.02	96.7	91.7	54.6
M_P19G2	47055658	45829320	6.87G	0.02	96.74	91.79	54.53
M_P19G3	58169448	55643898	8.35G	0.02	96.37	91.41	54.66
M_P19Y1	53478012	51279700	7.69G	0.02	95.09	88.46	56.47
M_P19Y2	51188804	49393882	7.41G	0.02	95.89	89.98	56.34
M_P19Y3	60023542	57437308	8.62G	0.02	96.26	90.83	56.24
M_P22G1	47682532	45872104	6.88G	0.02	96.29	90.9	54.75
M_P22G2	51468184	49483498	7.42G	0.02	96.3	90.91	54.33
M_P22G3	42657102	40997472	6.15G	0.02	96.39	91.09	54.33
M_P22Y1	49053878	47225944	7.08G	0.02	96.23	90.78	56.2
M_P22Y2	51607916	48827314	7.32G	0.02	96.39	90.98	56.48
M_P22Y3	49648314	47731300	7.16G	0.02	96.25	90.81	56.37
M_P03G1	53307284	51270892	7.69G	0.02	96.21	90.75	54.86
M_P03G2	47391038	45622404	6.84G	0.02	96.28	90.92	54.29
M_P03G3	52778936	50825028	7.62G	0.02	96.18	90.7	54.62
M_P03Y1	46411292	43646586	6.55G	0.02	96.23	90.63	56.04
M_P03Y2	53232132	50311596	7.55G	0.02	96.38	90.93	55.42
M_P03Y3	49473362	47522092	7.13G	0.02	96.29	90.91	56.29
MR22G1	49565558	47644234	7.15G	0.02	96.35	91.02	54.54
MR22G2	50500354	48643552	7.3G	0.02	96.33	91	54.56
MR22G3	42933550	41312116	6.2G	0.02	96.39	91.11	54.7
MR22Y1	48587154	46630976	6.99G	0.02	96.3	91.28	56.3
MR22Y2	46301270	43836678	6.58G	0.02	96.49	91.17	55.83
MR22Y3	41958354	40921188	6.14G	0.02	96.49	91.25	55.89
GCK19G1	45354588	44219734	6.63G	0.02	96.55	91.41	54.67
GCK19G2	47041140	45217236	6.78G	0.02	96.36	91.38	54.78
GCK19G3	43229868	41472046	6.22G	0.02	95.9	90.37	54.2
GCK19Y1	58260092	55773166	8.37G	0.01	97.53	93.65	56.83
GCK19Y2	51906384	49569290	7.44G	0.02	96.6	91.69	56.8
GCK19Y3	55687408	53054200	7.96G	0.01	97.45	93.5	56.96
GCK03G1	58863136	56356640	8.45G	0.01	97.58	93.81	55.14
GCK03G2	55757190	51611168	7.74G	0.01	97.49	93.59	55.48
GCK03G3	58032534	53571316	8.04G	0.02	97.08	92.66	55.62
GCK03Y1	56293924	54357234	8.15G	0.02	97.29	93.08	56.44
GCK03Y2	59336392	55319448	8.3G	0.02	97.3	93.08	56.1
GCK03Y3	63427096	58903702	8.84G	0.01	97.36	93.22	56.72
G_P19G1	54469624	50420202	7.56G	0.02	97.06	92.56	55.78
G_P19G2	41560022	40171162	6.03G	0.02	97.07	92.46	55.63
G_P19G3	52331390	50807482	7.62G	0.02	96.7	91.91	55.18
G_P19Y1	54053934	51456032	7.72G	0.02	96.62	91.76	56.56
G_P19Y2	49986754	48899054	7.33G	0.02	97.06	92.46	56.14
G_P19Y3	53104460	50387456	7.56G	0.02	96.89	92.32	56.76
G_P22G1	61490650	57654722	8.65G	0.01	97.37	93.31	56.08
G_P22G2	52568176	50032738	7.5G	0.02	96.65	91.84	55.24
G_P22G3	51596564	48946200	7.34G	0.02	96.7	91.92	55.66
G_P22Y1	58685602	55350176	8.3G	0.02	97.13	92.72	56.2
G_P22Y2	54212096	51676292	7.75G	0.02	96.65	91.82	56.15
G_P22Y3	56787250	54355450	8.15G	0.02	96.57	91.62	55.14
G_P03G1	55956944	52484290	7.87G	0.01	97.56	93.74	54.78
G_P03G2	59616724	56065130	8.41G	0.02	96.27	90.99	55.24
G_P03G3	46731486	45332572	6.8G	0.02	96.82	91.96	55.47
G_P03Y1	53255018	50617730	7.59G	0.01	97.56	93.69	56.88
G_P03Y2	41919054	40736972	6.11G	0.02	97.01	92.33	56.43
G_P03Y3	52025626	49535818	7.43G	0.02	96.79	92.06	56.6
GR22G1	61894968	59722546	8.96G	0.02	97.25	93.07	55.39
GR22G2	49667162	47686902	7.15G	0.02	96.67	91.85	55.37
GR22G3	56641726	53994804	8.1G	0.02	96.65	91.82	55.65
GR22Y1	63756728	61394388	9.21G	0.02	97.23	92.99	55.94
GR22Y2	62310964	58688812	8.8G	0.02	97.19	92.88	55.81
GR22Y3	51897104	49316978	7.4G	0.01	97.63	93.87	56.15
