# Supplementary material for: Molecular Mechanisms of Acclimatization to Phosphorus Starvation and Recovery Underlying Full-Length Transcriptome Profiling in Barley (Hordeum vulgare L.)
Source: Front Plant Sci. 2018 Apr 18;9:500. doi: 10.3389/fpls.2018.00500 (PMC5915550; doi:10.3389/fpls.2018.00500)
Supplement: Supplemental Table 3 — Comparison of data between the next generation sequencing and the barley genome. [file Table3.XLS]

## Sheet: 附件3-二代数据与基因组匹配结果
Sample name	MCK19G1	MCK19G2	MCK19G3	MCK19Y1	MCK19Y2	MCK19Y3	MCK03G1	MCK03G2	MCK03G3	MCK03Y1	MCK03Y2	MCK03Y3	M_P19G1	M_P19G2	M_P19G3	M_P19Y1	M_P19Y2	M_P19Y3	M_P22G1	M_P22G2	M_P22G3	M_P22Y1	M_P22Y2	M_P22Y3	M_P03G1	M_P03G2	M_P03G3	M_P03Y1	M_P03Y2	M_P03Y3	MR22G1	MR22G2	MR22G3	MR22Y1	MR22Y2	MR22Y3	GCK19G1	GCK19G2	GCK19G3	GCK19Y1	GCK19Y2	GCK19Y3	GCK03G1	GCK03G2	GCK03G3	GCK03Y1	GCK03Y2	GCK03Y3	G_P19G1
Total reads	45345908	42536296	46944480	43666528	53253592	42970630	47079856	39316198	53500598	45428348	50802988	42867038	52975060	45829320	55643898	51279700	49393882	57437308	45872104	49483498	40997472	47225944	48827314	47731300	51270892	45622404	50825028	43646586	50311596	47522092	47644234	48643552	41312116	46630976	43836678	40921188	44219734	45217236	41472046	55773166	49569290	53054200	56356640	51611168	53571316	54357234	55319448	58903702	50420202
Total mapped	38477059 (84.85%)	37842445 (88.97%)	41143714 (87.64%)	39335064 (90.08%)	47334012 (88.88%)	38659854 (89.97%)	40546126 (86.12%)	34733728 (88.34%)	47006566 (87.86%)	41252141 (90.81%)	46144125 (90.83%)	38932911 (90.82%)	46201389 (87.21%)	38077419 (83.09%)	44963989 (80.81%)	45638828 (89%)	44355304 (89.8%)	51923553 (90.4%)	40403325 (88.08%)	40976006 (82.81%)	34602542 (84.4%)	42711769 (90.44%)	44293732 (90.72%)	43324847 (90.77%)	43294433 (84.44%)	36485272 (79.97%)	42538515 (83.7%)	39394092 (90.26%)	45776370 (90.99%)	43177661 (90.86%)	41355376 (86.8%)	41179653 (84.66%)	36180764 (87.58%)	41546484 (89.1%)	39744467 (90.66%)	37026560 (90.48%)	38756639 (87.65%)	39029138 (86.31%)	35154763 (84.77%)	49626130 (88.98%)	43643028 (88.04%)	46936183 (88.47%)	49359928 (87.58%)	44976204 (87.14%)	44895938 (83.81%)	48095749 (88.48%)	49072920 (88.71%)	52267573 (88.73%)	43673573 (86.62%)
Multiple mapped	2686121 (5.92%)	2638116 (6.2%)	2838881 (6.05%)	4715588 (10.8%)	5732392 (10.76%)	4298580 (10%)	2633795 (5.59%)	2273766 (5.78%)	3068765 (5.74%)	5645396 (12.43%)	6594943 (12.98%)	5646694 (13.17%)	3254573 (6.14%)	2623094 (5.72%)	3285481 (5.9%)	5368560 (10.47%)	5123894 (10.37%)	5607927 (9.76%)	2798379 (6.1%)	2770132 (5.6%)	2357245 (5.75%)	4559721 (9.66%)	5076703 (10.4%)	5025009 (10.53%)	2812796 (5.49%)	2304773 (5.05%)	2765474 (5.44%)	5158405 (11.82%)	6943619 (13.8%)	5630644 (11.85%)	3079481 (6.46%)	2985356 (6.14%)	2595803 (6.28%)	4690216 (10.06%)	4967410 (11.33%)	4487031 (10.97%)	2499772 (5.65%)	2576881 (5.7%)	2245846 (5.42%)	6844296 (12.27%)	6777749 (13.67%)	6640275 (12.52%)	3284094 (5.83%)	2902987 (5.62%)	3001546 (5.6%)	7717726 (14.2%)	8053042 (14.56%)	8588837 (14.58%)	2846277 (5.65%)
Uniquely mapped	35790938 (78.93%)	35204329 (82.76%)	38304833 (81.6%)	34619476 (79.28%)	41601620 (78.12%)	34361274 (79.96%)	37912331 (80.53%)	32459962 (82.56%)	43937801 (82.13%)	35606745 (78.38%)	39549182 (77.85%)	33286217 (77.65%)	42946816 (81.07%)	35454325 (77.36%)	41678508 (74.9%)	40270268 (78.53%)	39231410 (79.43%)	46315626 (80.64%)	37604946 (81.98%)	38205874 (77.21%)	32245297 (78.65%)	38152048 (80.79%)	39217029 (80.32%)	38299838 (80.24%)	40481637 (78.96%)	34180499 (74.92%)	39773041 (78.25%)	34235687 (78.44%)	38832751 (77.18%)	37547017 (79.01%)	38275895 (80.34%)	38194297 (78.52%)	33584961 (81.3%)	36856268 (79.04%)	34777057 (79.33%)	32539529 (79.52%)	36256867 (81.99%)	36452257 (80.62%)	32908917 (79.35%)	42781834 (76.71%)	36865279 (74.37%)	40295908 (75.95%)	46075834 (81.76%)	42073217 (81.52%)	41894392 (78.2%)	40378023 (74.28%)	41019878 (74.15%)	43678736 (74.15%)	40827296 (80.97%)
Read-1	18249454 (40.24%)	17826030 (41.91%)	19566895 (41.68%)	17534477 (40.16%)	21218838 (39.84%)	17436112 (40.58%)	19208861 (40.8%)	16433219 (41.8%)	22258343 (41.6%)	18045748 (39.72%)	20020927 (39.41%)	16860877 (39.33%)	21758288 (41.07%)	17960453 (39.19%)	21245165 (38.18%)	20721802 (40.41%)	20006416 (40.5%)	23500745 (40.92%)	19090375 (41.62%)	19387428 (39.18%)	16353439 (39.89%)	19364374 (41%)	19904034 (40.76%)	19431843 (40.71%)	20559826 (40.1%)	17348876 (38.03%)	20208709 (39.76%)	17397796 (39.86%)	19705123 (39.17%)	19049262 (40.09%)	19420582 (40.76%)	19383330 (39.85%)	17035690 (41.24%)	18790087 (40.3%)	17626093 (40.21%)	16507175 (40.34%)	18387949 (41.58%)	18592446 (41.12%)	16825159 (40.57%)	21555767 (38.65%)	18687470 (37.7%)	20309428 (38.28%)	23218566 (41.2%)	21210589 (41.1%)	21187816 (39.55%)	20411482 (37.55%)	20689976 (37.4%)	22024505 (37.39%)	20635926 (40.93%)
Read-2	17541484 (38.68%)	17378299 (40.86%)	18737938 (39.92%)	17084999 (39.13%)	20382782 (38.27%)	16925162 (39.39%)	18703470 (39.73%)	16026743 (40.76%)	21679458 (40.52%)	17560997 (38.66%)	19528255 (38.44%)	16425340 (38.32%)	21188528 (40%)	17493872 (38.17%)	20433343 (36.72%)	19548466 (38.12%)	19224994 (38.92%)	22814881 (39.72%)	18514571 (40.36%)	18818446 (38.03%)	15891858 (38.76%)	18787674 (39.78%)	19312995 (39.55%)	18867995 (39.53%)	19921811 (38.86%)	16831623 (36.89%)	19564332 (38.49%)	16837891 (38.58%)	19127628 (38.02%)	18497755 (38.92%)	18855313 (39.58%)	18810967 (38.67%)	16549271 (40.06%)	18066181 (38.74%)	17150964 (39.12%)	16032354 (39.18%)	17868918 (40.41%)	17859811 (39.5%)	16083758 (38.78%)	21226067 (38.06%)	18177809 (36.67%)	19986480 (37.67%)	22857268 (40.56%)	20862628 (40.42%)	20706576 (38.65%)	19966541 (36.73%)	20329902 (36.75%)	21654231 (36.76%)	20191370 (40.05%)
Reads map to '+'	17886489 (39.44%)	17602152 (41.38%)	19145198 (40.78%)	17323877 (39.67%)	20799517 (39.06%)	17191965 (40.01%)	18960973 (40.27%)	16228975 (41.28%)	21973258 (41.07%)	17829509 (39.25%)	19802970 (38.98%)	16662942 (38.87%)	21479555 (40.55%)	17736402 (38.7%)	20837403 (37.45%)	20160512 (39.31%)	19641546 (39.77%)	23186196 (40.37%)	18804966 (40.99%)	19111013 (38.62%)	16127954 (39.34%)	19089443 (40.42%)	19625414 (40.19%)	19167102 (40.16%)	20245696 (39.49%)	17093674 (37.47%)	19889176 (39.13%)	17140610 (39.27%)	19452095 (38.66%)	18793488 (39.55%)	19138983 (40.17%)	19100925 (39.27%)	16793566 (40.65%)	18427797 (39.52%)	17402080 (39.7%)	16281131 (39.79%)	18128810 (41%)	18211701 (40.28%)	16437836 (39.64%)	21413882 (38.39%)	18438395 (37.2%)	20171426 (38.02%)	23027272 (40.86%)	21028803 (40.74%)	20937169 (39.08%)	20191216 (37.15%)	20516672 (37.09%)	21843208 (37.08%)	20413363 (40.49%)
Reads map to '-'	17904449 (39.48%)	17602177 (41.38%)	19159635 (40.81%)	17295599 (39.61%)	20802103 (39.06%)	17169309 (39.96%)	18951358 (40.25%)	16230987 (41.28%)	21964543 (41.05%)	17777236 (39.13%)	19746212 (38.87%)	16623275 (38.78%)	21467261 (40.52%)	17717923 (38.66%)	20841105 (37.45%)	20109756 (39.22%)	19589864 (39.66%)	23129430 (40.27%)	18799980 (40.98%)	19094861 (38.59%)	16117343 (39.31%)	19062605 (40.36%)	19591615 (40.12%)	19132736 (40.08%)	20235941 (39.47%)	17086825 (37.45%)	19883865 (39.12%)	17095077 (39.17%)	19380656 (38.52%)	18753529 (39.46%)	19136912 (40.17%)	19093372 (39.25%)	16791395 (40.65%)	18428471 (39.52%)	17374977 (39.64%)	16258398 (39.73%)	18128057 (41%)	18240556 (40.34%)	16471081 (39.72%)	21367952 (38.31%)	18426884 (37.17%)	20124482 (37.93%)	23048562 (40.9%)	21044414 (40.77%)	20957223 (39.12%)	20186807 (37.14%)	20503206 (37.06%)	21835528 (37.07%)	20413933 (40.49%)
Non-splice reads	23549813 (51.93%)	23183453 (54.5%)	24979176 (53.21%)	22436729 (51.38%)	27107622 (50.9%)	22640217 (52.69%)	24566778 (52.18%)	20806171 (52.92%)	28158379 (52.63%)	23757430 (52.3%)	27049980 (53.24%)	22008847 (51.34%)	28407830 (53.62%)	23579140 (51.45%)	27967429 (50.26%)	26340980 (51.37%)	25775577 (52.18%)	30553334 (53.19%)	24268903 (52.91%)	24956390 (50.43%)	21068148 (51.39%)	25030368 (53%)	25517719 (52.26%)	25249368 (52.9%)	25934586 (50.58%)	22139754 (48.53%)	25211253 (49.6%)	22712751 (52.04%)	26213753 (52.1%)	24780568 (52.15%)	24441251 (51.3%)	24753973 (50.89%)	21659599 (52.43%)	24240630 (51.98%)	22767422 (51.94%)	21228773 (51.88%)	23507841 (53.16%)	23729863 (52.48%)	21665193 (52.24%)	29079026 (52.14%)	25013276 (50.46%)	27373998 (51.6%)	29960914 (53.16%)	27593150 (53.46%)	27695876 (51.7%)	27711165 (50.98%)	28281762 (51.12%)	29802380 (50.6%)	28085205 (55.7%)
Splice reads	12241125 (26.99%)	12020876 (28.26%)	13325657 (28.39%)	12182747 (27.9%)	14493998 (27.22%)	11721057 (27.28%)	13345553 (28.35%)	11653791 (29.64%)	15779422 (29.49%)	11849315 (26.08%)	12499202 (24.6%)	11277370 (26.31%)	14538986 (27.44%)	11875185 (25.91%)	13711079 (24.64%)	13929288 (27.16%)	13455833 (27.24%)	15762292 (27.44%)	13336043 (29.07%)	13249484 (26.78%)	11177149 (27.26%)	13121680 (27.78%)	13699310 (28.06%)	13050470 (27.34%)	14547051 (28.37%)	12040745 (26.39%)	14561788 (28.65%)	11522936 (26.4%)	12618998 (25.08%)	12766449 (26.86%)	13834644 (29.04%)	13440324 (27.63%)	11925362 (28.87%)	12615638 (27.05%)	12009635 (27.4%)	11310756 (27.64%)	12749026 (28.83%)	12722394 (28.14%)	11243724 (27.11%)	13702808 (24.57%)	11852003 (23.91%)	12921910 (24.36%)	16114920 (28.59%)	14480067 (28.06%)	14198516 (26.5%)	12666858 (23.3%)	12738116 (23.03%)	13876356 (23.56%)	12742091 (25.27%)
[truncated: 23 more columns]
