# Supplementary material for: Molecular Mechanisms of Acclimatization to Phosphorus Starvation and Recovery Underlying Full-Length Transcriptome Profiling in Barley (Hordeum vulgare L.)
Source: Front Plant Sci. 2018 Apr 18;9:500. doi: 10.3389/fpls.2018.00500 (PMC5915550; doi:10.3389/fpls.2018.00500)
Supplement: Supplemental Table 4 — Output of insert reads sequenced on the PacBio platform. [file Table4.XLS]

## Sheet: 3-Movie_name_results
move name	Number of CCS reads	Number of CCS_bases	Average of ccsreadlength	Number of Passes (mean)
m170528_040955_42221_c101188522550000001823278809291700_s1_p0	82752	141071580	1704	10
m170528_084305_42221_c101188522550000001823278809291701_s1_p0	79507	133004206	1672	11
m170527_135704_42279_c101188752550000001823278809291717_s1_p0	48811	212107944	4345	4
m170606_060427_42208_c101189912550000001823281009291764_s1_p0	11799	76487263	6482	3
m170527_212257_42221_c101188652550000001823278809291747_s1_p0	85590	142877592	1669	10
m170528_175318_42221_c101188522550000001823278809291703_s1_p0	56661	147363816	2600	7
m170611_164254_42208_c101188742550000001823278809291720_s1_p0	17734	108194640	6100	3
m170529_073930_42221_c101188522550000001823278809291706_s1_p0	58796	153176700	2605	7
m170529_121203_42221_c101188522550000001823278809291707_s1_p0	52328	230687307	4408	4
m170512_123804_42279_c101166172550000001823275408081781_s1_p0	69593	177286225	2547	7
m170512_165950_42279_c101166172550000001823275408081782_s1_p0	51887	210304554	4053	5
m170528_131929_42221_c101188522550000001823278809291702_s1_p0	55463	94518077	1704	12
m170528_223001_42221_c101188522550000001823278809291704_s1_p0	53368	138449839	2594	7
m170529_030334_42221_c101188522550000001823278809291705_s1_p0	57430	148982740	2594	7
m170512_082045_42279_c101166172550000001823275408081780_s1_p0	84380	141876283	1681	10
