# Supplementary material for: Molecular Mechanisms of Acclimatization to Phosphorus Starvation and Recovery Underlying Full-Length Transcriptome Profiling in Barley (Hordeum vulgare L.)
Source: Front Plant Sci. 2018 Apr 18;9:500. doi: 10.3389/fpls.2018.00500 (PMC5915550; doi:10.3389/fpls.2018.00500)
Supplement: Supplemental Table 5 — Results of filtering the raw data obtained from the PacBio platform. [file Table5.XLS]

## Sheet: 3-Classify_results
Items	number
Number of consensus reads	866099
Number of five prime reads	759239
Number of three prime reads	766696
Number of poly-A reads	728729
Number of filtered short reads	1921
Number of non-full-length reads	201262
Number of full-length reads	662916
Number of full-length non-chimeric reads	638485
Number of full-length non-chimeric bases	1349685258
Mean full-length non-chimeric read length	2113
Number of unpolished consensus isoforms	286800
Number of polished high-quality isoforms	54400
Number of polished low-quality isoforms	232337
Mean unpolished consensus isoforms read length	2227
