# Supplementary material for: Molecular Mechanisms of Acclimatization to Phosphorus Starvation and Recovery Underlying Full-Length Transcriptome Profiling in Barley (Hordeum vulgare L.)
Source: Front Plant Sci. 2018 Apr 18;9:500. doi: 10.3389/fpls.2018.00500 (PMC5915550; doi:10.3389/fpls.2018.00500)
Supplement: Supplemental Table 6 — Prediction of novel genes based on the Illumina platform. [file Table6.XLS]

## Sheet: 附件11-二代新基因预测.gtf
chr1H	novelGene	exon	2298775	2300616	.	+	.	gene_id "Novel00001"; transcript_id "Novel00001.1"; exon_number "1";
chr1H	novelGene	exon	2301305	2301415	.	+	.	gene_id "Novel00001"; transcript_id "Novel00001.1"; exon_number "2";
chr1H	novelGene	exon	3513300	3514091	.	+	.	gene_id "Novel00002"; transcript_id "Novel00002.1"; exon_number "1";
chr1H	novelGene	exon	3514245	3515314	.	+	.	gene_id "Novel00002"; transcript_id "Novel00002.1"; exon_number "2";
chr1H	novelGene	exon	3908640	3909062	.	+	.	gene_id "Novel00003"; transcript_id "Novel00003.1"; exon_number "1";
chr1H	novelGene	exon	3909089	3909255	.	+	.	gene_id "Novel00003"; transcript_id "Novel00003.1"; exon_number "2";
chr1H	novelGene	exon	4058755	4059383	.	+	.	gene_id "Novel00004"; transcript_id "Novel00004.1"; exon_number "1";
chr1H	novelGene	exon	4059470	4060152	.	+	.	gene_id "Novel00004"; transcript_id "Novel00004.1"; exon_number "2";
chr1H	novelGene	exon	4060237	4060335	.	+	.	gene_id "Novel00004"; transcript_id "Novel00004.1"; exon_number "3";
chr1H	novelGene	exon	4060420	4060970	.	+	.	gene_id "Novel00004"; transcript_id "Novel00004.1"; exon_number "4";
chr1H	novelGene	exon	4058755	4059380	.	+	.	gene_id "Novel00004"; transcript_id "Novel00004.2"; exon_number "1";
chr1H	novelGene	exon	4059467	4060152	.	+	.	gene_id "Novel00004"; transcript_id "Novel00004.2"; exon_number "2";
chr1H	novelGene	exon	4060236	4060320	.	+	.	gene_id "Novel00004"; transcript_id "Novel00004.2"; exon_number "3";
chr1H	novelGene	exon	4060405	4060970	.	+	.	gene_id "Novel00004"; transcript_id "Novel00004.2"; exon_number "4";
chr1H	novelGene	exon	4058755	4059380	.	+	.	gene_id "Novel00004"; transcript_id "Novel00004.3"; exon_number "1";
chr1H	novelGene	exon	4059467	4060152	.	+	.	gene_id "Novel00004"; transcript_id "Novel00004.3"; exon_number "2";
chr1H	novelGene	exon	4060237	4060320	.	+	.	gene_id "Novel00004"; transcript_id "Novel00004.3"; exon_number "3";
chr1H	novelGene	exon	4060405	4060970	.	+	.	gene_id "Novel00004"; transcript_id "Novel00004.3"; exon_number "4";
chr1H	novelGene	exon	4382023	4382176	.	+	.	gene_id "Novel00005"; transcript_id "Novel00005.1"; exon_number "1";
chr1H	novelGene	exon	4382462	4382709	.	+	.	gene_id "Novel00005"; transcript_id "Novel00005.1"; exon_number "2";
chr1H	novelGene	exon	4981888	4982299	.	+	.	gene_id "Novel00006"; transcript_id "Novel00006.1"; exon_number "1";
chr1H	novelGene	exon	4982389	4982557	.	+	.	gene_id "Novel00006"; transcript_id "Novel00006.1"; exon_number "2";
chr1H	novelGene	exon	4982711	4982994	.	+	.	gene_id "Novel00006"; transcript_id "Novel00006.1"; exon_number "3";
chr1H	novelGene	exon	4981889	4982299	.	+	.	gene_id "Novel00006"; transcript_id "Novel00006.2"; exon_number "1";
chr1H	novelGene	exon	4982389	4982560	.	+	.	gene_id "Novel00006"; transcript_id "Novel00006.2"; exon_number "2";
chr1H	novelGene	exon	4982714	4982994	.	+	.	gene_id "Novel00006"; transcript_id "Novel00006.2"; exon_number "3";
chr1H	novelGene	exon	5192302	5192505	.	+	.	gene_id "Novel00007"; transcript_id "Novel00007.1"; exon_number "1";
chr1H	novelGene	exon	5215759	5216560	.	+	.	gene_id "Novel00007"; transcript_id "Novel00007.1"; exon_number "2";
chr1H	novelGene	exon	6736405	6736442	.	+	.	gene_id "Novel00008"; transcript_id "Novel00008.1"; exon_number "1";
chr1H	novelGene	exon	6736525	6736623	.	+	.	gene_id "Novel00008"; transcript_id "Novel00008.1"; exon_number "2";
chr1H	novelGene	exon	6736698	6736769	.	+	.	gene_id "Novel00008"; transcript_id "Novel00008.1"; exon_number "3";
chr1H	novelGene	exon	6737590	6737632	.	+	.	gene_id "Novel00008"; transcript_id "Novel00008.1"; exon_number "4";
chr1H	novelGene	exon	8055631	8056465	.	+	.	gene_id "Novel00009"; transcript_id "Novel00009.1"; exon_number "1";
chr1H	novelGene	exon	8057167	8057314	.	+	.	gene_id "Novel00009"; transcript_id "Novel00009.1"; exon_number "2";
chr1H	novelGene	exon	9359650	9359709	.	+	.	gene_id "Novel00010"; transcript_id "Novel00010.1"; exon_number "1";
chr1H	novelGene	exon	9359845	9359931	.	+	.	gene_id "Novel00010"; transcript_id "Novel00010.1"; exon_number "2";
chr1H	novelGene	exon	9360040	9360279	.	+	.	gene_id "Novel00010"; transcript_id "Novel00010.1"; exon_number "3";
chr1H	novelGene	exon	9360393	9360466	.	+	.	gene_id "Novel00010"; transcript_id "Novel00010.1"; exon_number "4";
chr1H	novelGene	exon	9360583	9360691	.	+	.	gene_id "Novel00010"; transcript_id "Novel00010.1"; exon_number "5";
chr1H	novelGene	exon	9361128	9361626	.	+	.	gene_id "Novel00010"; transcript_id "Novel00010.1"; exon_number "6";
chr1H	novelGene	exon	9359650	9359709	.	+	.	gene_id "Novel00010"; transcript_id "Novel00010.2"; exon_number "1";
chr1H	novelGene	exon	9359845	9359931	.	+	.	gene_id "Novel00010"; transcript_id "Novel00010.2"; exon_number "2";
chr1H	novelGene	exon	9360045	9360279	.	+	.	gene_id "Novel00010"; transcript_id "Novel00010.2"; exon_number "3";
chr1H	novelGene	exon	9360393	9360466	.	+	.	gene_id "Novel00010"; transcript_id "Novel00010.2"; exon_number "4";
chr1H	novelGene	exon	9360583	9360681	.	+	.	gene_id "Novel00010"; transcript_id "Novel00010.2"; exon_number "5";
chr1H	novelGene	exon	9361118	9361626	.	+	.	gene_id "Novel00010"; transcript_id "Novel00010.2"; exon_number "6";
chr1H	novelGene	exon	9359650	9359709	.	+	.	gene_id "Novel00010"; transcript_id "Novel00010.3"; exon_number "1";
chr1H	novelGene	exon	9359845	9359931	.	+	.	gene_id "Novel00010"; transcript_id "Novel00010.3"; exon_number "2";
chr1H	novelGene	exon	9360040	9360279	.	+	.	gene_id "Novel00010"; transcript_id "Novel00010.3"; exon_number "3";
chr1H	novelGene	exon	9360393	9360466	.	+	.	gene_id "Novel00010"; transcript_id "Novel00010.3"; exon_number "4";
chr1H	novelGene	exon	9360583	9360681	.	+	.	gene_id "Novel00010"; transcript_id "Novel00010.3"; exon_number "5";
chr1H	novelGene	exon	9361118	9361626	.	+	.	gene_id "Novel00010"; transcript_id "Novel00010.3"; exon_number "6";
chr1H	novelGene	exon	9359651	9359709	.	+	.	gene_id "Novel00010"; transcript_id "Novel00010.4"; exon_number "1";
chr1H	novelGene	exon	9359845	9359931	.	+	.	gene_id "Novel00010"; transcript_id "Novel00010.4"; exon_number "2";
chr1H	novelGene	exon	9360040	9360279	.	+	.	gene_id "Novel00010"; transcript_id "Novel00010.4"; exon_number "3";
chr1H	novelGene	exon	9360393	9360466	.	+	.	gene_id "Novel00010"; transcript_id "Novel00010.4"; exon_number "4";
chr1H	novelGene	exon	9360583	9360694	.	+	.	gene_id "Novel00010"; transcript_id "Novel00010.4"; exon_number "5";
chr1H	novelGene	exon	9361131	9361626	.	+	.	gene_id "Novel00010"; transcript_id "Novel00010.4"; exon_number "6";
chr1H	novelGene	exon	9359653	9359709	.	+	.	gene_id "Novel00010"; transcript_id "Novel00010.5"; exon_number "1";
chr1H	novelGene	exon	9359845	9359931	.	+	.	gene_id "Novel00010"; transcript_id "Novel00010.5"; exon_number "2";
chr1H	novelGene	exon	9360045	9360279	.	+	.	gene_id "Novel00010"; transcript_id "Novel00010.5"; exon_number "3";
chr1H	novelGene	exon	9360393	9360466	.	+	.	gene_id "Novel00010"; transcript_id "Novel00010.5"; exon_number "4";
chr1H	novelGene	exon	9360583	9360691	.	+	.	gene_id "Novel00010"; transcript_id "Novel00010.5"; exon_number "5";
chr1H	novelGene	exon	9361128	9361626	.	+	.	gene_id "Novel00010"; transcript_id "Novel00010.5"; exon_number "6";
chr1H	novelGene	exon	9359664	9359709	.	+	.	gene_id "Novel00010"; transcript_id "Novel00010.6"; exon_number "1";
chr1H	novelGene	exon	9359845	9359931	.	+	.	gene_id "Novel00010"; transcript_id "Novel00010.6"; exon_number "2";
chr1H	novelGene	exon	9360040	9360279	.	+	.	gene_id "Novel00010"; transcript_id "Novel00010.6"; exon_number "3";
chr1H	novelGene	exon	9360393	9360466	.	+	.	gene_id "Novel00010"; transcript_id "Novel00010.6"; exon_number "4";
chr1H	novelGene	exon	9360583	9361626	.	+	.	gene_id "Novel00010"; transcript_id "Novel00010.6"; exon_number "5";
chr1H	novelGene	exon	9359665	9359931	.	+	.	gene_id "Novel00010"; transcript_id "Novel00010.7"; exon_number "1";
chr1H	novelGene	exon	9360045	9360279	.	+	.	gene_id "Novel00010"; transcript_id "Novel00010.7"; exon_number "2";
chr1H	novelGene	exon	9360393	9360466	.	+	.	gene_id "Novel00010"; transcript_id "Novel00010.7"; exon_number "3";
chr1H	novelGene	exon	9360583	9360694	.	+	.	gene_id "Novel00010"; transcript_id "Novel00010.7"; exon_number "4";
chr1H	novelGene	exon	9361131	9361626	.	+	.	gene_id "Novel00010"; transcript_id "Novel00010.7"; exon_number "5";
chr1H	novelGene	exon	10168583	10169067	.	+	.	gene_id "Novel00011"; transcript_id "Novel00011.1"; exon_number "1";
chr1H	novelGene	exon	10169246	10169486	.	+	.	gene_id "Novel00011"; transcript_id "Novel00011.1"; exon_number "2";
chr1H	novelGene	exon	12715027	12715851	.	+	.	gene_id "Novel00012"; transcript_id "Novel00012.1"; exon_number "1";
chr1H	novelGene	exon	12716200	12716269	.	+	.	gene_id "Novel00012"; transcript_id "Novel00012.1"; exon_number "2";
chr1H	novelGene	exon	12716473	12716604	.	+	.	gene_id "Novel00012"; transcript_id "Novel00012.1"; exon_number "3";
chr1H	novelGene	exon	12716816	12716944	.	+	.	gene_id "Novel00012"; transcript_id "Novel00012.1"; exon_number "4";
chr1H	novelGene	exon	12717145	12717712	.	+	.	gene_id "Novel00012"; transcript_id "Novel00012.1"; exon_number "5";
chr1H	novelGene	exon	12716236	12716604	.	+	.	gene_id "Novel00012"; transcript_id "Novel00012.2"; exon_number "1";
chr1H	novelGene	exon	12716816	12716944	.	+	.	gene_id "Novel00012"; transcript_id "Novel00012.2"; exon_number "2";
chr1H	novelGene	exon	12717145	12717712	.	+	.	gene_id "Novel00012"; transcript_id "Novel00012.2"; exon_number "3";
chr1H	novelGene	exon	12765229	12765392	.	+	.	gene_id "Novel00013"; transcript_id "Novel00013.1"; exon_number "1";
chr1H	novelGene	exon	12765499	12765618	.	+	.	gene_id "Novel00013"; transcript_id "Novel00013.1"; exon_number "2";
chr1H	novelGene	exon	12766157	12768538	.	+	.	gene_id "Novel00013"; transcript_id "Novel00013.1"; exon_number "3";
chr1H	novelGene	exon	12765748	12767203	.	+	.	gene_id "Novel00013"; transcript_id "Novel00013.2"; exon_number "1";
chr1H	novelGene	exon	12767424	12768538	.	+	.	gene_id "Novel00013"; transcript_id "Novel00013.2"; exon_number "2";
chr1H	novelGene	exon	13977722	13977858	.	+	.	gene_id "Novel00014"; transcript_id "Novel00014.1"; exon_number "1";
chr1H	novelGene	exon	13978622	13978678	.	+	.	gene_id "Novel00014"; transcript_id "Novel00014.1"; exon_number "2";
chr1H	novelGene	exon	13978794	13978887	.	+	.	gene_id "Novel00014"; transcript_id "Novel00014.1"; exon_number "3";
chr1H	novelGene	exon	13978997	13979092	.	+	.	gene_id "Novel00014"; transcript_id "Novel00014.1"; exon_number "4";
chr1H	novelGene	exon	13979383	13979491	.	+	.	gene_id "Novel00014"; transcript_id "Novel00014.1"; exon_number "5";
chr1H	novelGene	exon	13979906	13980028	.	+	.	gene_id "Novel00014"; transcript_id "Novel00014.1"; exon_number "6";
chr1H	novelGene	exon	13980641	13981130	.	+	.	gene_id "Novel00014"; transcript_id "Novel00014.1"; exon_number "7";
chr1H	novelGene	exon	13981267	13981484	.	+	.	gene_id "Novel00014"; transcript_id "Novel00014.1"; exon_number "8";
chr1H	novelGene	exon	13981573	13981887	.	+	.	gene_id "Novel00014"; transcript_id "Novel00014.1"; exon_number "9";
chr1H	novelGene	exon	13982439	13983126	.	+	.	gene_id "Novel00014"; transcript_id "Novel00014.1"; exon_number "10";
chr1H	novelGene	exon	13977722	13977858	.	+	.	gene_id "Novel00014"; transcript_id "Novel00014.2"; exon_number "1";
chr1H	novelGene	exon	13978622	13978678	.	+	.	gene_id "Novel00014"; transcript_id "Novel00014.2"; exon_number "2";
chr1H	novelGene	exon	13978794	13978887	.	+	.	gene_id "Novel00014"; transcript_id "Novel00014.2"; exon_number "3";
chr1H	novelGene	exon	13978997	13979092	.	+	.	gene_id "Novel00014"; transcript_id "Novel00014.2"; exon_number "4";
chr1H	novelGene	exon	13979377	13979491	.	+	.	gene_id "Novel00014"; transcript_id "Novel00014.2"; exon_number "5";
chr1H	novelGene	exon	13979906	13980028	.	+	.	gene_id "Novel00014"; transcript_id "Novel00014.2"; exon_number "6";
chr1H	novelGene	exon	13980641	13981130	.	+	.	gene_id "Novel00014"; transcript_id "Novel00014.2"; exon_number "7";
chr1H	novelGene	exon	13981267	13981484	.	+	.	gene_id "Novel00014"; transcript_id "Novel00014.2"; exon_number "8";
chr1H	novelGene	exon	13981573	13981887	.	+	.	gene_id "Novel00014"; transcript_id "Novel00014.2"; exon_number "9";
chr1H	novelGene	exon	13982439	13983126	.	+	.	gene_id "Novel00014"; transcript_id "Novel00014.2"; exon_number "10";
chr1H	novelGene	exon	13977723	13977858	.	+	.	gene_id "Novel00014"; transcript_id "Novel00014.3"; exon_number "1";
chr1H	novelGene	exon	13978622	13978678	.	+	.	gene_id "Novel00014"; transcript_id "Novel00014.3"; exon_number "2";
chr1H	novelGene	exon	13978794	13978887	.	+	.	gene_id "Novel00014"; transcript_id "Novel00014.3"; exon_number "3";
chr1H	novelGene	exon	13978997	13979094	.	+	.	gene_id "Novel00014"; transcript_id "Novel00014.3"; exon_number "4";
chr1H	novelGene	exon	13979382	13979491	.	+	.	gene_id "Novel00014"; transcript_id "Novel00014.3"; exon_number "5";
chr1H	novelGene	exon	13979906	13980028	.	+	.	gene_id "Novel00014"; transcript_id "Novel00014.3"; exon_number "6";
chr1H	novelGene	exon	13980641	13981130	.	+	.	gene_id "Novel00014"; transcript_id "Novel00014.3"; exon_number "7";
chr1H	novelGene	exon	13981267	13981484	.	+	.	gene_id "Novel00014"; transcript_id "Novel00014.3"; exon_number "8";
chr1H	novelGene	exon	13981573	13981887	.	+	.	gene_id "Novel00014"; transcript_id "Novel00014.3"; exon_number "9";
chr1H	novelGene	exon	13982439	13983126	.	+	.	gene_id "Novel00014"; transcript_id "Novel00014.3"; exon_number "10";
chr1H	novelGene	exon	13977749	13977858	.	+	.	gene_id "Novel00014"; transcript_id "Novel00014.4"; exon_number "1";
chr1H	novelGene	exon	13978622	13978678	.	+	.	gene_id "Novel00014"; transcript_id "Novel00014.4"; exon_number "2";
chr1H	novelGene	exon	13978794	13978887	.	+	.	gene_id "Novel00014"; transcript_id "Novel00014.4"; exon_number "3";
chr1H	novelGene	exon	13978997	13979092	.	+	.	gene_id "Novel00014"; transcript_id "Novel00014.4"; exon_number "4";
chr1H	novelGene	exon	13979383	13979491	.	+	.	gene_id "Novel00014"; transcript_id "Novel00014.4"; exon_number "5";
chr1H	novelGene	exon	13979906	13980028	.	+	.	gene_id "Novel00014"; transcript_id "Novel00014.4"; exon_number "6";
chr1H	novelGene	exon	13980641	13981132	.	+	.	gene_id "Novel00014"; transcript_id "Novel00014.4"; exon_number "7";
chr1H	novelGene	exon	13981269	13981484	.	+	.	gene_id "Novel00014"; transcript_id "Novel00014.4"; exon_number "8";
chr1H	novelGene	exon	13981573	13981887	.	+	.	gene_id "Novel00014"; transcript_id "Novel00014.4"; exon_number "9";
chr1H	novelGene	exon	13982439	13983126	.	+	.	gene_id "Novel00014"; transcript_id "Novel00014.4"; exon_number "10";
chr1H	novelGene	exon	13977767	13977858	.	+	.	gene_id "Novel00014"; transcript_id "Novel00014.5"; exon_number "1";
chr1H	novelGene	exon	13978622	13978678	.	+	.	gene_id "Novel00014"; transcript_id "Novel00014.5"; exon_number "2";
chr1H	novelGene	exon	13978794	13978889	.	+	.	gene_id "Novel00014"; transcript_id "Novel00014.5"; exon_number "3";
chr1H	novelGene	exon	13978997	13979094	.	+	.	gene_id "Novel00014"; transcript_id "Novel00014.5"; exon_number "4";
chr1H	novelGene	exon	13979382	13979491	.	+	.	gene_id "Novel00014"; transcript_id "Novel00014.5"; exon_number "5";
chr1H	novelGene	exon	13979906	13980028	.	+	.	gene_id "Novel00014"; transcript_id "Novel00014.5"; exon_number "6";
chr1H	novelGene	exon	13980641	13981130	.	+	.	gene_id "Novel00014"; transcript_id "Novel00014.5"; exon_number "7";
chr1H	novelGene	exon	13981267	13981484	.	+	.	gene_id "Novel00014"; transcript_id "Novel00014.5"; exon_number "8";
chr1H	novelGene	exon	13981573	13981887	.	+	.	gene_id "Novel00014"; transcript_id "Novel00014.5"; exon_number "9";
chr1H	novelGene	exon	13982439	13983126	.	+	.	gene_id "Novel00014"; transcript_id "Novel00014.5"; exon_number "10";
chr1H	novelGene	exon	13978634	13978678	.	+	.	gene_id "Novel00014"; transcript_id "Novel00014.6"; exon_number "1";
chr1H	novelGene	exon	13978794	13978889	.	+	.	gene_id "Novel00014"; transcript_id "Novel00014.6"; exon_number "2";
chr1H	novelGene	exon	13978997	13979092	.	+	.	gene_id "Novel00014"; transcript_id "Novel00014.6"; exon_number "3";
chr1H	novelGene	exon	13979383	13979491	.	+	.	gene_id "Novel00014"; transcript_id "Novel00014.6"; exon_number "4";
chr1H	novelGene	exon	13979906	13980028	.	+	.	gene_id "Novel00014"; transcript_id "Novel00014.6"; exon_number "5";
chr1H	novelGene	exon	13980641	13981132	.	+	.	gene_id "Novel00014"; transcript_id "Novel00014.6"; exon_number "6";
chr1H	novelGene	exon	13981269	13981484	.	+	.	gene_id "Novel00014"; transcript_id "Novel00014.6"; exon_number "7";
chr1H	novelGene	exon	13981573	13981887	.	+	.	gene_id "Novel00014"; transcript_id "Novel00014.6"; exon_number "8";
chr1H	novelGene	exon	13982439	13983126	.	+	.	gene_id "Novel00014"; transcript_id "Novel00014.6"; exon_number "9";
chr1H	novelGene	exon	14192939	14193250	.	+	.	gene_id "Novel00015"; transcript_id "Novel00015.1"; exon_number "1";
chr1H	novelGene	exon	14193539	14194008	.	+	.	gene_id "Novel00015"; transcript_id "Novel00015.1"; exon_number "2";
chr1H	novelGene	exon	19267965	19268573	.	+	.	gene_id "Novel00016"; transcript_id "Novel00016.1"; exon_number "1";
chr1H	novelGene	exon	19269466	19270667	.	+	.	gene_id "Novel00016"; transcript_id "Novel00016.1"; exon_number "2";
chr1H	novelGene	exon	19268936	19269316	.	+	.	gene_id "Novel00016"; transcript_id "Novel00016.2"; exon_number "1";
chr1H	novelGene	exon	19269466	19270667	.	+	.	gene_id "Novel00016"; transcript_id "Novel00016.2"; exon_number "2";
chr1H	novelGene	exon	20122916	20123741	.	+	.	gene_id "Novel00017"; transcript_id "Novel00017.1"; exon_number "1";
chr1H	novelGene	exon	20123908	20125824	.	+	.	gene_id "Novel00017"; transcript_id "Novel00017.1"; exon_number "2";
chr1H	novelGene	exon	20122917	20123741	.	+	.	gene_id "Novel00017"; transcript_id "Novel00017.2"; exon_number "1";
chr1H	novelGene	exon	20123908	20124058	.	+	.	gene_id "Novel00017"; transcript_id "Novel00017.2"; exon_number "2";
chr1H	novelGene	exon	20125278	20125824	.	+	.	gene_id "Novel00017"; transcript_id "Novel00017.2"; exon_number "3";
chr1H	novelGene	exon	20401807	20403466	.	+	.	gene_id "Novel00018"; transcript_id "Novel00018.1"; exon_number "1";
chr1H	novelGene	exon	20403949	20404876	.	+	.	gene_id "Novel00018"; transcript_id "Novel00018.1"; exon_number "2";
chr1H	novelGene	exon	21226782	21227195	.	+	.	gene_id "Novel00019"; transcript_id "Novel00019.1"; exon_number "1";
chr1H	novelGene	exon	21228705	21229062	.	+	.	gene_id "Novel00019"; transcript_id "Novel00019.1"; exon_number "2";
chr1H	novelGene	exon	23942272	23949681	.	+	.	gene_id "Novel00020"; transcript_id "Novel00020.1"; exon_number "1";
chr1H	novelGene	exon	23944008	23944035	.	+	.	gene_id "Novel00020"; transcript_id "Novel00020.2"; exon_number "1";
chr1H	novelGene	exon	23946542	23949681	.	+	.	gene_id "Novel00020"; transcript_id "Novel00020.2"; exon_number "2";
chr1H	novelGene	exon	24839186	24839227	.	+	.	gene_id "Novel00021"; transcript_id "Novel00021.1"; exon_number "1";
chr1H	novelGene	exon	24840566	24842499	.	+	.	gene_id "Novel00021"; transcript_id "Novel00021.1"; exon_number "2";
chr1H	novelGene	exon	24839187	24839227	.	+	.	gene_id "Novel00021"; transcript_id "Novel00021.2"; exon_number "1";
chr1H	novelGene	exon	24840566	24840610	.	+	.	gene_id "Novel00021"; transcript_id "Novel00021.2"; exon_number "2";
chr1H	novelGene	exon	24841235	24842499	.	+	.	gene_id "Novel00021"; transcript_id "Novel00021.2"; exon_number "3";
chr1H	novelGene	exon	24839196	24839237	.	+	.	gene_id "Novel00021"; transcript_id "Novel00021.3"; exon_number "1";
chr1H	novelGene	exon	24840576	24842499	.	+	.	gene_id "Novel00021"; transcript_id "Novel00021.3"; exon_number "2";
chr1H	novelGene	exon	24839196	24839237	.	+	.	gene_id "Novel00021"; transcript_id "Novel00021.4"; exon_number "1";
chr1H	novelGene	exon	24840576	24840620	.	+	.	gene_id "Novel00021"; transcript_id "Novel00021.4"; exon_number "2";
chr1H	novelGene	exon	24841245	24842499	.	+	.	gene_id "Novel00021"; transcript_id "Novel00021.4"; exon_number "3";
chr1H	novelGene	exon	24839198	24839239	.	+	.	gene_id "Novel00021"; transcript_id "Novel00021.5"; exon_number "1";
chr1H	novelGene	exon	24840578	24842499	.	+	.	gene_id "Novel00021"; transcript_id "Novel00021.5"; exon_number "2";
chr1H	novelGene	exon	26194362	26194653	.	+	.	gene_id "Novel00022"; transcript_id "Novel00022.1"; exon_number "1";
chr1H	novelGene	exon	26194759	26194947	.	+	.	gene_id "Novel00022"; transcript_id "Novel00022.1"; exon_number "2";
chr1H	novelGene	exon	26195100	26195319	.	+	.	gene_id "Novel00022"; transcript_id "Novel00022.1"; exon_number "3";
chr1H	novelGene	exon	26196235	26196387	.	+	.	gene_id "Novel00022"; transcript_id "Novel00022.1"; exon_number "4";
chr1H	novelGene	exon	26197045	26197203	.	+	.	gene_id "Novel00022"; transcript_id "Novel00022.1"; exon_number "5";
chr1H	novelGene	exon	26198076	26198248	.	+	.	gene_id "Novel00022"; transcript_id "Novel00022.1"; exon_number "6";
chr1H	novelGene	exon	26194509	26194653	.	+	.	gene_id "Novel00022"; transcript_id "Novel00022.2"; exon_number "1";
chr1H	novelGene	exon	26194759	26194947	.	+	.	gene_id "Novel00022"; transcript_id "Novel00022.2"; exon_number "2";
chr1H	novelGene	exon	26195100	26195319	.	+	.	gene_id "Novel00022"; transcript_id "Novel00022.2"; exon_number "3";
chr1H	novelGene	exon	26196235	26196387	.	+	.	gene_id "Novel00022"; transcript_id "Novel00022.2"; exon_number "4";
chr1H	novelGene	exon	26197045	26197631	.	+	.	gene_id "Novel00022"; transcript_id "Novel00022.2"; exon_number "5";
chr1H	novelGene	exon	27172863	27173471	.	+	.	gene_id "Novel00023"; transcript_id "Novel00023.1"; exon_number "1";
chr1H	novelGene	exon	27173594	27173747	.	+	.	gene_id "Novel00023"; transcript_id "Novel00023.1"; exon_number "2";
chr1H	novelGene	exon	27174142	27174336	.	+	.	gene_id "Novel00023"; transcript_id "Novel00023.1"; exon_number "3";
chr1H	novelGene	exon	27172863	27173471	.	+	.	gene_id "Novel00023"; transcript_id "Novel00023.2"; exon_number "1";
chr1H	novelGene	exon	27173594	27174336	.	+	.	gene_id "Novel00023"; transcript_id "Novel00023.2"; exon_number "2";
chr1H	novelGene	exon	28732397	28733137	.	+	.	gene_id "Novel00024"; transcript_id "Novel00024.1"; exon_number "1";
chr1H	novelGene	exon	28733243	28733772	.	+	.	gene_id "Novel00024"; transcript_id "Novel00024.1"; exon_number "2";
chr1H	novelGene	exon	29069251	29069489	.	+	.	gene_id "Novel00025"; transcript_id "Novel00025.1"; exon_number "1";
chr1H	novelGene	exon	29069648	29069735	.	+	.	gene_id "Novel00025"; transcript_id "Novel00025.1"; exon_number "2";
chr1H	novelGene	exon	29070194	29070905	.	+	.	gene_id "Novel00025"; transcript_id "Novel00025.1"; exon_number "3";
chr1H	novelGene	exon	29070994	29071100	.	+	.	gene_id "Novel00025"; transcript_id "Novel00025.1"; exon_number "4";
chr1H	novelGene	exon	29071179	29071335	.	+	.	gene_id "Novel00025"; transcript_id "Novel00025.1"; exon_number "5";
chr1H	novelGene	exon	29072441	29072594	.	+	.	gene_id "Novel00025"; transcript_id "Novel00025.1"; exon_number "6";
chr1H	novelGene	exon	29073920	29073965	.	+	.	gene_id "Novel00025"; transcript_id "Novel00025.1"; exon_number "7";
chr1H	novelGene	exon	29074540	29074703	.	+	.	gene_id "Novel00025"; transcript_id "Novel00025.1"; exon_number "8";
chr1H	novelGene	exon	29074834	29075255	.	+	.	gene_id "Novel00025"; transcript_id "Novel00025.1"; exon_number "9";
chr1H	novelGene	exon	29069253	29069489	.	+	.	gene_id "Novel00025"; transcript_id "Novel00025.2"; exon_number "1";
chr1H	novelGene	exon	29069648	29069735	.	+	.	gene_id "Novel00025"; transcript_id "Novel00025.2"; exon_number "2";
chr1H	novelGene	exon	29070194	29071100	.	+	.	gene_id "Novel00025"; transcript_id "Novel00025.2"; exon_number "3";
chr1H	novelGene	exon	29071179	29071335	.	+	.	gene_id "Novel00025"; transcript_id "Novel00025.2"; exon_number "4";
chr1H	novelGene	exon	29072441	29072864	.	+	.	gene_id "Novel00025"; transcript_id "Novel00025.2"; exon_number "5";
chr1H	novelGene	exon	29069253	29069489	.	+	.	gene_id "Novel00025"; transcript_id "Novel00025.3"; exon_number "1";
chr1H	novelGene	exon	29069648	29069735	.	+	.	gene_id "Novel00025"; transcript_id "Novel00025.3"; exon_number "2";
chr1H	novelGene	exon	29070194	29071100	.	+	.	gene_id "Novel00025"; transcript_id "Novel00025.3"; exon_number "3";
chr1H	novelGene	exon	29071179	29071335	.	+	.	gene_id "Novel00025"; transcript_id "Novel00025.3"; exon_number "4";
chr1H	novelGene	exon	29072441	29072594	.	+	.	gene_id "Novel00025"; transcript_id "Novel00025.3"; exon_number "5";
chr1H	novelGene	exon	29074540	29074703	.	+	.	gene_id "Novel00025"; transcript_id "Novel00025.3"; exon_number "6";
chr1H	novelGene	exon	29074834	29075255	.	+	.	gene_id "Novel00025"; transcript_id "Novel00025.3"; exon_number "7";
chr1H	novelGene	exon	29069261	29069489	.	+	.	gene_id "Novel00025"; transcript_id "Novel00025.4"; exon_number "1";
chr1H	novelGene	exon	29069648	29070903	.	+	.	gene_id "Novel00025"; transcript_id "Novel00025.4"; exon_number "2";
chr1H	novelGene	exon	29070994	29071100	.	+	.	gene_id "Novel00025"; transcript_id "Novel00025.4"; exon_number "3";
chr1H	novelGene	exon	29071179	29071335	.	+	.	gene_id "Novel00025"; transcript_id "Novel00025.4"; exon_number "4";
chr1H	novelGene	exon	29072441	29072594	.	+	.	gene_id "Novel00025"; transcript_id "Novel00025.4"; exon_number "5";
chr1H	novelGene	exon	29074540	29074703	.	+	.	gene_id "Novel00025"; transcript_id "Novel00025.4"; exon_number "6";
chr1H	novelGene	exon	29074834	29075255	.	+	.	gene_id "Novel00025"; transcript_id "Novel00025.4"; exon_number "7";
chr1H	novelGene	exon	29069261	29069489	.	+	.	gene_id "Novel00025"; transcript_id "Novel00025.5"; exon_number "1";
chr1H	novelGene	exon	29069648	29070903	.	+	.	gene_id "Novel00025"; transcript_id "Novel00025.5"; exon_number "2";
chr1H	novelGene	exon	29070994	29071100	.	+	.	gene_id "Novel00025"; transcript_id "Novel00025.5"; exon_number "3";
chr1H	novelGene	exon	29071179	29071335	.	+	.	gene_id "Novel00025"; transcript_id "Novel00025.5"; exon_number "4";
chr1H	novelGene	exon	29072441	29072594	.	+	.	gene_id "Novel00025"; transcript_id "Novel00025.5"; exon_number "5";
chr1H	novelGene	exon	29073920	29073965	.	+	.	gene_id "Novel00025"; transcript_id "Novel00025.5"; exon_number "6";
chr1H	novelGene	exon	29074540	29074703	.	+	.	gene_id "Novel00025"; transcript_id "Novel00025.5"; exon_number "7";
chr1H	novelGene	exon	29074834	29075255	.	+	.	gene_id "Novel00025"; transcript_id "Novel00025.5"; exon_number "8";
chr1H	novelGene	exon	29069261	29069559	.	+	.	gene_id "Novel00025"; transcript_id "Novel00025.6"; exon_number "1";
chr1H	novelGene	exon	29069648	29069735	.	+	.	gene_id "Novel00025"; transcript_id "Novel00025.6"; exon_number "2";
chr1H	novelGene	exon	29070194	29070903	.	+	.	gene_id "Novel00025"; transcript_id "Novel00025.6"; exon_number "3";
chr1H	novelGene	exon	29070994	29071100	.	+	.	gene_id "Novel00025"; transcript_id "Novel00025.6"; exon_number "4";
chr1H	novelGene	exon	29071179	29071335	.	+	.	gene_id "Novel00025"; transcript_id "Novel00025.6"; exon_number "5";
chr1H	novelGene	exon	29072441	29072594	.	+	.	gene_id "Novel00025"; transcript_id "Novel00025.6"; exon_number "6";
chr1H	novelGene	exon	29073920	29073965	.	+	.	gene_id "Novel00025"; transcript_id "Novel00025.6"; exon_number "7";
chr1H	novelGene	exon	29074540	29074703	.	+	.	gene_id "Novel00025"; transcript_id "Novel00025.6"; exon_number "8";
chr1H	novelGene	exon	29074834	29075255	.	+	.	gene_id "Novel00025"; transcript_id "Novel00025.6"; exon_number "9";
chr1H	novelGene	exon	29069261	29069489	.	+	.	gene_id "Novel00025"; transcript_id "Novel00025.7"; exon_number "1";
chr1H	novelGene	exon	29069601	29069735	.	+	.	gene_id "Novel00025"; transcript_id "Novel00025.7"; exon_number "2";
chr1H	novelGene	exon	29070194	29070903	.	+	.	gene_id "Novel00025"; transcript_id "Novel00025.7"; exon_number "3";
chr1H	novelGene	exon	29070993	29071100	.	+	.	gene_id "Novel00025"; transcript_id "Novel00025.7"; exon_number "4";
chr1H	novelGene	exon	29071179	29071335	.	+	.	gene_id "Novel00025"; transcript_id "Novel00025.7"; exon_number "5";
chr1H	novelGene	exon	29072441	29072594	.	+	.	gene_id "Novel00025"; transcript_id "Novel00025.7"; exon_number "6";
chr1H	novelGene	exon	29074540	29075255	.	+	.	gene_id "Novel00025"; transcript_id "Novel00025.7"; exon_number "7";
chr1H	novelGene	exon	29069276	29069559	.	+	.	gene_id "Novel00025"; transcript_id "Novel00025.8"; exon_number "1";
chr1H	novelGene	exon	29069648	29071100	.	+	.	gene_id "Novel00025"; transcript_id "Novel00025.8"; exon_number "2";
chr1H	novelGene	exon	29071179	29071335	.	+	.	gene_id "Novel00025"; transcript_id "Novel00025.8"; exon_number "3";
chr1H	novelGene	exon	29072441	29072594	.	+	.	gene_id "Novel00025"; transcript_id "Novel00025.8"; exon_number "4";
chr1H	novelGene	exon	29074540	29075255	.	+	.	gene_id "Novel00025"; transcript_id "Novel00025.8"; exon_number "5";
chr1H	novelGene	exon	29069276	29069489	.	+	.	gene_id "Novel00025"; transcript_id "Novel00025.9"; exon_number "1";
chr1H	novelGene	exon	29069601	29070903	.	+	.	gene_id "Novel00025"; transcript_id "Novel00025.9"; exon_number "2";
chr1H	novelGene	exon	29070994	29071100	.	+	.	gene_id "Novel00025"; transcript_id "Novel00025.9"; exon_number "3";
chr1H	novelGene	exon	29071179	29071335	.	+	.	gene_id "Novel00025"; transcript_id "Novel00025.9"; exon_number "4";
chr1H	novelGene	exon	29072441	29072594	.	+	.	gene_id "Novel00025"; transcript_id "Novel00025.9"; exon_number "5";
chr1H	novelGene	exon	29074540	29075255	.	+	.	gene_id "Novel00025"; transcript_id "Novel00025.9"; exon_number "6";
chr1H	novelGene	exon	33775374	33775983	.	+	.	gene_id "Novel00026"; transcript_id "Novel00026.1"; exon_number "1";
chr1H	novelGene	exon	33776159	33776264	.	+	.	gene_id "Novel00026"; transcript_id "Novel00026.1"; exon_number "2";
chr1H	novelGene	exon	33776600	33776703	.	+	.	gene_id "Novel00026"; transcript_id "Novel00026.1"; exon_number "3";
chr1H	novelGene	exon	33777235	33777689	.	+	.	gene_id "Novel00026"; transcript_id "Novel00026.1"; exon_number "4";
chr1H	novelGene	exon	33777802	33777886	.	+	.	gene_id "Novel00026"; transcript_id "Novel00026.1"; exon_number "5";
chr1H	novelGene	exon	33778051	33778210	.	+	.	gene_id "Novel00026"; transcript_id "Novel00026.1"; exon_number "6";
chr1H	novelGene	exon	33779696	33779841	.	+	.	gene_id "Novel00026"; transcript_id "Novel00026.1"; exon_number "7";
chr1H	novelGene	exon	33780022	33780317	.	+	.	gene_id "Novel00026"; transcript_id "Novel00026.1"; exon_number "8";
chr1H	novelGene	exon	33775374	33775983	.	+	.	gene_id "Novel00026"; transcript_id "Novel00026.2"; exon_number "1";
chr1H	novelGene	exon	33776159	33776264	.	+	.	gene_id "Novel00026"; transcript_id "Novel00026.2"; exon_number "2";
chr1H	novelGene	exon	33776600	33776703	.	+	.	gene_id "Novel00026"; transcript_id "Novel00026.2"; exon_number "3";
chr1H	novelGene	exon	33777235	33777689	.	+	.	gene_id "Novel00026"; transcript_id "Novel00026.2"; exon_number "4";
chr1H	novelGene	exon	33777802	33778206	.	+	.	gene_id "Novel00026"; transcript_id "Novel00026.2"; exon_number "5";
chr1H	novelGene	exon	33779692	33779841	.	+	.	gene_id "Novel00026"; transcript_id "Novel00026.2"; exon_number "6";
chr1H	novelGene	exon	33780022	33780317	.	+	.	gene_id "Novel00026"; transcript_id "Novel00026.2"; exon_number "7";
chr1H	novelGene	exon	33775374	33775983	.	+	.	gene_id "Novel00026"; transcript_id "Novel00026.3"; exon_number "1";
chr1H	novelGene	exon	33776159	33776264	.	+	.	gene_id "Novel00026"; transcript_id "Novel00026.3"; exon_number "2";
chr1H	novelGene	exon	33776600	33776703	.	+	.	gene_id "Novel00026"; transcript_id "Novel00026.3"; exon_number "3";
chr1H	novelGene	exon	33777235	33777471	.	+	.	gene_id "Novel00026"; transcript_id "Novel00026.3"; exon_number "4";
chr1H	novelGene	exon	33777563	33777689	.	+	.	gene_id "Novel00026"; transcript_id "Novel00026.3"; exon_number "5";
chr1H	novelGene	exon	33777802	33777886	.	+	.	gene_id "Novel00026"; transcript_id "Novel00026.3"; exon_number "6";
chr1H	novelGene	exon	33778051	33779841	.	+	.	gene_id "Novel00026"; transcript_id "Novel00026.3"; exon_number "7";
chr1H	novelGene	exon	33780022	33780317	.	+	.	gene_id "Novel00026"; transcript_id "Novel00026.3"; exon_number "8";
chr1H	novelGene	exon	33775374	33775983	.	+	.	gene_id "Novel00026"; transcript_id "Novel00026.4"; exon_number "1";
chr1H	novelGene	exon	33776159	33776264	.	+	.	gene_id "Novel00026"; transcript_id "Novel00026.4"; exon_number "2";
chr1H	novelGene	exon	33776600	33776703	.	+	.	gene_id "Novel00026"; transcript_id "Novel00026.4"; exon_number "3";
chr1H	novelGene	exon	33777235	33777471	.	+	.	gene_id "Novel00026"; transcript_id "Novel00026.4"; exon_number "4";
chr1H	novelGene	exon	33777555	33777689	.	+	.	gene_id "Novel00026"; transcript_id "Novel00026.4"; exon_number "5";
chr1H	novelGene	exon	33777802	33777918	.	+	.	gene_id "Novel00026"; transcript_id "Novel00026.4"; exon_number "6";
chr1H	novelGene	exon	33778047	33778205	.	+	.	gene_id "Novel00026"; transcript_id "Novel00026.4"; exon_number "7";
chr1H	novelGene	exon	33779691	33779841	.	+	.	gene_id "Novel00026"; transcript_id "Novel00026.4"; exon_number "8";
chr1H	novelGene	exon	33780022	33780317	.	+	.	gene_id "Novel00026"; transcript_id "Novel00026.4"; exon_number "9";
chr1H	novelGene	exon	33775374	33775983	.	+	.	gene_id "Novel00026"; transcript_id "Novel00026.5"; exon_number "1";
chr1H	novelGene	exon	33776159	33776264	.	+	.	gene_id "Novel00026"; transcript_id "Novel00026.5"; exon_number "2";
chr1H	novelGene	exon	33776600	33776703	.	+	.	gene_id "Novel00026"; transcript_id "Novel00026.5"; exon_number "3";
chr1H	novelGene	exon	33777235	33777471	.	+	.	gene_id "Novel00026"; transcript_id "Novel00026.5"; exon_number "4";
chr1H	novelGene	exon	33777555	33777689	.	+	.	gene_id "Novel00026"; transcript_id "Novel00026.5"; exon_number "5";
chr1H	novelGene	exon	33777802	33777882	.	+	.	gene_id "Novel00026"; transcript_id "Novel00026.5"; exon_number "6";
chr1H	novelGene	exon	33778047	33779841	.	+	.	gene_id "Novel00026"; transcript_id "Novel00026.5"; exon_number "7";
chr1H	novelGene	exon	33780022	33780317	.	+	.	gene_id "Novel00026"; transcript_id "Novel00026.5"; exon_number "8";
chr1H	novelGene	exon	34860437	34860710	.	+	.	gene_id "Novel00027"; transcript_id "Novel00027.1"; exon_number "1";
chr1H	novelGene	exon	34860815	34864044	.	+	.	gene_id "Novel00027"; transcript_id "Novel00027.1"; exon_number "2";
chr1H	novelGene	exon	35161865	35162253	.	+	.	gene_id "Novel00028"; transcript_id "Novel00028.1"; exon_number "1";
chr1H	novelGene	exon	35162395	35164998	.	+	.	gene_id "Novel00028"; transcript_id "Novel00028.1"; exon_number "2";
chr1H	novelGene	exon	35165099	35165418	.	+	.	gene_id "Novel00028"; transcript_id "Novel00028.1"; exon_number "3";
chr1H	novelGene	exon	35165494	35165590	.	+	.	gene_id "Novel00028"; transcript_id "Novel00028.1"; exon_number "4";
chr1H	novelGene	exon	35165663	35166366	.	+	.	gene_id "Novel00028"; transcript_id "Novel00028.1"; exon_number "5";
chr1H	novelGene	exon	35166794	35167169	.	+	.	gene_id "Novel00028"; transcript_id "Novel00028.1"; exon_number "6";
chr1H	novelGene	exon	35161865	35162253	.	+	.	gene_id "Novel00028"; transcript_id "Novel00028.2"; exon_number "1";
chr1H	novelGene	exon	35162395	35162449	.	+	.	gene_id "Novel00028"; transcript_id "Novel00028.2"; exon_number "2";
chr1H	novelGene	exon	35162760	35164998	.	+	.	gene_id "Novel00028"; transcript_id "Novel00028.2"; exon_number "3";
chr1H	novelGene	exon	35165099	35165418	.	+	.	gene_id "Novel00028"; transcript_id "Novel00028.2"; exon_number "4";
chr1H	novelGene	exon	35165494	35165590	.	+	.	gene_id "Novel00028"; transcript_id "Novel00028.2"; exon_number "5";
chr1H	novelGene	exon	35165663	35166366	.	+	.	gene_id "Novel00028"; transcript_id "Novel00028.2"; exon_number "6";
chr1H	novelGene	exon	35166794	35167169	.	+	.	gene_id "Novel00028"; transcript_id "Novel00028.2"; exon_number "7";
chr1H	novelGene	exon	35161865	35162253	.	+	.	gene_id "Novel00028"; transcript_id "Novel00028.3"; exon_number "1";
chr1H	novelGene	exon	35162395	35162464	.	+	.	gene_id "Novel00028"; transcript_id "Novel00028.3"; exon_number "2";
chr1H	novelGene	exon	35162776	35164998	.	+	.	gene_id "Novel00028"; transcript_id "Novel00028.3"; exon_number "3";
chr1H	novelGene	exon	35165099	35165418	.	+	.	gene_id "Novel00028"; transcript_id "Novel00028.3"; exon_number "4";
chr1H	novelGene	exon	35165494	35165590	.	+	.	gene_id "Novel00028"; transcript_id "Novel00028.3"; exon_number "5";
chr1H	novelGene	exon	35165663	35166383	.	+	.	gene_id "Novel00028"; transcript_id "Novel00028.3"; exon_number "6";
chr1H	novelGene	exon	35166794	35167169	.	+	.	gene_id "Novel00028"; transcript_id "Novel00028.3"; exon_number "7";
chr1H	novelGene	exon	35161865	35162253	.	+	.	gene_id "Novel00028"; transcript_id "Novel00028.4"; exon_number "1";
chr1H	novelGene	exon	35162395	35162449	.	+	.	gene_id "Novel00028"; transcript_id "Novel00028.4"; exon_number "2";
chr1H	novelGene	exon	35165099	35165418	.	+	.	gene_id "Novel00028"; transcript_id "Novel00028.4"; exon_number "3";
chr1H	novelGene	exon	35165494	35165590	.	+	.	gene_id "Novel00028"; transcript_id "Novel00028.4"; exon_number "4";
chr1H	novelGene	exon	35165663	35166383	.	+	.	gene_id "Novel00028"; transcript_id "Novel00028.4"; exon_number "5";
chr1H	novelGene	exon	35166794	35167169	.	+	.	gene_id "Novel00028"; transcript_id "Novel00028.4"; exon_number "6";
chr1H	novelGene	exon	35161865	35162253	.	+	.	gene_id "Novel00028"; transcript_id "Novel00028.5"; exon_number "1";
chr1H	novelGene	exon	35162395	35164998	.	+	.	gene_id "Novel00028"; transcript_id "Novel00028.5"; exon_number "2";
chr1H	novelGene	exon	35165099	35165418	.	+	.	gene_id "Novel00028"; transcript_id "Novel00028.5"; exon_number "3";
chr1H	novelGene	exon	35165494	35165590	.	+	.	gene_id "Novel00028"; transcript_id "Novel00028.5"; exon_number "4";
chr1H	novelGene	exon	35165663	35166383	.	+	.	gene_id "Novel00028"; transcript_id "Novel00028.5"; exon_number "5";
chr1H	novelGene	exon	35166794	35167169	.	+	.	gene_id "Novel00028"; transcript_id "Novel00028.5"; exon_number "6";
chr1H	novelGene	exon	35161875	35162253	.	+	.	gene_id "Novel00028"; transcript_id "Novel00028.6"; exon_number "1";
chr1H	novelGene	exon	35162395	35162449	.	+	.	gene_id "Novel00028"; transcript_id "Novel00028.6"; exon_number "2";
chr1H	novelGene	exon	35162761	35164998	.	+	.	gene_id "Novel00028"; transcript_id "Novel00028.6"; exon_number "3";
chr1H	novelGene	exon	35165099	35165418	.	+	.	gene_id "Novel00028"; transcript_id "Novel00028.6"; exon_number "4";
chr1H	novelGene	exon	35165494	35165590	.	+	.	gene_id "Novel00028"; transcript_id "Novel00028.6"; exon_number "5";
chr1H	novelGene	exon	35165663	35166366	.	+	.	gene_id "Novel00028"; transcript_id "Novel00028.6"; exon_number "6";
chr1H	novelGene	exon	35166794	35167169	.	+	.	gene_id "Novel00028"; transcript_id "Novel00028.6"; exon_number "7";
chr1H	novelGene	exon	35161875	35162253	.	+	.	gene_id "Novel00028"; transcript_id "Novel00028.7"; exon_number "1";
chr1H	novelGene	exon	35162395	35162449	.	+	.	gene_id "Novel00028"; transcript_id "Novel00028.7"; exon_number "2";
chr1H	novelGene	exon	35162761	35164998	.	+	.	gene_id "Novel00028"; transcript_id "Novel00028.7"; exon_number "3";
chr1H	novelGene	exon	35165099	35165418	.	+	.	gene_id "Novel00028"; transcript_id "Novel00028.7"; exon_number "4";
chr1H	novelGene	exon	35165494	35165590	.	+	.	gene_id "Novel00028"; transcript_id "Novel00028.7"; exon_number "5";
chr1H	novelGene	exon	35165663	35166383	.	+	.	gene_id "Novel00028"; transcript_id "Novel00028.7"; exon_number "6";
chr1H	novelGene	exon	35166794	35167169	.	+	.	gene_id "Novel00028"; transcript_id "Novel00028.7"; exon_number "7";
chr1H	novelGene	exon	35161881	35162253	.	+	.	gene_id "Novel00028"; transcript_id "Novel00028.8"; exon_number "1";
chr1H	novelGene	exon	35162395	35162449	.	+	.	gene_id "Novel00028"; transcript_id "Novel00028.8"; exon_number "2";
chr1H	novelGene	exon	35162761	35164998	.	+	.	gene_id "Novel00028"; transcript_id "Novel00028.8"; exon_number "3";
chr1H	novelGene	exon	35165099	35165418	.	+	.	gene_id "Novel00028"; transcript_id "Novel00028.8"; exon_number "4";
chr1H	novelGene	exon	35165494	35165590	.	+	.	gene_id "Novel00028"; transcript_id "Novel00028.8"; exon_number "5";
chr1H	novelGene	exon	35165663	35166351	.	+	.	gene_id "Novel00028"; transcript_id "Novel00028.8"; exon_number "6";
chr1H	novelGene	exon	35166794	35167169	.	+	.	gene_id "Novel00028"; transcript_id "Novel00028.8"; exon_number "7";
chr1H	novelGene	exon	35161881	35162253	.	+	.	gene_id "Novel00028"; transcript_id "Novel00028.9"; exon_number "1";
chr1H	novelGene	exon	35162395	35162449	.	+	.	gene_id "Novel00028"; transcript_id "Novel00028.9"; exon_number "2";
chr1H	novelGene	exon	35166794	35167169	.	+	.	gene_id "Novel00028"; transcript_id "Novel00028.9"; exon_number "3";
chr1H	novelGene	exon	35161887	35162253	.	+	.	gene_id "Novel00028"; transcript_id "Novel00028.10"; exon_number "1";
chr1H	novelGene	exon	35162395	35162449	.	+	.	gene_id "Novel00028"; transcript_id "Novel00028.10"; exon_number "2";
chr1H	novelGene	exon	35162765	35164998	.	+	.	gene_id "Novel00028"; transcript_id "Novel00028.10"; exon_number "3";
chr1H	novelGene	exon	35165099	35165418	.	+	.	gene_id "Novel00028"; transcript_id "Novel00028.10"; exon_number "4";
chr1H	novelGene	exon	35165494	35165590	.	+	.	gene_id "Novel00028"; transcript_id "Novel00028.10"; exon_number "5";
chr1H	novelGene	exon	35165663	35166383	.	+	.	gene_id "Novel00028"; transcript_id "Novel00028.10"; exon_number "6";
chr1H	novelGene	exon	35166794	35167169	.	+	.	gene_id "Novel00028"; transcript_id "Novel00028.10"; exon_number "7";
chr1H	novelGene	exon	35161889	35162253	.	+	.	gene_id "Novel00028"; transcript_id "Novel00028.11"; exon_number "1";
chr1H	novelGene	exon	35162395	35162449	.	+	.	gene_id "Novel00028"; transcript_id "Novel00028.11"; exon_number "2";
chr1H	novelGene	exon	35165099	35165418	.	+	.	gene_id "Novel00028"; transcript_id "Novel00028.11"; exon_number "3";
chr1H	novelGene	exon	35165494	35165590	.	+	.	gene_id "Novel00028"; transcript_id "Novel00028.11"; exon_number "4";
chr1H	novelGene	exon	35165663	35166366	.	+	.	gene_id "Novel00028"; transcript_id "Novel00028.11"; exon_number "5";
chr1H	novelGene	exon	35166794	35167169	.	+	.	gene_id "Novel00028"; transcript_id "Novel00028.11"; exon_number "6";
chr1H	novelGene	exon	35161895	35162253	.	+	.	gene_id "Novel00028"; transcript_id "Novel00028.12"; exon_number "1";
chr1H	novelGene	exon	35162395	35162452	.	+	.	gene_id "Novel00028"; transcript_id "Novel00028.12"; exon_number "2";
chr1H	novelGene	exon	35162764	35164998	.	+	.	gene_id "Novel00028"; transcript_id "Novel00028.12"; exon_number "3";
chr1H	novelGene	exon	35165099	35165418	.	+	.	gene_id "Novel00028"; transcript_id "Novel00028.12"; exon_number "4";
chr1H	novelGene	exon	35165494	35165590	.	+	.	gene_id "Novel00028"; transcript_id "Novel00028.12"; exon_number "5";
chr1H	novelGene	exon	35165663	35166383	.	+	.	gene_id "Novel00028"; transcript_id "Novel00028.12"; exon_number "6";
chr1H	novelGene	exon	35166794	35167169	.	+	.	gene_id "Novel00028"; transcript_id "Novel00028.12"; exon_number "7";
chr1H	novelGene	exon	35161913	35162253	.	+	.	gene_id "Novel00028"; transcript_id "Novel00028.13"; exon_number "1";
chr1H	novelGene	exon	35162395	35162449	.	+	.	gene_id "Novel00028"; transcript_id "Novel00028.13"; exon_number "2";
chr1H	novelGene	exon	35162765	35164998	.	+	.	gene_id "Novel00028"; transcript_id "Novel00028.13"; exon_number "3";
chr1H	novelGene	exon	35165099	35165418	.	+	.	gene_id "Novel00028"; transcript_id "Novel00028.13"; exon_number "4";
chr1H	novelGene	exon	35165494	35165590	.	+	.	gene_id "Novel00028"; transcript_id "Novel00028.13"; exon_number "5";
chr1H	novelGene	exon	35165663	35166366	.	+	.	gene_id "Novel00028"; transcript_id "Novel00028.13"; exon_number "6";
chr1H	novelGene	exon	35166794	35167169	.	+	.	gene_id "Novel00028"; transcript_id "Novel00028.13"; exon_number "7";
chr1H	novelGene	exon	35177295	35178721	.	+	.	gene_id "Novel00029"; transcript_id "Novel00029.1"; exon_number "1";
chr1H	novelGene	exon	35177295	35178362	.	+	.	gene_id "Novel00029"; transcript_id "Novel00029.2"; exon_number "1";
chr1H	novelGene	exon	35180646	35181508	.	+	.	gene_id "Novel00029"; transcript_id "Novel00029.2"; exon_number "2";
chr1H	novelGene	exon	35177295	35178364	.	+	.	gene_id "Novel00029"; transcript_id "Novel00029.3"; exon_number "1";
chr1H	novelGene	exon	35180646	35181508	.	+	.	gene_id "Novel00029"; transcript_id "Novel00029.3"; exon_number "2";
chr1H	novelGene	exon	36073023	36075026	.	+	.	gene_id "Novel00030"; transcript_id "Novel00030.1"; exon_number "1";
chr1H	novelGene	exon	36073225	36073317	.	+	.	gene_id "Novel00030"; transcript_id "Novel00030.2"; exon_number "1";
chr1H	novelGene	exon	36073408	36073595	.	+	.	gene_id "Novel00030"; transcript_id "Novel00030.2"; exon_number "2";
chr1H	novelGene	exon	36074146	36074167	.	+	.	gene_id "Novel00030"; transcript_id "Novel00030.2"; exon_number "3";
chr1H	novelGene	exon	36462320	36463086	.	+	.	gene_id "Novel00031"; transcript_id "Novel00031.1"; exon_number "1";
chr1H	novelGene	exon	36463512	36464166	.	+	.	gene_id "Novel00031"; transcript_id "Novel00031.1"; exon_number "2";
chr1H	novelGene	exon	36462321	36463108	.	+	.	gene_id "Novel00031"; transcript_id "Novel00031.2"; exon_number "1";
chr1H	novelGene	exon	36463534	36464166	.	+	.	gene_id "Novel00031"; transcript_id "Novel00031.2"; exon_number "2";
chr1H	novelGene	exon	36462325	36463098	.	+	.	gene_id "Novel00031"; transcript_id "Novel00031.3"; exon_number "1";
chr1H	novelGene	exon	36463524	36464166	.	+	.	gene_id "Novel00031"; transcript_id "Novel00031.3"; exon_number "2";
chr1H	novelGene	exon	36462325	36463090	.	+	.	gene_id "Novel00031"; transcript_id "Novel00031.4"; exon_number "1";
chr1H	novelGene	exon	36463516	36464166	.	+	.	gene_id "Novel00031"; transcript_id "Novel00031.4"; exon_number "2";
chr1H	novelGene	exon	36462325	36463092	.	+	.	gene_id "Novel00031"; transcript_id "Novel00031.5"; exon_number "1";
chr1H	novelGene	exon	36463518	36464166	.	+	.	gene_id "Novel00031"; transcript_id "Novel00031.5"; exon_number "2";
chr1H	novelGene	exon	36462325	36463111	.	+	.	gene_id "Novel00031"; transcript_id "Novel00031.6"; exon_number "1";
chr1H	novelGene	exon	36463537	36464166	.	+	.	gene_id "Novel00031"; transcript_id "Novel00031.6"; exon_number "2";
chr1H	novelGene	exon	36462325	36463104	.	+	.	gene_id "Novel00031"; transcript_id "Novel00031.7"; exon_number "1";
chr1H	novelGene	exon	36463530	36464166	.	+	.	gene_id "Novel00031"; transcript_id "Novel00031.7"; exon_number "2";
chr1H	novelGene	exon	36462325	36463099	.	+	.	gene_id "Novel00031"; transcript_id "Novel00031.8"; exon_number "1";
chr1H	novelGene	exon	36463525	36464166	.	+	.	gene_id "Novel00031"; transcript_id "Novel00031.8"; exon_number "2";
chr1H	novelGene	exon	36462325	36463094	.	+	.	gene_id "Novel00031"; transcript_id "Novel00031.9"; exon_number "1";
chr1H	novelGene	exon	36463520	36464166	.	+	.	gene_id "Novel00031"; transcript_id "Novel00031.9"; exon_number "2";
chr1H	novelGene	exon	36462325	36463105	.	+	.	gene_id "Novel00031"; transcript_id "Novel00031.10"; exon_number "1";
chr1H	novelGene	exon	36463531	36464166	.	+	.	gene_id "Novel00031"; transcript_id "Novel00031.10"; exon_number "2";
chr1H	novelGene	exon	36462325	36463109	.	+	.	gene_id "Novel00031"; transcript_id "Novel00031.11"; exon_number "1";
chr1H	novelGene	exon	36463535	36464166	.	+	.	gene_id "Novel00031"; transcript_id "Novel00031.11"; exon_number "2";
chr1H	novelGene	exon	36462325	36463100	.	+	.	gene_id "Novel00031"; transcript_id "Novel00031.12"; exon_number "1";
chr1H	novelGene	exon	36463526	36464166	.	+	.	gene_id "Novel00031"; transcript_id "Novel00031.12"; exon_number "2";
chr1H	novelGene	exon	36462325	36463102	.	+	.	gene_id "Novel00031"; transcript_id "Novel00031.13"; exon_number "1";
chr1H	novelGene	exon	36463528	36464166	.	+	.	gene_id "Novel00031"; transcript_id "Novel00031.13"; exon_number "2";
chr1H	novelGene	exon	36668522	36668988	.	+	.	gene_id "Novel00032"; transcript_id "Novel00032.1"; exon_number "1";
chr1H	novelGene	exon	36670281	36672166	.	+	.	gene_id "Novel00032"; transcript_id "Novel00032.1"; exon_number "2";
chr1H	novelGene	exon	36668546	36672169	.	+	.	gene_id "Novel00032"; transcript_id "Novel00032.2"; exon_number "1";
chr1H	novelGene	exon	39310251	39310865	.	+	.	gene_id "Novel00033"; transcript_id "Novel00033.1"; exon_number "1";
chr1H	novelGene	exon	39311366	39315617	.	+	.	gene_id "Novel00033"; transcript_id "Novel00033.1"; exon_number "2";
chr1H	novelGene	exon	39310428	39310865	.	+	.	gene_id "Novel00033"; transcript_id "Novel00033.2"; exon_number "1";
chr1H	novelGene	exon	39311369	39315617	.	+	.	gene_id "Novel00033"; transcript_id "Novel00033.2"; exon_number "2";
chr1H	novelGene	exon	41365405	41366195	.	+	.	gene_id "Novel00034"; transcript_id "Novel00034.1"; exon_number "1";
chr1H	novelGene	exon	41366294	41366316	.	+	.	gene_id "Novel00034"; transcript_id "Novel00034.1"; exon_number "2";
chr1H	novelGene	exon	41366656	41366677	.	+	.	gene_id "Novel00034"; transcript_id "Novel00034.1"; exon_number "3";
chr1H	novelGene	exon	41366787	41366883	.	+	.	gene_id "Novel00034"; transcript_id "Novel00034.1"; exon_number "4";
chr1H	novelGene	exon	41365496	41366195	.	+	.	gene_id "Novel00034"; transcript_id "Novel00034.2"; exon_number "1";
chr1H	novelGene	exon	41366787	41366883	.	+	.	gene_id "Novel00034"; transcript_id "Novel00034.2"; exon_number "2";
chr1H	novelGene	exon	41365496	41366195	.	+	.	gene_id "Novel00034"; transcript_id "Novel00034.3"; exon_number "1";
chr1H	novelGene	exon	41366670	41366883	.	+	.	gene_id "Novel00034"; transcript_id "Novel00034.3"; exon_number "2";
chr1H	novelGene	exon	41365496	41366197	.	+	.	gene_id "Novel00034"; transcript_id "Novel00034.4"; exon_number "1";
chr1H	novelGene	exon	41366632	41366679	.	+	.	gene_id "Novel00034"; transcript_id "Novel00034.4"; exon_number "2";
chr1H	novelGene	exon	41366789	41366883	.	+	.	gene_id "Novel00034"; transcript_id "Novel00034.4"; exon_number "3";
chr1H	novelGene	exon	41365496	41366195	.	+	.	gene_id "Novel00034"; transcript_id "Novel00034.5"; exon_number "1";
chr1H	novelGene	exon	41366291	41366338	.	+	.	gene_id "Novel00034"; transcript_id "Novel00034.5"; exon_number "2";
chr1H	novelGene	exon	41366787	41366883	.	+	.	gene_id "Novel00034"; transcript_id "Novel00034.5"; exon_number "3";
chr1H	novelGene	exon	45409584	45410213	.	+	.	gene_id "Novel00035"; transcript_id "Novel00035.1"; exon_number "1";
chr1H	novelGene	exon	45410306	45410426	.	+	.	gene_id "Novel00035"; transcript_id "Novel00035.1"; exon_number "2";
chr1H	novelGene	exon	45410504	45412682	.	+	.	gene_id "Novel00035"; transcript_id "Novel00035.1"; exon_number "3";
chr1H	novelGene	exon	45412780	45413216	.	+	.	gene_id "Novel00035"; transcript_id "Novel00035.1"; exon_number "4";
chr1H	novelGene	exon	45413297	45413367	.	+	.	gene_id "Novel00035"; transcript_id "Novel00035.1"; exon_number "5";
chr1H	novelGene	exon	45413458	45413839	.	+	.	gene_id "Novel00035"; transcript_id "Novel00035.1"; exon_number "6";
chr1H	novelGene	exon	45414317	45414611	.	+	.	gene_id "Novel00035"; transcript_id "Novel00035.1"; exon_number "7";
chr1H	novelGene	exon	45414690	45415444	.	+	.	gene_id "Novel00035"; transcript_id "Novel00035.1"; exon_number "8";
chr1H	novelGene	exon	45409584	45410213	.	+	.	gene_id "Novel00035"; transcript_id "Novel00035.2"; exon_number "1";
chr1H	novelGene	exon	45410306	45410426	.	+	.	gene_id "Novel00035"; transcript_id "Novel00035.2"; exon_number "2";
chr1H	novelGene	exon	45410508	45412682	.	+	.	gene_id "Novel00035"; transcript_id "Novel00035.2"; exon_number "3";
chr1H	novelGene	exon	45412780	45413216	.	+	.	gene_id "Novel00035"; transcript_id "Novel00035.2"; exon_number "4";
chr1H	novelGene	exon	45413297	45413367	.	+	.	gene_id "Novel00035"; transcript_id "Novel00035.2"; exon_number "5";
chr1H	novelGene	exon	45414317	45414611	.	+	.	gene_id "Novel00035"; transcript_id "Novel00035.2"; exon_number "6";
chr1H	novelGene	exon	45414690	45415444	.	+	.	gene_id "Novel00035"; transcript_id "Novel00035.2"; exon_number "7";
chr1H	novelGene	exon	45409584	45410213	.	+	.	gene_id "Novel00035"; transcript_id "Novel00035.3"; exon_number "1";
chr1H	novelGene	exon	45410306	45410426	.	+	.	gene_id "Novel00035"; transcript_id "Novel00035.3"; exon_number "2";
chr1H	novelGene	exon	45410508	45412682	.	+	.	gene_id "Novel00035"; transcript_id "Novel00035.3"; exon_number "3";
chr1H	novelGene	exon	45412780	45413216	.	+	.	gene_id "Novel00035"; transcript_id "Novel00035.3"; exon_number "4";
chr1H	novelGene	exon	45413297	45413367	.	+	.	gene_id "Novel00035"; transcript_id "Novel00035.3"; exon_number "5";
chr1H	novelGene	exon	45413458	45413839	.	+	.	gene_id "Novel00035"; transcript_id "Novel00035.3"; exon_number "6";
chr1H	novelGene	exon	45414317	45414611	.	+	.	gene_id "Novel00035"; transcript_id "Novel00035.3"; exon_number "7";
chr1H	novelGene	exon	45414690	45415444	.	+	.	gene_id "Novel00035"; transcript_id "Novel00035.3"; exon_number "8";
chr1H	novelGene	exon	45409587	45410213	.	+	.	gene_id "Novel00035"; transcript_id "Novel00035.4"; exon_number "1";
chr1H	novelGene	exon	45410306	45410426	.	+	.	gene_id "Novel00035"; transcript_id "Novel00035.4"; exon_number "2";
chr1H	novelGene	exon	45410504	45410599	.	+	.	gene_id "Novel00035"; transcript_id "Novel00035.4"; exon_number "3";
chr1H	novelGene	exon	45414317	45414611	.	+	.	gene_id "Novel00035"; transcript_id "Novel00035.4"; exon_number "4";
chr1H	novelGene	exon	45414690	45415444	.	+	.	gene_id "Novel00035"; transcript_id "Novel00035.4"; exon_number "5";
chr1H	novelGene	exon	45409587	45410213	.	+	.	gene_id "Novel00035"; transcript_id "Novel00035.5"; exon_number "1";
chr1H	novelGene	exon	45410306	45410426	.	+	.	gene_id "Novel00035"; transcript_id "Novel00035.5"; exon_number "2";
chr1H	novelGene	exon	45410504	45412682	.	+	.	gene_id "Novel00035"; transcript_id "Novel00035.5"; exon_number "3";
chr1H	novelGene	exon	45412780	45413216	.	+	.	gene_id "Novel00035"; transcript_id "Novel00035.5"; exon_number "4";
chr1H	novelGene	exon	45413297	45413367	.	+	.	gene_id "Novel00035"; transcript_id "Novel00035.5"; exon_number "5";
chr1H	novelGene	exon	45413458	45413848	.	+	.	gene_id "Novel00035"; transcript_id "Novel00035.5"; exon_number "6";
chr1H	novelGene	exon	45414326	45414611	.	+	.	gene_id "Novel00035"; transcript_id "Novel00035.5"; exon_number "7";
chr1H	novelGene	exon	45414690	45415444	.	+	.	gene_id "Novel00035"; transcript_id "Novel00035.5"; exon_number "8";
chr1H	novelGene	exon	45409594	45410213	.	+	.	gene_id "Novel00035"; transcript_id "Novel00035.6"; exon_number "1";
chr1H	novelGene	exon	45410306	45410426	.	+	.	gene_id "Novel00035"; transcript_id "Novel00035.6"; exon_number "2";
chr1H	novelGene	exon	45410508	45410747	.	+	.	gene_id "Novel00035"; transcript_id "Novel00035.6"; exon_number "3";
chr1H	novelGene	exon	45414317	45414611	.	+	.	gene_id "Novel00035"; transcript_id "Novel00035.6"; exon_number "4";
chr1H	novelGene	exon	45414690	45415444	.	+	.	gene_id "Novel00035"; transcript_id "Novel00035.6"; exon_number "5";
chr1H	novelGene	exon	50769100	50771027	.	+	.	gene_id "Novel00036"; transcript_id "Novel00036.1"; exon_number "1";
chr1H	novelGene	exon	50769126	50769668	.	+	.	gene_id "Novel00036"; transcript_id "Novel00036.2"; exon_number "1";
chr1H	novelGene	exon	50770426	50770444	.	+	.	gene_id "Novel00036"; transcript_id "Novel00036.2"; exon_number "2";
chr1H	novelGene	exon	51981033	51981181	.	+	.	gene_id "Novel00037"; transcript_id "Novel00037.1"; exon_number "1";
chr1H	novelGene	exon	51981662	51981744	.	+	.	gene_id "Novel00037"; transcript_id "Novel00037.1"; exon_number "2";
chr1H	novelGene	exon	51981840	51982348	.	+	.	gene_id "Novel00037"; transcript_id "Novel00037.1"; exon_number "3";
chr1H	novelGene	exon	60746493	60747506	.	+	.	gene_id "Novel00038"; transcript_id "Novel00038.1"; exon_number "1";
chr1H	novelGene	exon	60749073	60749813	.	+	.	gene_id "Novel00038"; transcript_id "Novel00038.1"; exon_number "2";
chr1H	novelGene	exon	60746498	60746775	.	+	.	gene_id "Novel00038"; transcript_id "Novel00038.2"; exon_number "1";
chr1H	novelGene	exon	60746861	60747154	.	+	.	gene_id "Novel00038"; transcript_id "Novel00038.2"; exon_number "2";
chr1H	novelGene	exon	60747253	60749050	.	+	.	gene_id "Novel00038"; transcript_id "Novel00038.2"; exon_number "3";
chr1H	novelGene	exon	60746573	60746770	.	+	.	gene_id "Novel00038"; transcript_id "Novel00038.3"; exon_number "1";
chr1H	novelGene	exon	60746861	60747154	.	+	.	gene_id "Novel00038"; transcript_id "Novel00038.3"; exon_number "2";
chr1H	novelGene	exon	60747253	60749050	.	+	.	gene_id "Novel00038"; transcript_id "Novel00038.3"; exon_number "3";
chr1H	novelGene	exon	66116047	66116154	.	+	.	gene_id "Novel00039"; transcript_id "Novel00039.1"; exon_number "1";
chr1H	novelGene	exon	66116264	66116425	.	+	.	gene_id "Novel00039"; transcript_id "Novel00039.1"; exon_number "2";
chr1H	novelGene	exon	66116538	66117347	.	+	.	gene_id "Novel00039"; transcript_id "Novel00039.1"; exon_number "3";
chr1H	novelGene	exon	66128170	66130545	.	+	.	gene_id "Novel00040"; transcript_id "Novel00040.1"; exon_number "1";
chr1H	novelGene	exon	66130622	66130657	.	+	.	gene_id "Novel00040"; transcript_id "Novel00040.1"; exon_number "2";
chr1H	novelGene	exon	66130967	66131014	.	+	.	gene_id "Novel00041"; transcript_id "Novel00041.1"; exon_number "1";
chr1H	novelGene	exon	66131095	66131517	.	+	.	gene_id "Novel00041"; transcript_id "Novel00041.1"; exon_number "2";
chr1H	novelGene	exon	66131916	66133239	.	+	.	gene_id "Novel00041"; transcript_id "Novel00041.1"; exon_number "3";
chr1H	novelGene	exon	66840768	66841168	.	+	.	gene_id "Novel00042"; transcript_id "Novel00042.1"; exon_number "1";
chr1H	novelGene	exon	66843939	66844055	.	+	.	gene_id "Novel00042"; transcript_id "Novel00042.1"; exon_number "2";
chr1H	novelGene	exon	66849509	66850313	.	+	.	gene_id "Novel00042"; transcript_id "Novel00042.1"; exon_number "3";
chr1H	novelGene	exon	66850419	66851133	.	+	.	gene_id "Novel00042"; transcript_id "Novel00042.1"; exon_number "4";
chr1H	novelGene	exon	66840768	66841168	.	+	.	gene_id "Novel00042"; transcript_id "Novel00042.2"; exon_number "1";
chr1H	novelGene	exon	66849509	66850313	.	+	.	gene_id "Novel00042"; transcript_id "Novel00042.2"; exon_number "2";
chr1H	novelGene	exon	66850419	66851133	.	+	.	gene_id "Novel00042"; transcript_id "Novel00042.2"; exon_number "3";
chr1H	novelGene	exon	66841169	66841169	.	+	.	gene_id "Novel00042"; transcript_id "Novel00042.3"; exon_number "1";
chr1H	novelGene	exon	66849510	66850313	.	+	.	gene_id "Novel00042"; transcript_id "Novel00042.3"; exon_number "2";
chr1H	novelGene	exon	66850419	66851133	.	+	.	gene_id "Novel00042"; transcript_id "Novel00042.3"; exon_number "3";
chr1H	novelGene	exon	68378993	68380723	.	+	.	gene_id "Novel00043"; transcript_id "Novel00043.1"; exon_number "1";
chr1H	novelGene	exon	70606433	70607209	.	+	.	gene_id "Novel00044"; transcript_id "Novel00044.1"; exon_number "1";
chr1H	novelGene	exon	70608276	70608632	.	+	.	gene_id "Novel00044"; transcript_id "Novel00044.1"; exon_number "2";
chr1H	novelGene	exon	71667561	71668829	.	+	.	gene_id "Novel00045"; transcript_id "Novel00045.1"; exon_number "1";
chr1H	novelGene	exon	71671375	71671708	.	+	.	gene_id "Novel00045"; transcript_id "Novel00045.1"; exon_number "2";
chr1H	novelGene	exon	71671797	71672216	.	+	.	gene_id "Novel00045"; transcript_id "Novel00045.1"; exon_number "3";
chr1H	novelGene	exon	71976842	71977580	.	+	.	gene_id "Novel00046"; transcript_id "Novel00046.1"; exon_number "1";
chr1H	novelGene	exon	71977822	71978184	.	+	.	gene_id "Novel00046"; transcript_id "Novel00046.1"; exon_number "2";
chr1H	novelGene	exon	71976842	71978182	.	+	.	gene_id "Novel00046"; transcript_id "Novel00046.2"; exon_number "1";
chr1H	novelGene	exon	71980957	71981548	.	+	.	gene_id "Novel00046"; transcript_id "Novel00046.2"; exon_number "2";
chr1H	novelGene	exon	74050674	74050816	.	+	.	gene_id "Novel00047"; transcript_id "Novel00047.1"; exon_number "1";
chr1H	novelGene	exon	74052087	74052477	.	+	.	gene_id "Novel00047"; transcript_id "Novel00047.1"; exon_number "2";
chr1H	novelGene	exon	74050674	74050816	.	+	.	gene_id "Novel00047"; transcript_id "Novel00047.2"; exon_number "1";
chr1H	novelGene	exon	74053830	74054149	.	+	.	gene_id "Novel00047"; transcript_id "Novel00047.2"; exon_number "2";
chr1H	novelGene	exon	74052519	74054094	.	+	.	gene_id "Novel00047"; transcript_id "Novel00047.3"; exon_number "1";
chr1H	novelGene	exon	74361597	74362571	.	+	.	gene_id "Novel00048"; transcript_id "Novel00048.1"; exon_number "1";
chr1H	novelGene	exon	74364435	74365947	.	+	.	gene_id "Novel00048"; transcript_id "Novel00048.1"; exon_number "2";
chr1H	novelGene	exon	74366045	74367324	.	+	.	gene_id "Novel00048"; transcript_id "Novel00048.1"; exon_number "3";
chr1H	novelGene	exon	74361597	74362571	.	+	.	gene_id "Novel00048"; transcript_id "Novel00048.2"; exon_number "1";
chr1H	novelGene	exon	74364435	74365941	.	+	.	gene_id "Novel00048"; transcript_id "Novel00048.2"; exon_number "2";
chr1H	novelGene	exon	74366045	74367324	.	+	.	gene_id "Novel00048"; transcript_id "Novel00048.2"; exon_number "3";
chr1H	novelGene	exon	74361702	74362571	.	+	.	gene_id "Novel00048"; transcript_id "Novel00048.3"; exon_number "1";
chr1H	novelGene	exon	74362823	74365947	.	+	.	gene_id "Novel00048"; transcript_id "Novel00048.3"; exon_number "2";
chr1H	novelGene	exon	74366045	74367324	.	+	.	gene_id "Novel00048"; transcript_id "Novel00048.3"; exon_number "3";
chr1H	novelGene	exon	74361702	74364521	.	+	.	gene_id "Novel00048"; transcript_id "Novel00048.4"; exon_number "1";
chr1H	novelGene	exon	74365759	74365947	.	+	.	gene_id "Novel00048"; transcript_id "Novel00048.4"; exon_number "2";
chr1H	novelGene	exon	74366045	74367324	.	+	.	gene_id "Novel00048"; transcript_id "Novel00048.4"; exon_number "3";
chr1H	novelGene	exon	74361713	74365941	.	+	.	gene_id "Novel00048"; transcript_id "Novel00048.5"; exon_number "1";
chr1H	novelGene	exon	74366045	74367324	.	+	.	gene_id "Novel00048"; transcript_id "Novel00048.5"; exon_number "2";
chr1H	novelGene	exon	74361747	74362571	.	+	.	gene_id "Novel00048"; transcript_id "Novel00048.6"; exon_number "1";
chr1H	novelGene	exon	74362823	74365941	.	+	.	gene_id "Novel00048"; transcript_id "Novel00048.6"; exon_number "2";
chr1H	novelGene	exon	74366045	74367324	.	+	.	gene_id "Novel00048"; transcript_id "Novel00048.6"; exon_number "3";
chr1H	novelGene	exon	74361769	74364521	.	+	.	gene_id "Novel00048"; transcript_id "Novel00048.7"; exon_number "1";
chr1H	novelGene	exon	74365759	74365941	.	+	.	gene_id "Novel00048"; transcript_id "Novel00048.7"; exon_number "2";
chr1H	novelGene	exon	74366045	74367324	.	+	.	gene_id "Novel00048"; transcript_id "Novel00048.7"; exon_number "3";
chr1H	novelGene	exon	75453967	75454279	.	+	.	gene_id "Novel00049"; transcript_id "Novel00049.1"; exon_number "1";
chr1H	novelGene	exon	75454369	75455172	.	+	.	gene_id "Novel00049"; transcript_id "Novel00049.1"; exon_number "2";
chr1H	novelGene	exon	75519783	75519807	.	+	.	gene_id "Novel00050"; transcript_id "Novel00050.1"; exon_number "1";
chr1H	novelGene	exon	75565035	75566555	.	+	.	gene_id "Novel00050"; transcript_id "Novel00050.1"; exon_number "2";
chr1H	novelGene	exon	75564149	75565123	.	+	.	gene_id "Novel00050"; transcript_id "Novel00050.2"; exon_number "1";
chr1H	novelGene	exon	82688851	82689310	.	+	.	gene_id "Novel00051"; transcript_id "Novel00051.1"; exon_number "1";
chr1H	novelGene	exon	82689459	82689529	.	+	.	gene_id "Novel00051"; transcript_id "Novel00051.1"; exon_number "2";
chr1H	novelGene	exon	82690766	82691090	.	+	.	gene_id "Novel00051"; transcript_id "Novel00051.1"; exon_number "3";
chr1H	novelGene	exon	82691611	82691679	.	+	.	gene_id "Novel00051"; transcript_id "Novel00051.1"; exon_number "4";
chr1H	novelGene	exon	82692991	82693236	.	+	.	gene_id "Novel00051"; transcript_id "Novel00051.1"; exon_number "5";
chr1H	novelGene	exon	82693323	82693602	.	+	.	gene_id "Novel00051"; transcript_id "Novel00051.1"; exon_number "6";
chr1H	novelGene	exon	82688872	82689310	.	+	.	gene_id "Novel00051"; transcript_id "Novel00051.2"; exon_number "1";
chr1H	novelGene	exon	82689459	82689529	.	+	.	gene_id "Novel00051"; transcript_id "Novel00051.2"; exon_number "2";
chr1H	novelGene	exon	82690766	82691090	.	+	.	gene_id "Novel00051"; transcript_id "Novel00051.2"; exon_number "3";
chr1H	novelGene	exon	82691580	82691679	.	+	.	gene_id "Novel00051"; transcript_id "Novel00051.2"; exon_number "4";
chr1H	novelGene	exon	82692991	82693236	.	+	.	gene_id "Novel00051"; transcript_id "Novel00051.2"; exon_number "5";
chr1H	novelGene	exon	82693323	82693602	.	+	.	gene_id "Novel00051"; transcript_id "Novel00051.2"; exon_number "6";
chr1H	novelGene	exon	82688872	82689310	.	+	.	gene_id "Novel00051"; transcript_id "Novel00051.3"; exon_number "1";
chr1H	novelGene	exon	82689459	82691090	.	+	.	gene_id "Novel00051"; transcript_id "Novel00051.3"; exon_number "2";
chr1H	novelGene	exon	82691580	82691679	.	+	.	gene_id "Novel00051"; transcript_id "Novel00051.3"; exon_number "3";
chr1H	novelGene	exon	82692991	82693236	.	+	.	gene_id "Novel00051"; transcript_id "Novel00051.3"; exon_number "4";
chr1H	novelGene	exon	82693323	82693602	.	+	.	gene_id "Novel00051"; transcript_id "Novel00051.3"; exon_number "5";
chr1H	novelGene	exon	82688872	82689310	.	+	.	gene_id "Novel00051"; transcript_id "Novel00051.4"; exon_number "1";
chr1H	novelGene	exon	82689459	82691679	.	+	.	gene_id "Novel00051"; transcript_id "Novel00051.4"; exon_number "2";
chr1H	novelGene	exon	82692991	82693236	.	+	.	gene_id "Novel00051"; transcript_id "Novel00051.4"; exon_number "3";
chr1H	novelGene	exon	82693323	82693602	.	+	.	gene_id "Novel00051"; transcript_id "Novel00051.4"; exon_number "4";
chr1H	novelGene	exon	82688878	82689310	.	+	.	gene_id "Novel00051"; transcript_id "Novel00051.5"; exon_number "1";
chr1H	novelGene	exon	82689405	82689529	.	+	.	gene_id "Novel00051"; transcript_id "Novel00051.5"; exon_number "2";
chr1H	novelGene	exon	82690766	82691679	.	+	.	gene_id "Novel00051"; transcript_id "Novel00051.5"; exon_number "3";
chr1H	novelGene	exon	82692991	82693236	.	+	.	gene_id "Novel00051"; transcript_id "Novel00051.5"; exon_number "4";
chr1H	novelGene	exon	82693323	82693602	.	+	.	gene_id "Novel00051"; transcript_id "Novel00051.5"; exon_number "5";
chr1H	novelGene	exon	82688878	82689310	.	+	.	gene_id "Novel00051"; transcript_id "Novel00051.6"; exon_number "1";
chr1H	novelGene	exon	82689459	82689529	.	+	.	gene_id "Novel00051"; transcript_id "Novel00051.6"; exon_number "2";
chr1H	novelGene	exon	82690766	82691679	.	+	.	gene_id "Novel00051"; transcript_id "Novel00051.6"; exon_number "3";
chr1H	novelGene	exon	82692991	82693236	.	+	.	gene_id "Novel00051"; transcript_id "Novel00051.6"; exon_number "4";
chr1H	novelGene	exon	82693323	82693602	.	+	.	gene_id "Novel00051"; transcript_id "Novel00051.6"; exon_number "5";
chr1H	novelGene	exon	82688881	82689310	.	+	.	gene_id "Novel00051"; transcript_id "Novel00051.7"; exon_number "1";
chr1H	novelGene	exon	82689405	82691679	.	+	.	gene_id "Novel00051"; transcript_id "Novel00051.7"; exon_number "2";
chr1H	novelGene	exon	82692991	82693236	.	+	.	gene_id "Novel00051"; transcript_id "Novel00051.7"; exon_number "3";
chr1H	novelGene	exon	82693323	82693602	.	+	.	gene_id "Novel00051"; transcript_id "Novel00051.7"; exon_number "4";
chr1H	novelGene	exon	82688906	82689310	.	+	.	gene_id "Novel00051"; transcript_id "Novel00051.8"; exon_number "1";
chr1H	novelGene	exon	82689405	82689529	.	+	.	gene_id "Novel00051"; transcript_id "Novel00051.8"; exon_number "2";
chr1H	novelGene	exon	82690766	82691090	.	+	.	gene_id "Novel00051"; transcript_id "Novel00051.8"; exon_number "3";
chr1H	novelGene	exon	82691580	82691679	.	+	.	gene_id "Novel00051"; transcript_id "Novel00051.8"; exon_number "4";
chr1H	novelGene	exon	82692991	82693236	.	+	.	gene_id "Novel00051"; transcript_id "Novel00051.8"; exon_number "5";
chr1H	novelGene	exon	82693323	82693602	.	+	.	gene_id "Novel00051"; transcript_id "Novel00051.8"; exon_number "6";
chr1H	novelGene	exon	82688906	82689310	.	+	.	gene_id "Novel00051"; transcript_id "Novel00051.9"; exon_number "1";
chr1H	novelGene	exon	82689405	82691090	.	+	.	gene_id "Novel00051"; transcript_id "Novel00051.9"; exon_number "2";
chr1H	novelGene	exon	82691580	82691679	.	+	.	gene_id "Novel00051"; transcript_id "Novel00051.9"; exon_number "3";
chr1H	novelGene	exon	82692991	82693236	.	+	.	gene_id "Novel00051"; transcript_id "Novel00051.9"; exon_number "4";
chr1H	novelGene	exon	82693323	82693602	.	+	.	gene_id "Novel00051"; transcript_id "Novel00051.9"; exon_number "5";
chr1H	novelGene	exon	83473716	83474281	.	+	.	gene_id "Novel00052"; transcript_id "Novel00052.1"; exon_number "1";
chr1H	novelGene	exon	83474380	83474621	.	+	.	gene_id "Novel00052"; transcript_id "Novel00052.1"; exon_number "2";
chr1H	novelGene	exon	83488104	83489183	.	+	.	gene_id "Novel00053"; transcript_id "Novel00053.1"; exon_number "1";
chr1H	novelGene	exon	83489584	83491170	.	+	.	gene_id "Novel00053"; transcript_id "Novel00053.1"; exon_number "2";
chr1H	novelGene	exon	83489073	83489169	.	+	.	gene_id "Novel00053"; transcript_id "Novel00053.2"; exon_number "1";
chr1H	novelGene	exon	83489570	83491170	.	+	.	gene_id "Novel00053"; transcript_id "Novel00053.2"; exon_number "2";
chr1H	novelGene	exon	83939521	83939874	.	+	.	gene_id "Novel00054"; transcript_id "Novel00054.1"; exon_number "1";
chr1H	novelGene	exon	83943399	83944004	.	+	.	gene_id "Novel00054"; transcript_id "Novel00054.1"; exon_number "2";
chr1H	novelGene	exon	83939528	83939874	.	+	.	gene_id "Novel00054"; transcript_id "Novel00054.2"; exon_number "1";
chr1H	novelGene	exon	83943399	83943779	.	+	.	gene_id "Novel00054"; transcript_id "Novel00054.2"; exon_number "2";
chr1H	novelGene	exon	83944068	83944315	.	+	.	gene_id "Novel00054"; transcript_id "Novel00054.2"; exon_number "3";
chr1H	novelGene	exon	83939531	83939874	.	+	.	gene_id "Novel00054"; transcript_id "Novel00054.3"; exon_number "1";
chr1H	novelGene	exon	83943375	83944004	.	+	.	gene_id "Novel00054"; transcript_id "Novel00054.3"; exon_number "2";
chr1H	novelGene	exon	83939531	83939874	.	+	.	gene_id "Novel00054"; transcript_id "Novel00054.4"; exon_number "1";
chr1H	novelGene	exon	83943375	83943779	.	+	.	gene_id "Novel00054"; transcript_id "Novel00054.4"; exon_number "2";
chr1H	novelGene	exon	83944068	83944315	.	+	.	gene_id "Novel00054"; transcript_id "Novel00054.4"; exon_number "3";
chr1H	novelGene	exon	85938916	85943274	.	+	.	gene_id "Novel00055"; transcript_id "Novel00055.1"; exon_number "1";
chr1H	novelGene	exon	85943358	85943597	.	+	.	gene_id "Novel00055"; transcript_id "Novel00055.1"; exon_number "2";
chr1H	novelGene	exon	85938916	85939177	.	+	.	gene_id "Novel00055"; transcript_id "Novel00055.2"; exon_number "1";
chr1H	novelGene	exon	85939753	85940664	.	+	.	gene_id "Novel00055"; transcript_id "Novel00055.2"; exon_number "2";
chr1H	novelGene	exon	85941687	85943274	.	+	.	gene_id "Novel00055"; transcript_id "Novel00055.2"; exon_number "3";
chr1H	novelGene	exon	85943358	85943597	.	+	.	gene_id "Novel00055"; transcript_id "Novel00055.2"; exon_number "4";
chr1H	novelGene	exon	85938936	85940664	.	+	.	gene_id "Novel00055"; transcript_id "Novel00055.3"; exon_number "1";
chr1H	novelGene	exon	85940969	85943274	.	+	.	gene_id "Novel00055"; transcript_id "Novel00055.3"; exon_number "2";
chr1H	novelGene	exon	85943358	85943597	.	+	.	gene_id "Novel00055"; transcript_id "Novel00055.3"; exon_number "3";
chr1H	novelGene	exon	85938936	85940664	.	+	.	gene_id "Novel00055"; transcript_id "Novel00055.4"; exon_number "1";
chr1H	novelGene	exon	85941687	85943274	.	+	.	gene_id "Novel00055"; transcript_id "Novel00055.4"; exon_number "2";
chr1H	novelGene	exon	85943358	85943597	.	+	.	gene_id "Novel00055"; transcript_id "Novel00055.4"; exon_number "3";
chr1H	novelGene	exon	85938984	85939177	.	+	.	gene_id "Novel00055"; transcript_id "Novel00055.5"; exon_number "1";
chr1H	novelGene	exon	85940483	85940664	.	+	.	gene_id "Novel00055"; transcript_id "Novel00055.5"; exon_number "2";
chr1H	novelGene	exon	85941687	85943274	.	+	.	gene_id "Novel00055"; transcript_id "Novel00055.5"; exon_number "3";
chr1H	novelGene	exon	85943358	85943597	.	+	.	gene_id "Novel00055"; transcript_id "Novel00055.5"; exon_number "4";
chr1H	novelGene	exon	85938984	85939177	.	+	.	gene_id "Novel00055"; transcript_id "Novel00055.6"; exon_number "1";
chr1H	novelGene	exon	85940483	85940664	.	+	.	gene_id "Novel00055"; transcript_id "Novel00055.6"; exon_number "2";
chr1H	novelGene	exon	85940969	85943274	.	+	.	gene_id "Novel00055"; transcript_id "Novel00055.6"; exon_number "3";
chr1H	novelGene	exon	85943358	85943597	.	+	.	gene_id "Novel00055"; transcript_id "Novel00055.6"; exon_number "4";
chr1H	novelGene	exon	85938991	85939177	.	+	.	gene_id "Novel00055"; transcript_id "Novel00055.7"; exon_number "1";
chr1H	novelGene	exon	85940483	85943274	.	+	.	gene_id "Novel00055"; transcript_id "Novel00055.7"; exon_number "2";
chr1H	novelGene	exon	85943358	85943597	.	+	.	gene_id "Novel00055"; transcript_id "Novel00055.7"; exon_number "3";
chr1H	novelGene	exon	85939008	85939177	.	+	.	gene_id "Novel00055"; transcript_id "Novel00055.8"; exon_number "1";
chr1H	novelGene	exon	85939753	85943274	.	+	.	gene_id "Novel00055"; transcript_id "Novel00055.8"; exon_number "2";
chr1H	novelGene	exon	85943358	85943597	.	+	.	gene_id "Novel00055"; transcript_id "Novel00055.8"; exon_number "3";
chr1H	novelGene	exon	85939008	85939177	.	+	.	gene_id "Novel00055"; transcript_id "Novel00055.9"; exon_number "1";
chr1H	novelGene	exon	85939787	85943274	.	+	.	gene_id "Novel00055"; transcript_id "Novel00055.9"; exon_number "2";
chr1H	novelGene	exon	85943358	85943597	.	+	.	gene_id "Novel00055"; transcript_id "Novel00055.9"; exon_number "3";
chr1H	novelGene	exon	85939040	85939179	.	+	.	gene_id "Novel00055"; transcript_id "Novel00055.10"; exon_number "1";
chr1H	novelGene	exon	85940485	85940664	.	+	.	gene_id "Novel00055"; transcript_id "Novel00055.10"; exon_number "2";
chr1H	novelGene	exon	85940969	85943274	.	+	.	gene_id "Novel00055"; transcript_id "Novel00055.10"; exon_number "3";
chr1H	novelGene	exon	85943358	85943597	.	+	.	gene_id "Novel00055"; transcript_id "Novel00055.10"; exon_number "4";
chr1H	novelGene	exon	85939136	85939177	.	+	.	gene_id "Novel00055"; transcript_id "Novel00055.11"; exon_number "1";
chr1H	novelGene	exon	85940493	85943274	.	+	.	gene_id "Novel00055"; transcript_id "Novel00055.11"; exon_number "2";
chr1H	novelGene	exon	85943358	85943597	.	+	.	gene_id "Novel00055"; transcript_id "Novel00055.11"; exon_number "3";
chr1H	novelGene	exon	85939142	85939177	.	+	.	gene_id "Novel00055"; transcript_id "Novel00055.12"; exon_number "1";
chr1H	novelGene	exon	85939787	85940664	.	+	.	gene_id "Novel00055"; transcript_id "Novel00055.12"; exon_number "2";
chr1H	novelGene	exon	85941690	85943274	.	+	.	gene_id "Novel00055"; transcript_id "Novel00055.12"; exon_number "3";
chr1H	novelGene	exon	85943358	85943597	.	+	.	gene_id "Novel00055"; transcript_id "Novel00055.12"; exon_number "4";
chr1H	novelGene	exon	86134515	86135003	.	+	.	gene_id "Novel00056"; transcript_id "Novel00056.1"; exon_number "1";
chr1H	novelGene	exon	86135749	86135815	.	+	.	gene_id "Novel00056"; transcript_id "Novel00056.1"; exon_number "2";
chr1H	novelGene	exon	86136624	86136670	.	+	.	gene_id "Novel00056"; transcript_id "Novel00056.1"; exon_number "3";
chr1H	novelGene	exon	86137057	86137144	.	+	.	gene_id "Novel00056"; transcript_id "Novel00056.1"; exon_number "4";
chr1H	novelGene	exon	86144827	86144960	.	+	.	gene_id "Novel00056"; transcript_id "Novel00056.1"; exon_number "5";
chr1H	novelGene	exon	86145037	86145135	.	+	.	gene_id "Novel00056"; transcript_id "Novel00056.1"; exon_number "6";
chr1H	novelGene	exon	86145230	86145626	.	+	.	gene_id "Novel00056"; transcript_id "Novel00056.1"; exon_number "7";
chr1H	novelGene	exon	89473305	89474207	.	+	.	gene_id "Novel00057"; transcript_id "Novel00057.1"; exon_number "1";
chr1H	novelGene	exon	89474508	89474645	.	+	.	gene_id "Novel00057"; transcript_id "Novel00057.1"; exon_number "2";
chr1H	novelGene	exon	89474746	89475001	.	+	.	gene_id "Novel00057"; transcript_id "Novel00057.1"; exon_number "3";
chr1H	novelGene	exon	95730150	95730451	.	+	.	gene_id "Novel00058"; transcript_id "Novel00058.1"; exon_number "1";
chr1H	novelGene	exon	95730814	95731828	.	+	.	gene_id "Novel00058"; transcript_id "Novel00058.1"; exon_number "2";
chr1H	novelGene	exon	96934981	96935050	.	+	.	gene_id "Novel00059"; transcript_id "Novel00059.1"; exon_number "1";
chr1H	novelGene	exon	96935093	96935771	.	+	.	gene_id "Novel00059"; transcript_id "Novel00059.1"; exon_number "2";
chr1H	novelGene	exon	104211776	104211917	.	+	.	gene_id "Novel00060"; transcript_id "Novel00060.1"; exon_number "1";
chr1H	novelGene	exon	104213362	104213493	.	+	.	gene_id "Novel00060"; transcript_id "Novel00060.1"; exon_number "2";
chr1H	novelGene	exon	104213589	104213662	.	+	.	gene_id "Novel00060"; transcript_id "Novel00060.1"; exon_number "3";
chr1H	novelGene	exon	104213755	104214231	.	+	.	gene_id "Novel00060"; transcript_id "Novel00060.1"; exon_number "4";
chr1H	novelGene	exon	104214640	104215167	.	+	.	gene_id "Novel00060"; transcript_id "Novel00060.1"; exon_number "5";
chr1H	novelGene	exon	104215242	104215454	.	+	.	gene_id "Novel00060"; transcript_id "Novel00060.1"; exon_number "6";
chr1H	novelGene	exon	104216061	104217130	.	+	.	gene_id "Novel00060"; transcript_id "Novel00060.1"; exon_number "7";
chr1H	novelGene	exon	104211808	104211917	.	+	.	gene_id "Novel00060"; transcript_id "Novel00060.2"; exon_number "1";
chr1H	novelGene	exon	104213356	104213493	.	+	.	gene_id "Novel00060"; transcript_id "Novel00060.2"; exon_number "2";
chr1H	novelGene	exon	104213589	104213662	.	+	.	gene_id "Novel00060"; transcript_id "Novel00060.2"; exon_number "3";
chr1H	novelGene	exon	104213755	104214231	.	+	.	gene_id "Novel00060"; transcript_id "Novel00060.2"; exon_number "4";
chr1H	novelGene	exon	104214640	104215169	.	+	.	gene_id "Novel00060"; transcript_id "Novel00060.2"; exon_number "5";
chr1H	novelGene	exon	104215242	104215454	.	+	.	gene_id "Novel00060"; transcript_id "Novel00060.2"; exon_number "6";
chr1H	novelGene	exon	104216061	104217130	.	+	.	gene_id "Novel00060"; transcript_id "Novel00060.2"; exon_number "7";
chr1H	novelGene	exon	104211808	104211917	.	+	.	gene_id "Novel00060"; transcript_id "Novel00060.3"; exon_number "1";
chr1H	novelGene	exon	104213356	104213493	.	+	.	gene_id "Novel00060"; transcript_id "Novel00060.3"; exon_number "2";
chr1H	novelGene	exon	104213589	104213662	.	+	.	gene_id "Novel00060"; transcript_id "Novel00060.3"; exon_number "3";
chr1H	novelGene	exon	104213755	104214231	.	+	.	gene_id "Novel00060"; transcript_id "Novel00060.3"; exon_number "4";
chr1H	novelGene	exon	104214640	104215167	.	+	.	gene_id "Novel00060"; transcript_id "Novel00060.3"; exon_number "5";
chr1H	novelGene	exon	104215242	104215454	.	+	.	gene_id "Novel00060"; transcript_id "Novel00060.3"; exon_number "6";
chr1H	novelGene	exon	104216061	104217130	.	+	.	gene_id "Novel00060"; transcript_id "Novel00060.3"; exon_number "7";
chr1H	novelGene	exon	104213630	104213662	.	+	.	gene_id "Novel00060"; transcript_id "Novel00060.4"; exon_number "1";
chr1H	novelGene	exon	104213755	104214231	.	+	.	gene_id "Novel00060"; transcript_id "Novel00060.4"; exon_number "2";
chr1H	novelGene	exon	104214478	104214533	.	+	.	gene_id "Novel00060"; transcript_id "Novel00060.4"; exon_number "3";
chr1H	novelGene	exon	104214640	104215167	.	+	.	gene_id "Novel00060"; transcript_id "Novel00060.4"; exon_number "4";
chr1H	novelGene	exon	104215242	104215454	.	+	.	gene_id "Novel00060"; transcript_id "Novel00060.4"; exon_number "5";
chr1H	novelGene	exon	104216061	104217130	.	+	.	gene_id "Novel00060"; transcript_id "Novel00060.4"; exon_number "6";
chr1H	novelGene	exon	112943659	112943782	.	+	.	gene_id "Novel00061"; transcript_id "Novel00061.1"; exon_number "1";
chr1H	novelGene	exon	112943868	112944353	.	+	.	gene_id "Novel00061"; transcript_id "Novel00061.1"; exon_number "2";
chr1H	novelGene	exon	112944459	112944622	.	+	.	gene_id "Novel00061"; transcript_id "Novel00061.1"; exon_number "3";
chr1H	novelGene	exon	123429195	123429529	.	+	.	gene_id "Novel00062"; transcript_id "Novel00062.1"; exon_number "1";
chr1H	novelGene	exon	123430314	123430356	.	+	.	gene_id "Novel00062"; transcript_id "Novel00062.1"; exon_number "2";
chr1H	novelGene	exon	123430825	123430914	.	+	.	gene_id "Novel00062"; transcript_id "Novel00062.1"; exon_number "3";
chr1H	novelGene	exon	123432402	123432761	.	+	.	gene_id "Novel00062"; transcript_id "Novel00062.1"; exon_number "4";
chr1H	novelGene	exon	123429195	123429529	.	+	.	gene_id "Novel00062"; transcript_id "Novel00062.2"; exon_number "1";
chr1H	novelGene	exon	123430138	123430206	.	+	.	gene_id "Novel00062"; transcript_id "Novel00062.2"; exon_number "2";
chr1H	novelGene	exon	123430314	123430356	.	+	.	gene_id "Novel00062"; transcript_id "Novel00062.2"; exon_number "3";
chr1H	novelGene	exon	123430825	123430914	.	+	.	gene_id "Novel00062"; transcript_id "Novel00062.2"; exon_number "4";
chr1H	novelGene	exon	123432402	123432761	.	+	.	gene_id "Novel00062"; transcript_id "Novel00062.2"; exon_number "5";
chr1H	novelGene	exon	123429195	123429529	.	+	.	gene_id "Novel00062"; transcript_id "Novel00062.3"; exon_number "1";
chr1H	novelGene	exon	123430180	123430206	.	+	.	gene_id "Novel00062"; transcript_id "Novel00062.3"; exon_number "2";
chr1H	novelGene	exon	123430314	123430356	.	+	.	gene_id "Novel00062"; transcript_id "Novel00062.3"; exon_number "3";
chr1H	novelGene	exon	123430825	123430914	.	+	.	gene_id "Novel00062"; transcript_id "Novel00062.3"; exon_number "4";
chr1H	novelGene	exon	123432402	123432761	.	+	.	gene_id "Novel00062"; transcript_id "Novel00062.3"; exon_number "5";
chr1H	novelGene	exon	124687374	124689349	.	+	.	gene_id "Novel00063"; transcript_id "Novel00063.1"; exon_number "1";
chr1H	novelGene	exon	125929640	125929907	.	+	.	gene_id "Novel00064"; transcript_id "Novel00064.1"; exon_number "1";
chr1H	novelGene	exon	125930955	125931029	.	+	.	gene_id "Novel00064"; transcript_id "Novel00064.1"; exon_number "2";
chr1H	novelGene	exon	125944986	125945298	.	+	.	gene_id "Novel00064"; transcript_id "Novel00064.1"; exon_number "3";
chr1H	novelGene	exon	130256537	130257093	.	+	.	gene_id "Novel00065"; transcript_id "Novel00065.1"; exon_number "1";
chr1H	novelGene	exon	131442688	131443175	.	+	.	gene_id "Novel00066"; transcript_id "Novel00066.1"; exon_number "1";
chr1H	novelGene	exon	131444312	131444371	.	+	.	gene_id "Novel00066"; transcript_id "Novel00066.1"; exon_number "2";
chr1H	novelGene	exon	132298623	132298863	.	+	.	gene_id "Novel00067"; transcript_id "Novel00067.1"; exon_number "1";
chr1H	novelGene	exon	132299599	132299787	.	+	.	gene_id "Novel00067"; transcript_id "Novel00067.1"; exon_number "2";
chr1H	novelGene	exon	137816028	137816318	.	+	.	gene_id "Novel00068"; transcript_id "Novel00068.1"; exon_number "1";
chr1H	novelGene	exon	137835524	137836110	.	+	.	gene_id "Novel00068"; transcript_id "Novel00068.1"; exon_number "2";
chr1H	novelGene	exon	140577095	140577264	.	+	.	gene_id "Novel00069"; transcript_id "Novel00069.1"; exon_number "1";
chr1H	novelGene	exon	140577373	140577483	.	+	.	gene_id "Novel00069"; transcript_id "Novel00069.1"; exon_number "2";
chr1H	novelGene	exon	140577574	140577644	.	+	.	gene_id "Novel00069"; transcript_id "Novel00069.1"; exon_number "3";
chr1H	novelGene	exon	143463048	143463264	.	+	.	gene_id "Novel00070"; transcript_id "Novel00070.1"; exon_number "1";
chr1H	novelGene	exon	143471147	143471493	.	+	.	gene_id "Novel00070"; transcript_id "Novel00070.1"; exon_number "2";
chr1H	novelGene	exon	143471572	143472705	.	+	.	gene_id "Novel00070"; transcript_id "Novel00070.1"; exon_number "3";
chr1H	novelGene	exon	143471022	143471058	.	+	.	gene_id "Novel00070"; transcript_id "Novel00070.2"; exon_number "1";
chr1H	novelGene	exon	143471147	143471493	.	+	.	gene_id "Novel00070"; transcript_id "Novel00070.2"; exon_number "2";
chr1H	novelGene	exon	143471572	143472705	.	+	.	gene_id "Novel00070"; transcript_id "Novel00070.2"; exon_number "3";
chr1H	novelGene	exon	148263620	148264125	.	+	.	gene_id "Novel00071"; transcript_id "Novel00071.1"; exon_number "1";
chr1H	novelGene	exon	148264251	148264502	.	+	.	gene_id "Novel00071"; transcript_id "Novel00071.1"; exon_number "2";
chr1H	novelGene	exon	148278294	148278335	.	+	.	gene_id "Novel00071"; transcript_id "Novel00071.1"; exon_number "3";
chr1H	novelGene	exon	148278433	148278488	.	+	.	gene_id "Novel00071"; transcript_id "Novel00071.1"; exon_number "4";
chr1H	novelGene	exon	148279220	148279345	.	+	.	gene_id "Novel00071"; transcript_id "Novel00071.1"; exon_number "5";
chr1H	novelGene	exon	148279446	148279633	.	+	.	gene_id "Novel00071"; transcript_id "Novel00071.1"; exon_number "6";
chr1H	novelGene	exon	148280094	148280465	.	+	.	gene_id "Novel00071"; transcript_id "Novel00071.1"; exon_number "7";
chr1H	novelGene	exon	148280637	148280783	.	+	.	gene_id "Novel00071"; transcript_id "Novel00071.1"; exon_number "8";
chr1H	novelGene	exon	148280903	148281244	.	+	.	gene_id "Novel00071"; transcript_id "Novel00071.1"; exon_number "9";
chr1H	novelGene	exon	148263620	148264125	.	+	.	gene_id "Novel00071"; transcript_id "Novel00071.2"; exon_number "1";
chr1H	novelGene	exon	148264251	148264502	.	+	.	gene_id "Novel00071"; transcript_id "Novel00071.2"; exon_number "2";
chr1H	novelGene	exon	148278433	148278488	.	+	.	gene_id "Novel00071"; transcript_id "Novel00071.2"; exon_number "3";
chr1H	novelGene	exon	148279220	148279345	.	+	.	gene_id "Novel00071"; transcript_id "Novel00071.2"; exon_number "4";
chr1H	novelGene	exon	148279446	148279633	.	+	.	gene_id "Novel00071"; transcript_id "Novel00071.2"; exon_number "5";
chr1H	novelGene	exon	148280094	148280465	.	+	.	gene_id "Novel00071"; transcript_id "Novel00071.2"; exon_number "6";
chr1H	novelGene	exon	148280637	148280783	.	+	.	gene_id "Novel00071"; transcript_id "Novel00071.2"; exon_number "7";
chr1H	novelGene	exon	148280903	148281244	.	+	.	gene_id "Novel00071"; transcript_id "Novel00071.2"; exon_number "8";
chr1H	novelGene	exon	148263620	148264125	.	+	.	gene_id "Novel00071"; transcript_id "Novel00071.3"; exon_number "1";
chr1H	novelGene	exon	148264251	148264502	.	+	.	gene_id "Novel00071"; transcript_id "Novel00071.3"; exon_number "2";
chr1H	novelGene	exon	148278433	148278488	.	+	.	gene_id "Novel00071"; transcript_id "Novel00071.3"; exon_number "3";
chr1H	novelGene	exon	148279446	148279633	.	+	.	gene_id "Novel00071"; transcript_id "Novel00071.3"; exon_number "4";
chr1H	novelGene	exon	148280094	148280465	.	+	.	gene_id "Novel00071"; transcript_id "Novel00071.3"; exon_number "5";
chr1H	novelGene	exon	148280637	148280783	.	+	.	gene_id "Novel00071"; transcript_id "Novel00071.3"; exon_number "6";
chr1H	novelGene	exon	148280903	148281244	.	+	.	gene_id "Novel00071"; transcript_id "Novel00071.3"; exon_number "7";
chr1H	novelGene	exon	148263620	148264125	.	+	.	gene_id "Novel00071"; transcript_id "Novel00071.4"; exon_number "1";
chr1H	novelGene	exon	148264251	148264502	.	+	.	gene_id "Novel00071"; transcript_id "Novel00071.4"; exon_number "2";
chr1H	novelGene	exon	148278433	148278488	.	+	.	gene_id "Novel00071"; transcript_id "Novel00071.4"; exon_number "3";
chr1H	novelGene	exon	148279220	148279345	.	+	.	gene_id "Novel00071"; transcript_id "Novel00071.4"; exon_number "4";
chr1H	novelGene	exon	148279446	148279633	.	+	.	gene_id "Novel00071"; transcript_id "Novel00071.4"; exon_number "5";
chr1H	novelGene	exon	148280094	148280474	.	+	.	gene_id "Novel00071"; transcript_id "Novel00071.4"; exon_number "6";
chr1H	novelGene	exon	148280646	148280783	.	+	.	gene_id "Novel00071"; transcript_id "Novel00071.4"; exon_number "7";
chr1H	novelGene	exon	148280903	148281244	.	+	.	gene_id "Novel00071"; transcript_id "Novel00071.4"; exon_number "8";
chr1H	novelGene	exon	156024683	156025519	.	+	.	gene_id "Novel00072"; transcript_id "Novel00072.1"; exon_number "1";
chr1H	novelGene	exon	156310953	156320717	.	+	.	gene_id "Novel00073"; transcript_id "Novel00073.1"; exon_number "1";
chr1H	novelGene	exon	156320800	156320985	.	+	.	gene_id "Novel00073"; transcript_id "Novel00073.1"; exon_number "2";
chr1H	novelGene	exon	156321087	156322269	.	+	.	gene_id "Novel00073"; transcript_id "Novel00073.1"; exon_number "3";
chr1H	novelGene	exon	157830705	157831420	.	+	.	gene_id "Novel00074"; transcript_id "Novel00074.1"; exon_number "1";
chr1H	novelGene	exon	157831571	157832242	.	+	.	gene_id "Novel00074"; transcript_id "Novel00074.1"; exon_number "2";
chr1H	novelGene	exon	160817438	160817829	.	+	.	gene_id "Novel00075"; transcript_id "Novel00075.1"; exon_number "1";
chr1H	novelGene	exon	160818091	160824306	.	+	.	gene_id "Novel00075"; transcript_id "Novel00075.1"; exon_number "2";
chr1H	novelGene	exon	163218982	163219187	.	+	.	gene_id "Novel00076"; transcript_id "Novel00076.1"; exon_number "1";
chr1H	novelGene	exon	163219338	163220014	.	+	.	gene_id "Novel00076"; transcript_id "Novel00076.1"; exon_number "2";
chr1H	novelGene	exon	163220178	163220251	.	+	.	gene_id "Novel00076"; transcript_id "Novel00076.1"; exon_number "3";
chr1H	novelGene	exon	163220355	163220366	.	+	.	gene_id "Novel00076"; transcript_id "Novel00076.1"; exon_number "4";
chr1H	novelGene	exon	163220741	163220846	.	+	.	gene_id "Novel00076"; transcript_id "Novel00076.1"; exon_number "5";
chr1H	novelGene	exon	163218985	163219187	.	+	.	gene_id "Novel00076"; transcript_id "Novel00076.2"; exon_number "1";
chr1H	novelGene	exon	163219338	163220014	.	+	.	gene_id "Novel00076"; transcript_id "Novel00076.2"; exon_number "2";
chr1H	novelGene	exon	163220178	163220846	.	+	.	gene_id "Novel00076"; transcript_id "Novel00076.2"; exon_number "3";
chr1H	novelGene	exon	163218989	163219242	.	+	.	gene_id "Novel00076"; transcript_id "Novel00076.3"; exon_number "1";
chr1H	novelGene	exon	163219338	163220014	.	+	.	gene_id "Novel00076"; transcript_id "Novel00076.3"; exon_number "2";
chr1H	novelGene	exon	163220178	163220366	.	+	.	gene_id "Novel00076"; transcript_id "Novel00076.3"; exon_number "3";
chr1H	novelGene	exon	163220741	163220846	.	+	.	gene_id "Novel00076"; transcript_id "Novel00076.3"; exon_number "4";
chr1H	novelGene	exon	163218989	163219187	.	+	.	gene_id "Novel00076"; transcript_id "Novel00076.4"; exon_number "1";
chr1H	novelGene	exon	163219338	163220014	.	+	.	gene_id "Novel00076"; transcript_id "Novel00076.4"; exon_number "2";
chr1H	novelGene	exon	163220178	163220251	.	+	.	gene_id "Novel00076"; transcript_id "Novel00076.4"; exon_number "3";
chr1H	novelGene	exon	163220350	163220366	.	+	.	gene_id "Novel00076"; transcript_id "Novel00076.4"; exon_number "4";
chr1H	novelGene	exon	163220741	163220846	.	+	.	gene_id "Novel00076"; transcript_id "Novel00076.4"; exon_number "5";
chr1H	novelGene	exon	163219037	163219242	.	+	.	gene_id "Novel00076"; transcript_id "Novel00076.5"; exon_number "1";
chr1H	novelGene	exon	163219338	163220014	.	+	.	gene_id "Novel00076"; transcript_id "Novel00076.5"; exon_number "2";
chr1H	novelGene	exon	163220178	163220846	.	+	.	gene_id "Novel00076"; transcript_id "Novel00076.5"; exon_number "3";
chr1H	novelGene	exon	165871550	165872212	.	+	.	gene_id "Novel00077"; transcript_id "Novel00077.1"; exon_number "1";
chr1H	novelGene	exon	165872320	165875932	.	+	.	gene_id "Novel00077"; transcript_id "Novel00077.1"; exon_number "2";
chr1H	novelGene	exon	165871760	165872212	.	+	.	gene_id "Novel00077"; transcript_id "Novel00077.2"; exon_number "1";
chr1H	novelGene	exon	165872320	165872454	.	+	.	gene_id "Novel00077"; transcript_id "Novel00077.2"; exon_number "2";
chr1H	novelGene	exon	165875417	165875932	.	+	.	gene_id "Novel00077"; transcript_id "Novel00077.2"; exon_number "3";
chr1H	novelGene	exon	171292740	171293411	.	+	.	gene_id "Novel00078"; transcript_id "Novel00078.1"; exon_number "1";
chr1H	novelGene	exon	171295274	171295573	.	+	.	gene_id "Novel00078"; transcript_id "Novel00078.1"; exon_number "2";
chr1H	novelGene	exon	171292784	171293743	.	+	.	gene_id "Novel00078"; transcript_id "Novel00078.2"; exon_number "1";
chr1H	novelGene	exon	172343409	172343545	.	+	.	gene_id "Novel00079"; transcript_id "Novel00079.1"; exon_number "1";
chr1H	novelGene	exon	172343886	172344302	.	+	.	gene_id "Novel00079"; transcript_id "Novel00079.1"; exon_number "2";
chr1H	novelGene	exon	180039196	180039613	.	+	.	gene_id "Novel00080"; transcript_id "Novel00080.1"; exon_number "1";
chr1H	novelGene	exon	180039704	180040900	.	+	.	gene_id "Novel00080"; transcript_id "Novel00080.1"; exon_number "2";
chr1H	novelGene	exon	180043356	180043657	.	+	.	gene_id "Novel00080"; transcript_id "Novel00080.1"; exon_number "3";
chr1H	novelGene	exon	180039196	180039613	.	+	.	gene_id "Novel00080"; transcript_id "Novel00080.2"; exon_number "1";
chr1H	novelGene	exon	180039704	180040900	.	+	.	gene_id "Novel00080"; transcript_id "Novel00080.2"; exon_number "2";
chr1H	novelGene	exon	180049792	180050301	.	+	.	gene_id "Novel00080"; transcript_id "Novel00080.2"; exon_number "3";
chr1H	novelGene	exon	180039200	180039613	.	+	.	gene_id "Novel00080"; transcript_id "Novel00080.3"; exon_number "1";
chr1H	novelGene	exon	180039704	180040900	.	+	.	gene_id "Novel00080"; transcript_id "Novel00080.3"; exon_number "2";
chr1H	novelGene	exon	180042939	180043087	.	+	.	gene_id "Novel00080"; transcript_id "Novel00080.3"; exon_number "3";
chr1H	novelGene	exon	180039200	180039613	.	+	.	gene_id "Novel00080"; transcript_id "Novel00080.4"; exon_number "1";
chr1H	novelGene	exon	180039704	180040900	.	+	.	gene_id "Novel00080"; transcript_id "Novel00080.4"; exon_number "2";
chr1H	novelGene	exon	180043194	180043253	.	+	.	gene_id "Novel00080"; transcript_id "Novel00080.4"; exon_number "3";
chr1H	novelGene	exon	180043356	180043657	.	+	.	gene_id "Novel00080"; transcript_id "Novel00080.4"; exon_number "4";
chr1H	novelGene	exon	183035567	183036916	.	+	.	gene_id "Novel00081"; transcript_id "Novel00081.1"; exon_number "1";
chr1H	novelGene	exon	183035614	183036296	.	+	.	gene_id "Novel00081"; transcript_id "Novel00081.2"; exon_number "1";
chr1H	novelGene	exon	183039188	183039474	.	+	.	gene_id "Novel00081"; transcript_id "Novel00081.2"; exon_number "2";
chr1H	novelGene	exon	183918724	183919186	.	+	.	gene_id "Novel00082"; transcript_id "Novel00082.1"; exon_number "1";
chr1H	novelGene	exon	183921813	183922121	.	+	.	gene_id "Novel00082"; transcript_id "Novel00082.1"; exon_number "2";
chr1H	novelGene	exon	183918792	183919186	.	+	.	gene_id "Novel00082"; transcript_id "Novel00082.2"; exon_number "1";
chr1H	novelGene	exon	183920184	183920255	.	+	.	gene_id "Novel00082"; transcript_id "Novel00082.2"; exon_number "2";
chr1H	novelGene	exon	183921813	183922121	.	+	.	gene_id "Novel00082"; transcript_id "Novel00082.2"; exon_number "3";
chr1H	novelGene	exon	188161308	188165102	.	+	.	gene_id "Novel00083"; transcript_id "Novel00083.1"; exon_number "1";
chr1H	novelGene	exon	188165187	188165492	.	+	.	gene_id "Novel00083"; transcript_id "Novel00083.1"; exon_number "2";
chr1H	novelGene	exon	190020860	190021420	.	+	.	gene_id "Novel00084"; transcript_id "Novel00084.1"; exon_number "1";
chr1H	novelGene	exon	190022263	190022355	.	+	.	gene_id "Novel00084"; transcript_id "Novel00084.1"; exon_number "2";
chr1H	novelGene	exon	190023030	190023113	.	+	.	gene_id "Novel00084"; transcript_id "Novel00084.1"; exon_number "3";
chr1H	novelGene	exon	190024025	190024368	.	+	.	gene_id "Novel00084"; transcript_id "Novel00084.1"; exon_number "4";
chr1H	novelGene	exon	190020860	190021420	.	+	.	gene_id "Novel00084"; transcript_id "Novel00084.2"; exon_number "1";
chr1H	novelGene	exon	190022263	190022355	.	+	.	gene_id "Novel00084"; transcript_id "Novel00084.2"; exon_number "2";
chr1H	novelGene	exon	190023035	190024368	.	+	.	gene_id "Novel00084"; transcript_id "Novel00084.2"; exon_number "3";
chr1H	novelGene	exon	190020860	190021420	.	+	.	gene_id "Novel00084"; transcript_id "Novel00084.3"; exon_number "1";
chr1H	novelGene	exon	190022263	190022355	.	+	.	gene_id "Novel00084"; transcript_id "Novel00084.3"; exon_number "2";
chr1H	novelGene	exon	190023035	190023113	.	+	.	gene_id "Novel00084"; transcript_id "Novel00084.3"; exon_number "3";
chr1H	novelGene	exon	190024025	190024368	.	+	.	gene_id "Novel00084"; transcript_id "Novel00084.3"; exon_number "4";
chr1H	novelGene	exon	190020860	190021420	.	+	.	gene_id "Novel00084"; transcript_id "Novel00084.4"; exon_number "1";
chr1H	novelGene	exon	190022263	190023113	.	+	.	gene_id "Novel00084"; transcript_id "Novel00084.4"; exon_number "2";
chr1H	novelGene	exon	190024025	190024368	.	+	.	gene_id "Novel00084"; transcript_id "Novel00084.4"; exon_number "3";
chr1H	novelGene	exon	190020878	190021420	.	+	.	gene_id "Novel00084"; transcript_id "Novel00084.5"; exon_number "1";
chr1H	novelGene	exon	190022263	190022355	.	+	.	gene_id "Novel00084"; transcript_id "Novel00084.5"; exon_number "2";
chr1H	novelGene	exon	190023030	190024368	.	+	.	gene_id "Novel00084"; transcript_id "Novel00084.5"; exon_number "3";
chr1H	novelGene	exon	190020878	190021420	.	+	.	gene_id "Novel00084"; transcript_id "Novel00084.6"; exon_number "1";
chr1H	novelGene	exon	190022263	190024368	.	+	.	gene_id "Novel00084"; transcript_id "Novel00084.6"; exon_number "2";
chr1H	novelGene	exon	190072042	190072642	.	+	.	gene_id "Novel00085"; transcript_id "Novel00085.1"; exon_number "1";
chr1H	novelGene	exon	190073723	190073853	.	+	.	gene_id "Novel00085"; transcript_id "Novel00085.1"; exon_number "2";
chr1H	novelGene	exon	190073945	190074772	.	+	.	gene_id "Novel00085"; transcript_id "Novel00085.1"; exon_number "3";
chr1H	novelGene	exon	190073686	190073868	.	+	.	gene_id "Novel00085"; transcript_id "Novel00085.2"; exon_number "1";
chr1H	novelGene	exon	190073960	190074772	.	+	.	gene_id "Novel00085"; transcript_id "Novel00085.2"; exon_number "2";
chr1H	novelGene	exon	195962343	195963260	.	+	.	gene_id "Novel00086"; transcript_id "Novel00086.1"; exon_number "1";
chr1H	novelGene	exon	195962343	195962961	.	+	.	gene_id "Novel00086"; transcript_id "Novel00086.2"; exon_number "1";
chr1H	novelGene	exon	195963240	195963472	.	+	.	gene_id "Novel00086"; transcript_id "Novel00086.2"; exon_number "2";
chr1H	novelGene	exon	197957616	197960938	.	+	.	gene_id "Novel00087"; transcript_id "Novel00087.1"; exon_number "1";
chr1H	novelGene	exon	197961031	197961102	.	+	.	gene_id "Novel00087"; transcript_id "Novel00087.1"; exon_number "2";
chr1H	novelGene	exon	197961189	197961214	.	+	.	gene_id "Novel00087"; transcript_id "Novel00087.1"; exon_number "3";
chr1H	novelGene	exon	197961330	197961401	.	+	.	gene_id "Novel00087"; transcript_id "Novel00087.1"; exon_number "4";
chr1H	novelGene	exon	197989003	197989261	.	+	.	gene_id "Novel00087"; transcript_id "Novel00087.1"; exon_number "5";
chr1H	novelGene	exon	199611717	199619404	.	+	.	gene_id "Novel00088"; transcript_id "Novel00088.1"; exon_number "1";
chr1H	novelGene	exon	199619518	199622230	.	+	.	gene_id "Novel00088"; transcript_id "Novel00088.1"; exon_number "2";
chr1H	novelGene	exon	202055855	202056320	.	+	.	gene_id "Novel00089"; transcript_id "Novel00089.1"; exon_number "1";
chr1H	novelGene	exon	202056674	202058462	.	+	.	gene_id "Novel00089"; transcript_id "Novel00089.1"; exon_number "2";
chr1H	novelGene	exon	202055882	202056357	.	+	.	gene_id "Novel00089"; transcript_id "Novel00089.2"; exon_number "1";
chr1H	novelGene	exon	202056674	202056740	.	+	.	gene_id "Novel00089"; transcript_id "Novel00089.2"; exon_number "2";
chr1H	novelGene	exon	202058146	202058462	.	+	.	gene_id "Novel00089"; transcript_id "Novel00089.2"; exon_number "3";
chr1H	novelGene	exon	202055887	202056357	.	+	.	gene_id "Novel00089"; transcript_id "Novel00089.3"; exon_number "1";
chr1H	novelGene	exon	202056674	202058462	.	+	.	gene_id "Novel00089"; transcript_id "Novel00089.3"; exon_number "2";
chr1H	novelGene	exon	202056383	202058462	.	+	.	gene_id "Novel00089"; transcript_id "Novel00089.4"; exon_number "1";
chr1H	novelGene	exon	203027904	203030781	.	+	.	gene_id "Novel00090"; transcript_id "Novel00090.1"; exon_number "1";
chr1H	novelGene	exon	203028104	203028434	.	+	.	gene_id "Novel00090"; transcript_id "Novel00090.2"; exon_number "1";
chr1H	novelGene	exon	203029297	203030122	.	+	.	gene_id "Novel00090"; transcript_id "Novel00090.2"; exon_number "2";
chr1H	novelGene	exon	208217064	208218992	.	+	.	gene_id "Novel00091"; transcript_id "Novel00091.1"; exon_number "1";
chr1H	novelGene	exon	208219134	208221295	.	+	.	gene_id "Novel00091"; transcript_id "Novel00091.1"; exon_number "2";
chr1H	novelGene	exon	211319300	211320061	.	+	.	gene_id "Novel00092"; transcript_id "Novel00092.1"; exon_number "1";
chr1H	novelGene	exon	211320757	211320850	.	+	.	gene_id "Novel00092"; transcript_id "Novel00092.1"; exon_number "2";
chr1H	novelGene	exon	211320938	211321455	.	+	.	gene_id "Novel00092"; transcript_id "Novel00092.1"; exon_number "3";
chr1H	novelGene	exon	211319309	211320113	.	+	.	gene_id "Novel00092"; transcript_id "Novel00092.2"; exon_number "1";
chr1H	novelGene	exon	211320757	211320850	.	+	.	gene_id "Novel00092"; transcript_id "Novel00092.2"; exon_number "2";
chr1H	novelGene	exon	211320938	211321455	.	+	.	gene_id "Novel00092"; transcript_id "Novel00092.2"; exon_number "3";
chr1H	novelGene	exon	211319310	211320850	.	+	.	gene_id "Novel00092"; transcript_id "Novel00092.3"; exon_number "1";
chr1H	novelGene	exon	211320938	211321455	.	+	.	gene_id "Novel00092"; transcript_id "Novel00092.3"; exon_number "2";
chr1H	novelGene	exon	211319325	211320061	.	+	.	gene_id "Novel00092"; transcript_id "Novel00092.4"; exon_number "1";
chr1H	novelGene	exon	211320757	211320863	.	+	.	gene_id "Novel00092"; transcript_id "Novel00092.4"; exon_number "2";
chr1H	novelGene	exon	211320951	211321455	.	+	.	gene_id "Novel00092"; transcript_id "Novel00092.4"; exon_number "3";
chr1H	novelGene	exon	211319325	211320850	.	+	.	gene_id "Novel00092"; transcript_id "Novel00092.5"; exon_number "1";
chr1H	novelGene	exon	211320961	211321455	.	+	.	gene_id "Novel00092"; transcript_id "Novel00092.5"; exon_number "2";
chr1H	novelGene	exon	214182933	214183116	.	+	.	gene_id "Novel00093"; transcript_id "Novel00093.1"; exon_number "1";
chr1H	novelGene	exon	214183205	214183373	.	+	.	gene_id "Novel00093"; transcript_id "Novel00093.1"; exon_number "2";
chr1H	novelGene	exon	214183440	214183820	.	+	.	gene_id "Novel00093"; transcript_id "Novel00093.1"; exon_number "3";
chr1H	novelGene	exon	214183911	214184066	.	+	.	gene_id "Novel00093"; transcript_id "Novel00093.1"; exon_number "4";
chr1H	novelGene	exon	214183222	214183372	.	+	.	gene_id "Novel00093"; transcript_id "Novel00093.2"; exon_number "1";
chr1H	novelGene	exon	214183440	214183820	.	+	.	gene_id "Novel00093"; transcript_id "Novel00093.2"; exon_number "2";
chr1H	novelGene	exon	214183911	214184072	.	+	.	gene_id "Novel00093"; transcript_id "Novel00093.2"; exon_number "3";
chr1H	novelGene	exon	214184166	214184208	.	+	.	gene_id "Novel00093"; transcript_id "Novel00093.2"; exon_number "4";
chr1H	novelGene	exon	216294837	216295400	.	+	.	gene_id "Novel00094"; transcript_id "Novel00094.1"; exon_number "1";
chr1H	novelGene	exon	216296545	216296610	.	+	.	gene_id "Novel00094"; transcript_id "Novel00094.1"; exon_number "2";
chr1H	novelGene	exon	216296993	216297069	.	+	.	gene_id "Novel00094"; transcript_id "Novel00094.1"; exon_number "3";
chr1H	novelGene	exon	216297225	216297614	.	+	.	gene_id "Novel00094"; transcript_id "Novel00094.1"; exon_number "4";
chr1H	novelGene	exon	216294837	216296610	.	+	.	gene_id "Novel00094"; transcript_id "Novel00094.2"; exon_number "1";
chr1H	novelGene	exon	216296993	216297069	.	+	.	gene_id "Novel00094"; transcript_id "Novel00094.2"; exon_number "2";
chr1H	novelGene	exon	216297225	216297614	.	+	.	gene_id "Novel00094"; transcript_id "Novel00094.2"; exon_number "3";
chr1H	novelGene	exon	216294837	216297069	.	+	.	gene_id "Novel00094"; transcript_id "Novel00094.3"; exon_number "1";
chr1H	novelGene	exon	216297225	216297614	.	+	.	gene_id "Novel00094"; transcript_id "Novel00094.3"; exon_number "2";
chr1H	novelGene	exon	216294837	216295400	.	+	.	gene_id "Novel00094"; transcript_id "Novel00094.4"; exon_number "1";
chr1H	novelGene	exon	216296533	216296610	.	+	.	gene_id "Novel00094"; transcript_id "Novel00094.4"; exon_number "2";
chr1H	novelGene	exon	216296993	216297069	.	+	.	gene_id "Novel00094"; transcript_id "Novel00094.4"; exon_number "3";
chr1H	novelGene	exon	216297225	216297614	.	+	.	gene_id "Novel00094"; transcript_id "Novel00094.4"; exon_number "4";
chr1H	novelGene	exon	218706223	218706701	.	+	.	gene_id "Novel00095"; transcript_id "Novel00095.1"; exon_number "1";
chr1H	novelGene	exon	218706812	218706953	.	+	.	gene_id "Novel00095"; transcript_id "Novel00095.1"; exon_number "2";
chr1H	novelGene	exon	218707225	218707631	.	+	.	gene_id "Novel00095"; transcript_id "Novel00095.1"; exon_number "3";
chr1H	novelGene	exon	219319601	219319627	.	+	.	gene_id "Novel00096"; transcript_id "Novel00096.1"; exon_number "1";
chr1H	novelGene	exon	219359861	219360122	.	+	.	gene_id "Novel00096"; transcript_id "Novel00096.1"; exon_number "2";
chr1H	novelGene	exon	219361397	219362884	.	+	.	gene_id "Novel00096"; transcript_id "Novel00096.1"; exon_number "3";
chr1H	novelGene	exon	219359601	219362905	.	+	.	gene_id "Novel00096"; transcript_id "Novel00096.2"; exon_number "1";
chr1H	novelGene	exon	219359621	219361479	.	+	.	gene_id "Novel00096"; transcript_id "Novel00096.3"; exon_number "1";
chr1H	novelGene	exon	219362609	219362884	.	+	.	gene_id "Novel00096"; transcript_id "Novel00096.3"; exon_number "2";
chr1H	novelGene	exon	219359621	219361520	.	+	.	gene_id "Novel00096"; transcript_id "Novel00096.4"; exon_number "1";
chr1H	novelGene	exon	219362609	219362884	.	+	.	gene_id "Novel00096"; transcript_id "Novel00096.4"; exon_number "2";
chr1H	novelGene	exon	219359627	219360122	.	+	.	gene_id "Novel00096"; transcript_id "Novel00096.5"; exon_number "1";
chr1H	novelGene	exon	219361397	219362884	.	+	.	gene_id "Novel00096"; transcript_id "Novel00096.5"; exon_number "2";
chr1H	novelGene	exon	219359674	219360122	.	+	.	gene_id "Novel00096"; transcript_id "Novel00096.6"; exon_number "1";
chr1H	novelGene	exon	219361397	219361520	.	+	.	gene_id "Novel00096"; transcript_id "Novel00096.6"; exon_number "2";
chr1H	novelGene	exon	219362609	219362884	.	+	.	gene_id "Novel00096"; transcript_id "Novel00096.6"; exon_number "3";
chr1H	novelGene	exon	219359683	219361495	.	+	.	gene_id "Novel00096"; transcript_id "Novel00096.7"; exon_number "1";
chr1H	novelGene	exon	219362609	219362884	.	+	.	gene_id "Novel00096"; transcript_id "Novel00096.7"; exon_number "2";
chr1H	novelGene	exon	221132755	221132941	.	+	.	gene_id "Novel00097"; transcript_id "Novel00097.1"; exon_number "1";
chr1H	novelGene	exon	221133032	221133774	.	+	.	gene_id "Novel00097"; transcript_id "Novel00097.1"; exon_number "2";
chr1H	novelGene	exon	221132755	221132941	.	+	.	gene_id "Novel00097"; transcript_id "Novel00097.2"; exon_number "1";
chr1H	novelGene	exon	221133032	221133191	.	+	.	gene_id "Novel00097"; transcript_id "Novel00097.2"; exon_number "2";
chr1H	novelGene	exon	221141620	221142878	.	+	.	gene_id "Novel00097"; transcript_id "Novel00097.2"; exon_number "3";
chr1H	novelGene	exon	221132755	221132941	.	+	.	gene_id "Novel00097"; transcript_id "Novel00097.3"; exon_number "1";
chr1H	novelGene	exon	221133032	221133195	.	+	.	gene_id "Novel00097"; transcript_id "Novel00097.3"; exon_number "2";
chr1H	novelGene	exon	221141620	221142878	.	+	.	gene_id "Novel00097"; transcript_id "Novel00097.3"; exon_number "3";
chr1H	novelGene	exon	221139257	221140013	.	+	.	gene_id "Novel00097"; transcript_id "Novel00097.4"; exon_number "1";
chr1H	novelGene	exon	221140123	221140284	.	+	.	gene_id "Novel00097"; transcript_id "Novel00097.4"; exon_number "2";
chr1H	novelGene	exon	221141620	221142878	.	+	.	gene_id "Novel00097"; transcript_id "Novel00097.4"; exon_number "3";
chr1H	novelGene	exon	226828060	226828262	.	+	.	gene_id "Novel00098"; transcript_id "Novel00098.1"; exon_number "1";
chr1H	novelGene	exon	226829492	226829566	.	+	.	gene_id "Novel00098"; transcript_id "Novel00098.1"; exon_number "2";
chr1H	novelGene	exon	226830995	226831329	.	+	.	gene_id "Novel00098"; transcript_id "Novel00098.1"; exon_number "3";
chr1H	novelGene	exon	231253094	231253616	.	+	.	gene_id "Novel00099"; transcript_id "Novel00099.1"; exon_number "1";
chr1H	novelGene	exon	231253758	231256360	.	+	.	gene_id "Novel00099"; transcript_id "Novel00099.1"; exon_number "2";
chr1H	novelGene	exon	231256461	231256781	.	+	.	gene_id "Novel00099"; transcript_id "Novel00099.1"; exon_number "3";
chr1H	novelGene	exon	231256857	231256953	.	+	.	gene_id "Novel00099"; transcript_id "Novel00099.1"; exon_number "4";
chr1H	novelGene	exon	231257024	231257729	.	+	.	gene_id "Novel00099"; transcript_id "Novel00099.1"; exon_number "5";
chr1H	novelGene	exon	231258157	231258562	.	+	.	gene_id "Novel00099"; transcript_id "Novel00099.1"; exon_number "6";
chr1H	novelGene	exon	231253171	231253208	.	+	.	gene_id "Novel00099"; transcript_id "Novel00099.2"; exon_number "1";
chr1H	novelGene	exon	231253308	231253616	.	+	.	gene_id "Novel00099"; transcript_id "Novel00099.2"; exon_number "2";
chr1H	novelGene	exon	231253758	231253812	.	+	.	gene_id "Novel00099"; transcript_id "Novel00099.2"; exon_number "3";
chr1H	novelGene	exon	231256461	231256781	.	+	.	gene_id "Novel00099"; transcript_id "Novel00099.2"; exon_number "4";
chr1H	novelGene	exon	231256857	231256953	.	+	.	gene_id "Novel00099"; transcript_id "Novel00099.2"; exon_number "5";
chr1H	novelGene	exon	231257024	231257729	.	+	.	gene_id "Novel00099"; transcript_id "Novel00099.2"; exon_number "6";
chr1H	novelGene	exon	231258157	231258562	.	+	.	gene_id "Novel00099"; transcript_id "Novel00099.2"; exon_number "7";
chr1H	novelGene	exon	231253186	231253616	.	+	.	gene_id "Novel00099"; transcript_id "Novel00099.3"; exon_number "1";
chr1H	novelGene	exon	231253758	231253812	.	+	.	gene_id "Novel00099"; transcript_id "Novel00099.3"; exon_number "2";
chr1H	novelGene	exon	231256461	231256781	.	+	.	gene_id "Novel00099"; transcript_id "Novel00099.3"; exon_number "3";
chr1H	novelGene	exon	231256857	231256953	.	+	.	gene_id "Novel00099"; transcript_id "Novel00099.3"; exon_number "4";
chr1H	novelGene	exon	231257024	231257714	.	+	.	gene_id "Novel00099"; transcript_id "Novel00099.3"; exon_number "5";
chr1H	novelGene	exon	231258157	231258562	.	+	.	gene_id "Novel00099"; transcript_id "Novel00099.3"; exon_number "6";
chr1H	novelGene	exon	231253186	231253616	.	+	.	gene_id "Novel00099"; transcript_id "Novel00099.4"; exon_number "1";
chr1H	novelGene	exon	231253758	231253812	.	+	.	gene_id "Novel00099"; transcript_id "Novel00099.4"; exon_number "2";
chr1H	novelGene	exon	231256461	231256781	.	+	.	gene_id "Novel00099"; transcript_id "Novel00099.4"; exon_number "3";
chr1H	novelGene	exon	231256857	231256953	.	+	.	gene_id "Novel00099"; transcript_id "Novel00099.4"; exon_number "4";
chr1H	novelGene	exon	231257024	231257746	.	+	.	gene_id "Novel00099"; transcript_id "Novel00099.4"; exon_number "5";
chr1H	novelGene	exon	231258157	231258562	.	+	.	gene_id "Novel00099"; transcript_id "Novel00099.4"; exon_number "6";
chr1H	novelGene	exon	231253186	231253616	.	+	.	gene_id "Novel00099"; transcript_id "Novel00099.5"; exon_number "1";
chr1H	novelGene	exon	231253758	231253812	.	+	.	gene_id "Novel00099"; transcript_id "Novel00099.5"; exon_number "2";
chr1H	novelGene	exon	231256461	231256781	.	+	.	gene_id "Novel00099"; transcript_id "Novel00099.5"; exon_number "3";
chr1H	novelGene	exon	231256857	231256953	.	+	.	gene_id "Novel00099"; transcript_id "Novel00099.5"; exon_number "4";
chr1H	novelGene	exon	231257024	231257717	.	+	.	gene_id "Novel00099"; transcript_id "Novel00099.5"; exon_number "5";
chr1H	novelGene	exon	231258157	231258562	.	+	.	gene_id "Novel00099"; transcript_id "Novel00099.5"; exon_number "6";
chr1H	novelGene	exon	231253214	231253616	.	+	.	gene_id "Novel00099"; transcript_id "Novel00099.6"; exon_number "1";
chr1H	novelGene	exon	231253758	231253812	.	+	.	gene_id "Novel00099"; transcript_id "Novel00099.6"; exon_number "2";
chr1H	novelGene	exon	231258157	231258562	.	+	.	gene_id "Novel00099"; transcript_id "Novel00099.6"; exon_number "3";
chr1H	novelGene	exon	231253214	231253616	.	+	.	gene_id "Novel00099"; transcript_id "Novel00099.7"; exon_number "1";
chr1H	novelGene	exon	231253758	231256360	.	+	.	gene_id "Novel00099"; transcript_id "Novel00099.7"; exon_number "2";
chr1H	novelGene	exon	231256461	231256781	.	+	.	gene_id "Novel00099"; transcript_id "Novel00099.7"; exon_number "3";
chr1H	novelGene	exon	231256857	231256953	.	+	.	gene_id "Novel00099"; transcript_id "Novel00099.7"; exon_number "4";
chr1H	novelGene	exon	231257024	231257746	.	+	.	gene_id "Novel00099"; transcript_id "Novel00099.7"; exon_number "5";
chr1H	novelGene	exon	231258157	231258562	.	+	.	gene_id "Novel00099"; transcript_id "Novel00099.7"; exon_number "6";
chr1H	novelGene	exon	231253218	231253616	.	+	.	gene_id "Novel00099"; transcript_id "Novel00099.8"; exon_number "1";
chr1H	novelGene	exon	231253758	231253812	.	+	.	gene_id "Novel00099"; transcript_id "Novel00099.8"; exon_number "2";
chr1H	novelGene	exon	231254124	231256360	.	+	.	gene_id "Novel00099"; transcript_id "Novel00099.8"; exon_number "3";
chr1H	novelGene	exon	231256461	231256781	.	+	.	gene_id "Novel00099"; transcript_id "Novel00099.8"; exon_number "4";
chr1H	novelGene	exon	231256857	231256953	.	+	.	gene_id "Novel00099"; transcript_id "Novel00099.8"; exon_number "5";
chr1H	novelGene	exon	231257024	231257746	.	+	.	gene_id "Novel00099"; transcript_id "Novel00099.8"; exon_number "6";
chr1H	novelGene	exon	231258157	231258562	.	+	.	gene_id "Novel00099"; transcript_id "Novel00099.8"; exon_number "7";
chr1H	novelGene	exon	231253218	231253616	.	+	.	gene_id "Novel00099"; transcript_id "Novel00099.9"; exon_number "1";
chr1H	novelGene	exon	231253758	231253812	.	+	.	gene_id "Novel00099"; transcript_id "Novel00099.9"; exon_number "2";
chr1H	novelGene	exon	231254124	231256360	.	+	.	gene_id "Novel00099"; transcript_id "Novel00099.9"; exon_number "3";
chr1H	novelGene	exon	231256461	231256781	.	+	.	gene_id "Novel00099"; transcript_id "Novel00099.9"; exon_number "4";
chr1H	novelGene	exon	231256857	231256953	.	+	.	gene_id "Novel00099"; transcript_id "Novel00099.9"; exon_number "5";
chr1H	novelGene	exon	231257024	231257714	.	+	.	gene_id "Novel00099"; transcript_id "Novel00099.9"; exon_number "6";
chr1H	novelGene	exon	231258157	231258562	.	+	.	gene_id "Novel00099"; transcript_id "Novel00099.9"; exon_number "7";
chr1H	novelGene	exon	231253218	231253616	.	+	.	gene_id "Novel00099"; transcript_id "Novel00099.10"; exon_number "1";
chr1H	novelGene	exon	231253758	231253812	.	+	.	gene_id "Novel00099"; transcript_id "Novel00099.10"; exon_number "2";
chr1H	novelGene	exon	231254124	231256360	.	+	.	gene_id "Novel00099"; transcript_id "Novel00099.10"; exon_number "3";
chr1H	novelGene	exon	231256461	231256781	.	+	.	gene_id "Novel00099"; transcript_id "Novel00099.10"; exon_number "4";
chr1H	novelGene	exon	231256857	231256953	.	+	.	gene_id "Novel00099"; transcript_id "Novel00099.10"; exon_number "5";
chr1H	novelGene	exon	231257024	231257729	.	+	.	gene_id "Novel00099"; transcript_id "Novel00099.10"; exon_number "6";
chr1H	novelGene	exon	231258157	231258562	.	+	.	gene_id "Novel00099"; transcript_id "Novel00099.10"; exon_number "7";
chr1H	novelGene	exon	231253226	231253616	.	+	.	gene_id "Novel00099"; transcript_id "Novel00099.11"; exon_number "1";
chr1H	novelGene	exon	231253758	231253814	.	+	.	gene_id "Novel00099"; transcript_id "Novel00099.11"; exon_number "2";
chr1H	novelGene	exon	231256461	231256781	.	+	.	gene_id "Novel00099"; transcript_id "Novel00099.11"; exon_number "3";
chr1H	novelGene	exon	231256857	231256953	.	+	.	gene_id "Novel00099"; transcript_id "Novel00099.11"; exon_number "4";
chr1H	novelGene	exon	231257024	231257717	.	+	.	gene_id "Novel00099"; transcript_id "Novel00099.11"; exon_number "5";
chr1H	novelGene	exon	231258157	231258562	.	+	.	gene_id "Novel00099"; transcript_id "Novel00099.11"; exon_number "6";
chr1H	novelGene	exon	231253226	231253616	.	+	.	gene_id "Novel00099"; transcript_id "Novel00099.12"; exon_number "1";
chr1H	novelGene	exon	231253758	231253814	.	+	.	gene_id "Novel00099"; transcript_id "Novel00099.12"; exon_number "2";
chr1H	novelGene	exon	231256461	231256781	.	+	.	gene_id "Novel00099"; transcript_id "Novel00099.12"; exon_number "3";
chr1H	novelGene	exon	231256857	231256953	.	+	.	gene_id "Novel00099"; transcript_id "Novel00099.12"; exon_number "4";
chr1H	novelGene	exon	231257024	231257746	.	+	.	gene_id "Novel00099"; transcript_id "Novel00099.12"; exon_number "5";
chr1H	novelGene	exon	231258157	231258562	.	+	.	gene_id "Novel00099"; transcript_id "Novel00099.12"; exon_number "6";
chr1H	novelGene	exon	231253226	231253616	.	+	.	gene_id "Novel00099"; transcript_id "Novel00099.13"; exon_number "1";
chr1H	novelGene	exon	231253758	231253812	.	+	.	gene_id "Novel00099"; transcript_id "Novel00099.13"; exon_number "2";
chr1H	novelGene	exon	231254128	231256360	.	+	.	gene_id "Novel00099"; transcript_id "Novel00099.13"; exon_number "3";
chr1H	novelGene	exon	231256461	231256781	.	+	.	gene_id "Novel00099"; transcript_id "Novel00099.13"; exon_number "4";
chr1H	novelGene	exon	231256857	231256953	.	+	.	gene_id "Novel00099"; transcript_id "Novel00099.13"; exon_number "5";
chr1H	novelGene	exon	231257024	231257717	.	+	.	gene_id "Novel00099"; transcript_id "Novel00099.13"; exon_number "6";
chr1H	novelGene	exon	231258157	231258562	.	+	.	gene_id "Novel00099"; transcript_id "Novel00099.13"; exon_number "7";
chr1H	novelGene	exon	231253226	231253616	.	+	.	gene_id "Novel00099"; transcript_id "Novel00099.14"; exon_number "1";
chr1H	novelGene	exon	231253758	231253814	.	+	.	gene_id "Novel00099"; transcript_id "Novel00099.14"; exon_number "2";
chr1H	novelGene	exon	231256461	231256781	.	+	.	gene_id "Novel00099"; transcript_id "Novel00099.14"; exon_number "3";
chr1H	novelGene	exon	231256857	231256953	.	+	.	gene_id "Novel00099"; transcript_id "Novel00099.14"; exon_number "4";
chr1H	novelGene	exon	231257024	231257729	.	+	.	gene_id "Novel00099"; transcript_id "Novel00099.14"; exon_number "5";
chr1H	novelGene	exon	231258157	231258562	.	+	.	gene_id "Novel00099"; transcript_id "Novel00099.14"; exon_number "6";
chr1H	novelGene	exon	231253228	231253616	.	+	.	gene_id "Novel00099"; transcript_id "Novel00099.15"; exon_number "1";
chr1H	novelGene	exon	231253758	231256360	.	+	.	gene_id "Novel00099"; transcript_id "Novel00099.15"; exon_number "2";
chr1H	novelGene	exon	231256461	231256781	.	+	.	gene_id "Novel00099"; transcript_id "Novel00099.15"; exon_number "3";
chr1H	novelGene	exon	231256857	231256953	.	+	.	gene_id "Novel00099"; transcript_id "Novel00099.15"; exon_number "4";
chr1H	novelGene	exon	231257024	231257714	.	+	.	gene_id "Novel00099"; transcript_id "Novel00099.15"; exon_number "5";
chr1H	novelGene	exon	231258157	231258562	.	+	.	gene_id "Novel00099"; transcript_id "Novel00099.15"; exon_number "6";
chr1H	novelGene	exon	231656304	231656758	.	+	.	gene_id "Novel00100"; transcript_id "Novel00100.1"; exon_number "1";
chr1H	novelGene	exon	231656850	231657663	.	+	.	gene_id "Novel00100"; transcript_id "Novel00100.1"; exon_number "2";
chr1H	novelGene	exon	235065082	235065650	.	+	.	gene_id "Novel00101"; transcript_id "Novel00101.1"; exon_number "1";
chr1H	novelGene	exon	235066095	235066133	.	+	.	gene_id "Novel00101"; transcript_id "Novel00101.1"; exon_number "2";
chr1H	novelGene	exon	235066220	235066285	.	+	.	gene_id "Novel00101"; transcript_id "Novel00101.1"; exon_number "3";
chr1H	novelGene	exon	235066397	235066686	.	+	.	gene_id "Novel00101"; transcript_id "Novel00101.1"; exon_number "4";
chr1H	novelGene	exon	235067629	235067779	.	+	.	gene_id "Novel00101"; transcript_id "Novel00101.1"; exon_number "5";
chr1H	novelGene	exon	235067847	235070361	.	+	.	gene_id "Novel00101"; transcript_id "Novel00101.1"; exon_number "6";
chr1H	novelGene	exon	235070446	235070597	.	+	.	gene_id "Novel00101"; transcript_id "Novel00101.1"; exon_number "7";
chr1H	novelGene	exon	235070768	235072726	.	+	.	gene_id "Novel00101"; transcript_id "Novel00101.1"; exon_number "8";
chr1H	novelGene	exon	235073212	235074608	.	+	.	gene_id "Novel00101"; transcript_id "Novel00101.1"; exon_number "9";
chr1H	novelGene	exon	235065118	235065650	.	+	.	gene_id "Novel00101"; transcript_id "Novel00101.2"; exon_number "1";
chr1H	novelGene	exon	235066220	235066285	.	+	.	gene_id "Novel00101"; transcript_id "Novel00101.2"; exon_number "2";
chr1H	novelGene	exon	235066397	235066686	.	+	.	gene_id "Novel00101"; transcript_id "Novel00101.2"; exon_number "3";
chr1H	novelGene	exon	235067629	235067779	.	+	.	gene_id "Novel00101"; transcript_id "Novel00101.2"; exon_number "4";
chr1H	novelGene	exon	235067847	235070597	.	+	.	gene_id "Novel00101"; transcript_id "Novel00101.2"; exon_number "5";
chr1H	novelGene	exon	235070768	235072726	.	+	.	gene_id "Novel00101"; transcript_id "Novel00101.2"; exon_number "6";
chr1H	novelGene	exon	235073212	235074608	.	+	.	gene_id "Novel00101"; transcript_id "Novel00101.2"; exon_number "7";
chr1H	novelGene	exon	235065232	235065650	.	+	.	gene_id "Novel00101"; transcript_id "Novel00101.3"; exon_number "1";
chr1H	novelGene	exon	235066095	235066128	.	+	.	gene_id "Novel00101"; transcript_id "Novel00101.3"; exon_number "2";
chr1H	novelGene	exon	235066220	235066285	.	+	.	gene_id "Novel00101"; transcript_id "Novel00101.3"; exon_number "3";
chr1H	novelGene	exon	235066397	235066686	.	+	.	gene_id "Novel00101"; transcript_id "Novel00101.3"; exon_number "4";
chr1H	novelGene	exon	235067629	235070597	.	+	.	gene_id "Novel00101"; transcript_id "Novel00101.3"; exon_number "5";
chr1H	novelGene	exon	235070768	235072726	.	+	.	gene_id "Novel00101"; transcript_id "Novel00101.3"; exon_number "6";
chr1H	novelGene	exon	235073212	235074608	.	+	.	gene_id "Novel00101"; transcript_id "Novel00101.3"; exon_number "7";
chr1H	novelGene	exon	239636704	239636851	.	+	.	gene_id "Novel00102"; transcript_id "Novel00102.1"; exon_number "1";
chr1H	novelGene	exon	239636964	239637027	.	+	.	gene_id "Novel00102"; transcript_id "Novel00102.1"; exon_number "2";
chr1H	novelGene	exon	239637101	239637309	.	+	.	gene_id "Novel00102"; transcript_id "Novel00102.1"; exon_number "3";
chr1H	novelGene	exon	239638412	239638505	.	+	.	gene_id "Novel00102"; transcript_id "Novel00102.1"; exon_number "4";
chr1H	novelGene	exon	239639061	239639155	.	+	.	gene_id "Novel00102"; transcript_id "Novel00102.1"; exon_number "5";
chr1H	novelGene	exon	239639497	239639828	.	+	.	gene_id "Novel00102"; transcript_id "Novel00102.1"; exon_number "6";
chr1H	novelGene	exon	239636704	239636851	.	+	.	gene_id "Novel00102"; transcript_id "Novel00102.2"; exon_number "1";
chr1H	novelGene	exon	239636964	239637027	.	+	.	gene_id "Novel00102"; transcript_id "Novel00102.2"; exon_number "2";
chr1H	novelGene	exon	239637101	239637309	.	+	.	gene_id "Novel00102"; transcript_id "Novel00102.2"; exon_number "3";
chr1H	novelGene	exon	239638409	239638505	.	+	.	gene_id "Novel00102"; transcript_id "Novel00102.2"; exon_number "4";
chr1H	novelGene	exon	239639061	239639155	.	+	.	gene_id "Novel00102"; transcript_id "Novel00102.2"; exon_number "5";
chr1H	novelGene	exon	239639497	239639828	.	+	.	gene_id "Novel00102"; transcript_id "Novel00102.2"; exon_number "6";
chr1H	novelGene	exon	239636704	239636851	.	+	.	gene_id "Novel00102"; transcript_id "Novel00102.3"; exon_number "1";
chr1H	novelGene	exon	239636964	239637027	.	+	.	gene_id "Novel00102"; transcript_id "Novel00102.3"; exon_number "2";
chr1H	novelGene	exon	239637101	239638505	.	+	.	gene_id "Novel00102"; transcript_id "Novel00102.3"; exon_number "3";
chr1H	novelGene	exon	239639061	239639155	.	+	.	gene_id "Novel00102"; transcript_id "Novel00102.3"; exon_number "4";
chr1H	novelGene	exon	239639497	239639828	.	+	.	gene_id "Novel00102"; transcript_id "Novel00102.3"; exon_number "5";
chr1H	novelGene	exon	239636713	239636853	.	+	.	gene_id "Novel00102"; transcript_id "Novel00102.4"; exon_number "1";
chr1H	novelGene	exon	239636964	239637027	.	+	.	gene_id "Novel00102"; transcript_id "Novel00102.4"; exon_number "2";
chr1H	novelGene	exon	239637101	239638505	.	+	.	gene_id "Novel00102"; transcript_id "Novel00102.4"; exon_number "3";
chr1H	novelGene	exon	239639061	239639155	.	+	.	gene_id "Novel00102"; transcript_id "Novel00102.4"; exon_number "4";
chr1H	novelGene	exon	239639497	239639828	.	+	.	gene_id "Novel00102"; transcript_id "Novel00102.4"; exon_number "5";
chr1H	novelGene	exon	239636723	239636851	.	+	.	gene_id "Novel00102"; transcript_id "Novel00102.5"; exon_number "1";
chr1H	novelGene	exon	239636967	239637027	.	+	.	gene_id "Novel00102"; transcript_id "Novel00102.5"; exon_number "2";
chr1H	novelGene	exon	239637101	239638505	.	+	.	gene_id "Novel00102"; transcript_id "Novel00102.5"; exon_number "3";
chr1H	novelGene	exon	239639061	239639155	.	+	.	gene_id "Novel00102"; transcript_id "Novel00102.5"; exon_number "4";
chr1H	novelGene	exon	239639497	239639828	.	+	.	gene_id "Novel00102"; transcript_id "Novel00102.5"; exon_number "5";
chr1H	novelGene	exon	239636733	239636851	.	+	.	gene_id "Novel00102"; transcript_id "Novel00102.6"; exon_number "1";
chr1H	novelGene	exon	239636964	239637027	.	+	.	gene_id "Novel00102"; transcript_id "Novel00102.6"; exon_number "2";
chr1H	novelGene	exon	239637101	239638505	.	+	.	gene_id "Novel00102"; transcript_id "Novel00102.6"; exon_number "3";
chr1H	novelGene	exon	239639061	239639828	.	+	.	gene_id "Novel00102"; transcript_id "Novel00102.6"; exon_number "4";
chr1H	novelGene	exon	239690166	239690586	.	+	.	gene_id "Novel00103"; transcript_id "Novel00103.1"; exon_number "1";
chr1H	novelGene	exon	239690689	239691162	.	+	.	gene_id "Novel00103"; transcript_id "Novel00103.1"; exon_number "2";
chr1H	novelGene	exon	239691260	239692248	.	+	.	gene_id "Novel00103"; transcript_id "Novel00103.1"; exon_number "3";
chr1H	novelGene	exon	240578135	240578434	.	+	.	gene_id "Novel00104"; transcript_id "Novel00104.1"; exon_number "1";
chr1H	novelGene	exon	240583049	240583228	.	+	.	gene_id "Novel00104"; transcript_id "Novel00104.1"; exon_number "2";
chr1H	novelGene	exon	241067303	241067478	.	+	.	gene_id "Novel00105"; transcript_id "Novel00105.1"; exon_number "1";
chr1H	novelGene	exon	241067577	241067828	.	+	.	gene_id "Novel00105"; transcript_id "Novel00105.1"; exon_number "2";
chr1H	novelGene	exon	242019457	242023723	.	+	.	gene_id "Novel00106"; transcript_id "Novel00106.1"; exon_number "1";
chr1H	novelGene	exon	242889316	242889791	.	+	.	gene_id "Novel00107"; transcript_id "Novel00107.1"; exon_number "1";
chr1H	novelGene	exon	242890155	242890737	.	+	.	gene_id "Novel00107"; transcript_id "Novel00107.1"; exon_number "2";
chr1H	novelGene	exon	242889500	242890606	.	+	.	gene_id "Novel00107"; transcript_id "Novel00107.2"; exon_number "1";
chr1H	novelGene	exon	243542864	243543648	.	+	.	gene_id "Novel00108"; transcript_id "Novel00108.1"; exon_number "1";
chr1H	novelGene	exon	243543795	243544007	.	+	.	gene_id "Novel00108"; transcript_id "Novel00108.1"; exon_number "2";
chr1H	novelGene	exon	249634482	249634929	.	+	.	gene_id "Novel00109"; transcript_id "Novel00109.1"; exon_number "1";
chr1H	novelGene	exon	249635827	249635903	.	+	.	gene_id "Novel00109"; transcript_id "Novel00109.1"; exon_number "2";
chr1H	novelGene	exon	249636153	249636196	.	+	.	gene_id "Novel00109"; transcript_id "Novel00109.1"; exon_number "3";
chr1H	novelGene	exon	249640134	249640211	.	+	.	gene_id "Novel00109"; transcript_id "Novel00109.1"; exon_number "4";
chr1H	novelGene	exon	249640285	249640431	.	+	.	gene_id "Novel00109"; transcript_id "Novel00109.1"; exon_number "5";
chr1H	novelGene	exon	249640577	249640645	.	+	.	gene_id "Novel00109"; transcript_id "Novel00109.1"; exon_number "6";
chr1H	novelGene	exon	249641204	249641302	.	+	.	gene_id "Novel00109"; transcript_id "Novel00109.1"; exon_number "7";
chr1H	novelGene	exon	249642401	249642471	.	+	.	gene_id "Novel00109"; transcript_id "Novel00109.1"; exon_number "8";
chr1H	novelGene	exon	249643452	249644080	.	+	.	gene_id "Novel00109"; transcript_id "Novel00109.1"; exon_number "9";
chr1H	novelGene	exon	254431353	254431763	.	+	.	gene_id "Novel00110"; transcript_id "Novel00110.1"; exon_number "1";
chr1H	novelGene	exon	254431842	254431944	.	+	.	gene_id "Novel00110"; transcript_id "Novel00110.1"; exon_number "2";
chr1H	novelGene	exon	254432029	254432405	.	+	.	gene_id "Novel00110"; transcript_id "Novel00110.1"; exon_number "3";
chr1H	novelGene	exon	254431353	254431763	.	+	.	gene_id "Novel00110"; transcript_id "Novel00110.2"; exon_number "1";
chr1H	novelGene	exon	254431842	254431944	.	+	.	gene_id "Novel00110"; transcript_id "Novel00110.2"; exon_number "2";
chr1H	novelGene	exon	254432029	254432167	.	+	.	gene_id "Novel00110"; transcript_id "Novel00110.2"; exon_number "3";
chr1H	novelGene	exon	254432918	254433746	.	+	.	gene_id "Novel00110"; transcript_id "Novel00110.2"; exon_number "4";
chr1H	novelGene	exon	254431353	254431763	.	+	.	gene_id "Novel00110"; transcript_id "Novel00110.3"; exon_number "1";
chr1H	novelGene	exon	254431842	254431944	.	+	.	gene_id "Novel00110"; transcript_id "Novel00110.3"; exon_number "2";
chr1H	novelGene	exon	254432029	254432167	.	+	.	gene_id "Novel00110"; transcript_id "Novel00110.3"; exon_number "3";
chr1H	novelGene	exon	254432918	254432951	.	+	.	gene_id "Novel00110"; transcript_id "Novel00110.3"; exon_number "4";
chr1H	novelGene	exon	254433316	254433429	.	+	.	gene_id "Novel00110"; transcript_id "Novel00110.3"; exon_number "5";
chr1H	novelGene	exon	254434071	254434282	.	+	.	gene_id "Novel00110"; transcript_id "Novel00110.3"; exon_number "6";
chr1H	novelGene	exon	254431353	254431763	.	+	.	gene_id "Novel00110"; transcript_id "Novel00110.4"; exon_number "1";
chr1H	novelGene	exon	254431842	254431944	.	+	.	gene_id "Novel00110"; transcript_id "Novel00110.4"; exon_number "2";
chr1H	novelGene	exon	254432029	254432167	.	+	.	gene_id "Novel00110"; transcript_id "Novel00110.4"; exon_number "3";
chr1H	novelGene	exon	254432918	254433429	.	+	.	gene_id "Novel00110"; transcript_id "Novel00110.4"; exon_number "4";
chr1H	novelGene	exon	254434071	254434282	.	+	.	gene_id "Novel00110"; transcript_id "Novel00110.4"; exon_number "5";
chr1H	novelGene	exon	254432589	254433429	.	+	.	gene_id "Novel00110"; transcript_id "Novel00110.5"; exon_number "1";
chr1H	novelGene	exon	254434071	254434282	.	+	.	gene_id "Novel00110"; transcript_id "Novel00110.5"; exon_number "2";
chr1H	novelGene	exon	257729795	257730541	.	+	.	gene_id "Novel00111"; transcript_id "Novel00111.1"; exon_number "1";
chr1H	novelGene	exon	257731698	257731763	.	+	.	gene_id "Novel00111"; transcript_id "Novel00111.1"; exon_number "2";
chr1H	novelGene	exon	257733215	257733659	.	+	.	gene_id "Novel00111"; transcript_id "Novel00111.1"; exon_number "3";
chr1H	novelGene	exon	260848764	260849288	.	+	.	gene_id "Novel00112"; transcript_id "Novel00112.1"; exon_number "1";
chr1H	novelGene	exon	260849424	260850220	.	+	.	gene_id "Novel00112"; transcript_id "Novel00112.1"; exon_number "2";
chr1H	novelGene	exon	260848764	260849301	.	+	.	gene_id "Novel00112"; transcript_id "Novel00112.2"; exon_number "1";
chr1H	novelGene	exon	260849443	260850220	.	+	.	gene_id "Novel00112"; transcript_id "Novel00112.2"; exon_number "2";
chr1H	novelGene	exon	260848764	260849276	.	+	.	gene_id "Novel00112"; transcript_id "Novel00112.3"; exon_number "1";
chr1H	novelGene	exon	260849421	260849492	.	+	.	gene_id "Novel00112"; transcript_id "Novel00112.3"; exon_number "2";
chr1H	novelGene	exon	260849580	260850220	.	+	.	gene_id "Novel00112"; transcript_id "Novel00112.3"; exon_number "3";
chr1H	novelGene	exon	260849018	260849306	.	+	.	gene_id "Novel00112"; transcript_id "Novel00112.4"; exon_number "1";
chr1H	novelGene	exon	260849424	260850220	.	+	.	gene_id "Novel00112"; transcript_id "Novel00112.4"; exon_number "2";
chr1H	novelGene	exon	260849020	260849423	.	+	.	gene_id "Novel00112"; transcript_id "Novel00112.5"; exon_number "1";
chr1H	novelGene	exon	260849658	260850220	.	+	.	gene_id "Novel00112"; transcript_id "Novel00112.5"; exon_number "2";
chr1H	novelGene	exon	260849020	260849438	.	+	.	gene_id "Novel00112"; transcript_id "Novel00112.6"; exon_number "1";
chr1H	novelGene	exon	260849667	260850220	.	+	.	gene_id "Novel00112"; transcript_id "Novel00112.6"; exon_number "2";
chr1H	novelGene	exon	260849020	260849320	.	+	.	gene_id "Novel00112"; transcript_id "Novel00112.7"; exon_number "1";
chr1H	novelGene	exon	260849660	260850220	.	+	.	gene_id "Novel00112"; transcript_id "Novel00112.7"; exon_number "2";
chr1H	novelGene	exon	260849021	260849306	.	+	.	gene_id "Novel00112"; transcript_id "Novel00112.8"; exon_number "1";
chr1H	novelGene	exon	260849526	260850220	.	+	.	gene_id "Novel00112"; transcript_id "Novel00112.8"; exon_number "2";
chr1H	novelGene	exon	260849021	260849285	.	+	.	gene_id "Novel00112"; transcript_id "Novel00112.9"; exon_number "1";
chr1H	novelGene	exon	260849547	260850220	.	+	.	gene_id "Novel00112"; transcript_id "Novel00112.9"; exon_number "2";
chr1H	novelGene	exon	260849321	260849321	.	+	.	gene_id "Novel00112"; transcript_id "Novel00112.10"; exon_number "1";
chr1H	novelGene	exon	260849657	260850220	.	+	.	gene_id "Novel00112"; transcript_id "Novel00112.10"; exon_number "2";
chr1H	novelGene	exon	261539567	261539777	.	+	.	gene_id "Novel00113"; transcript_id "Novel00113.1"; exon_number "1";
chr1H	novelGene	exon	261539846	261540222	.	+	.	gene_id "Novel00113"; transcript_id "Novel00113.1"; exon_number "2";
chr1H	novelGene	exon	261936777	261937084	.	+	.	gene_id "Novel00114"; transcript_id "Novel00114.1"; exon_number "1";
chr1H	novelGene	exon	261937183	261937406	.	+	.	gene_id "Novel00114"; transcript_id "Novel00114.1"; exon_number "2";
chr1H	novelGene	exon	261938478	261938578	.	+	.	gene_id "Novel00114"; transcript_id "Novel00114.1"; exon_number "3";
chr1H	novelGene	exon	261936777	261937101	.	+	.	gene_id "Novel00114"; transcript_id "Novel00114.2"; exon_number "1";
chr1H	novelGene	exon	261937183	261937406	.	+	.	gene_id "Novel00114"; transcript_id "Novel00114.2"; exon_number "2";
chr1H	novelGene	exon	261938478	261938578	.	+	.	gene_id "Novel00114"; transcript_id "Novel00114.2"; exon_number "3";
chr1H	novelGene	exon	261936777	261937088	.	+	.	gene_id "Novel00114"; transcript_id "Novel00114.3"; exon_number "1";
chr1H	novelGene	exon	261937183	261937406	.	+	.	gene_id "Novel00114"; transcript_id "Novel00114.3"; exon_number "2";
chr1H	novelGene	exon	261938478	261938578	.	+	.	gene_id "Novel00114"; transcript_id "Novel00114.3"; exon_number "3";
chr1H	novelGene	exon	261936783	261937101	.	+	.	gene_id "Novel00114"; transcript_id "Novel00114.4"; exon_number "1";
chr1H	novelGene	exon	261937183	261938578	.	+	.	gene_id "Novel00114"; transcript_id "Novel00114.4"; exon_number "2";
chr1H	novelGene	exon	261936783	261937084	.	+	.	gene_id "Novel00114"; transcript_id "Novel00114.5"; exon_number "1";
chr1H	novelGene	exon	261937183	261938578	.	+	.	gene_id "Novel00114"; transcript_id "Novel00114.5"; exon_number "2";
chr1H	novelGene	exon	261936787	261937088	.	+	.	gene_id "Novel00114"; transcript_id "Novel00114.6"; exon_number "1";
chr1H	novelGene	exon	261937183	261938578	.	+	.	gene_id "Novel00114"; transcript_id "Novel00114.6"; exon_number "2";
chr1H	novelGene	exon	265037424	265037456	.	+	.	gene_id "Novel00115"; transcript_id "Novel00115.1"; exon_number "1";
chr1H	novelGene	exon	265037529	265037865	.	+	.	gene_id "Novel00115"; transcript_id "Novel00115.1"; exon_number "2";
chr1H	novelGene	exon	265038837	265038999	.	+	.	gene_id "Novel00115"; transcript_id "Novel00115.1"; exon_number "3";
chr1H	novelGene	exon	266628207	266628327	.	+	.	gene_id "Novel00116"; transcript_id "Novel00116.1"; exon_number "1";
chr1H	novelGene	exon	266630004	266630084	.	+	.	gene_id "Novel00116"; transcript_id "Novel00116.1"; exon_number "2";
chr1H	novelGene	exon	266630928	266631068	.	+	.	gene_id "Novel00116"; transcript_id "Novel00116.1"; exon_number "3";
chr1H	novelGene	exon	266631225	266631677	.	+	.	gene_id "Novel00116"; transcript_id "Novel00116.1"; exon_number "4";
chr1H	novelGene	exon	266632672	266632765	.	+	.	gene_id "Novel00116"; transcript_id "Novel00116.1"; exon_number "5";
chr1H	novelGene	exon	266632858	266632932	.	+	.	gene_id "Novel00116"; transcript_id "Novel00116.1"; exon_number "6";
chr1H	novelGene	exon	266645513	266645598	.	+	.	gene_id "Novel00116"; transcript_id "Novel00116.1"; exon_number "7";
chr1H	novelGene	exon	266645697	266646298	.	+	.	gene_id "Novel00116"; transcript_id "Novel00116.1"; exon_number "8";
chr1H	novelGene	exon	266646373	266646639	.	+	.	gene_id "Novel00116"; transcript_id "Novel00116.1"; exon_number "9";
chr1H	novelGene	exon	266646712	266646915	.	+	.	gene_id "Novel00116"; transcript_id "Novel00116.1"; exon_number "10";
chr1H	novelGene	exon	266646993	266647299	.	+	.	gene_id "Novel00116"; transcript_id "Novel00116.1"; exon_number "11";
chr1H	novelGene	exon	266647372	266647463	.	+	.	gene_id "Novel00116"; transcript_id "Novel00116.1"; exon_number "12";
chr1H	novelGene	exon	266647549	266648146	.	+	.	gene_id "Novel00116"; transcript_id "Novel00116.1"; exon_number "13";
chr1H	novelGene	exon	266628207	266628327	.	+	.	gene_id "Novel00116"; transcript_id "Novel00116.2"; exon_number "1";
chr1H	novelGene	exon	266630004	266630084	.	+	.	gene_id "Novel00116"; transcript_id "Novel00116.2"; exon_number "2";
chr1H	novelGene	exon	266630928	266631068	.	+	.	gene_id "Novel00116"; transcript_id "Novel00116.2"; exon_number "3";
chr1H	novelGene	exon	266631225	266631677	.	+	.	gene_id "Novel00116"; transcript_id "Novel00116.2"; exon_number "4";
chr1H	novelGene	exon	266632672	266632765	.	+	.	gene_id "Novel00116"; transcript_id "Novel00116.2"; exon_number "5";
chr1H	novelGene	exon	266632858	266632932	.	+	.	gene_id "Novel00116"; transcript_id "Novel00116.2"; exon_number "6";
chr1H	novelGene	exon	266645513	266645598	.	+	.	gene_id "Novel00116"; transcript_id "Novel00116.2"; exon_number "7";
chr1H	novelGene	exon	266645697	266646298	.	+	.	gene_id "Novel00116"; transcript_id "Novel00116.2"; exon_number "8";
chr1H	novelGene	exon	266646373	266646639	.	+	.	gene_id "Novel00116"; transcript_id "Novel00116.2"; exon_number "9";
chr1H	novelGene	exon	266646712	266646914	.	+	.	gene_id "Novel00116"; transcript_id "Novel00116.2"; exon_number "10";
chr1H	novelGene	exon	266646993	266647299	.	+	.	gene_id "Novel00116"; transcript_id "Novel00116.2"; exon_number "11";
chr1H	novelGene	exon	266647372	266647467	.	+	.	gene_id "Novel00116"; transcript_id "Novel00116.2"; exon_number "12";
chr1H	novelGene	exon	266647549	266648146	.	+	.	gene_id "Novel00116"; transcript_id "Novel00116.2"; exon_number "13";
chr1H	novelGene	exon	266628212	266628327	.	+	.	gene_id "Novel00116"; transcript_id "Novel00116.3"; exon_number "1";
chr1H	novelGene	exon	266630001	266630084	.	+	.	gene_id "Novel00116"; transcript_id "Novel00116.3"; exon_number "2";
chr1H	novelGene	exon	266632672	266632765	.	+	.	gene_id "Novel00116"; transcript_id "Novel00116.3"; exon_number "3";
chr1H	novelGene	exon	266632858	266632932	.	+	.	gene_id "Novel00116"; transcript_id "Novel00116.3"; exon_number "4";
chr1H	novelGene	exon	266644384	266644508	.	+	.	gene_id "Novel00116"; transcript_id "Novel00116.3"; exon_number "5";
chr1H	novelGene	exon	266645513	266645596	.	+	.	gene_id "Novel00116"; transcript_id "Novel00116.3"; exon_number "6";
chr1H	novelGene	exon	266645695	266646298	.	+	.	gene_id "Novel00116"; transcript_id "Novel00116.3"; exon_number "7";
chr1H	novelGene	exon	266646373	266646639	.	+	.	gene_id "Novel00116"; transcript_id "Novel00116.3"; exon_number "8";
chr1H	novelGene	exon	266646712	266646914	.	+	.	gene_id "Novel00116"; transcript_id "Novel00116.3"; exon_number "9";
chr1H	novelGene	exon	266646993	266647299	.	+	.	gene_id "Novel00116"; transcript_id "Novel00116.3"; exon_number "10";
chr1H	novelGene	exon	266647372	266647467	.	+	.	gene_id "Novel00116"; transcript_id "Novel00116.3"; exon_number "11";
chr1H	novelGene	exon	266647549	266648146	.	+	.	gene_id "Novel00116"; transcript_id "Novel00116.3"; exon_number "12";
chr1H	novelGene	exon	266628250	266628327	.	+	.	gene_id "Novel00116"; transcript_id "Novel00116.4"; exon_number "1";
chr1H	novelGene	exon	266630004	266630084	.	+	.	gene_id "Novel00116"; transcript_id "Novel00116.4"; exon_number "2";
chr1H	novelGene	exon	266632672	266632768	.	+	.	gene_id "Novel00116"; transcript_id "Novel00116.4"; exon_number "3";
chr1H	novelGene	exon	266632861	266632932	.	+	.	gene_id "Novel00116"; transcript_id "Novel00116.4"; exon_number "4";
chr1H	novelGene	exon	266645513	266645594	.	+	.	gene_id "Novel00116"; transcript_id "Novel00116.4"; exon_number "5";
chr1H	novelGene	exon	266645693	266646298	.	+	.	gene_id "Novel00116"; transcript_id "Novel00116.4"; exon_number "6";
chr1H	novelGene	exon	266646373	266646639	.	+	.	gene_id "Novel00116"; transcript_id "Novel00116.4"; exon_number "7";
chr1H	novelGene	exon	266646712	266646914	.	+	.	gene_id "Novel00116"; transcript_id "Novel00116.4"; exon_number "8";
chr1H	novelGene	exon	266646993	266647299	.	+	.	gene_id "Novel00116"; transcript_id "Novel00116.4"; exon_number "9";
chr1H	novelGene	exon	266647372	266647467	.	+	.	gene_id "Novel00116"; transcript_id "Novel00116.4"; exon_number "10";
chr1H	novelGene	exon	266647549	266648146	.	+	.	gene_id "Novel00116"; transcript_id "Novel00116.4"; exon_number "11";
chr1H	novelGene	exon	266631290	266631677	.	+	.	gene_id "Novel00116"; transcript_id "Novel00116.5"; exon_number "1";
chr1H	novelGene	exon	266632672	266632765	.	+	.	gene_id "Novel00116"; transcript_id "Novel00116.5"; exon_number "2";
chr1H	novelGene	exon	266632858	266632932	.	+	.	gene_id "Novel00116"; transcript_id "Novel00116.5"; exon_number "3";
chr1H	novelGene	exon	266644384	266645594	.	+	.	gene_id "Novel00116"; transcript_id "Novel00116.5"; exon_number "4";
chr1H	novelGene	exon	266645693	266646298	.	+	.	gene_id "Novel00116"; transcript_id "Novel00116.5"; exon_number "5";
chr1H	novelGene	exon	266646373	266646639	.	+	.	gene_id "Novel00116"; transcript_id "Novel00116.5"; exon_number "6";
chr1H	novelGene	exon	266646712	266646914	.	+	.	gene_id "Novel00116"; transcript_id "Novel00116.5"; exon_number "7";
chr1H	novelGene	exon	266646993	266647299	.	+	.	gene_id "Novel00116"; transcript_id "Novel00116.5"; exon_number "8";
chr1H	novelGene	exon	266647372	266647467	.	+	.	gene_id "Novel00116"; transcript_id "Novel00116.5"; exon_number "9";
chr1H	novelGene	exon	266647549	266648146	.	+	.	gene_id "Novel00116"; transcript_id "Novel00116.5"; exon_number "10";
chr1H	novelGene	exon	266631290	266631677	.	+	.	gene_id "Novel00116"; transcript_id "Novel00116.6"; exon_number "1";
chr1H	novelGene	exon	266632672	266632765	.	+	.	gene_id "Novel00116"; transcript_id "Novel00116.6"; exon_number "2";
chr1H	novelGene	exon	266632858	266632932	.	+	.	gene_id "Novel00116"; transcript_id "Novel00116.6"; exon_number "3";
chr1H	novelGene	exon	266644384	266645594	.	+	.	gene_id "Novel00116"; transcript_id "Novel00116.6"; exon_number "4";
chr1H	novelGene	exon	266645693	266645753	.	+	.	gene_id "Novel00116"; transcript_id "Novel00116.6"; exon_number "5";
chr1H	novelGene	exon	266645855	266646298	.	+	.	gene_id "Novel00116"; transcript_id "Novel00116.6"; exon_number "6";
chr1H	novelGene	exon	266646373	266646639	.	+	.	gene_id "Novel00116"; transcript_id "Novel00116.6"; exon_number "7";
chr1H	novelGene	exon	266646712	266646915	.	+	.	gene_id "Novel00116"; transcript_id "Novel00116.6"; exon_number "8";
chr1H	novelGene	exon	266646993	266647299	.	+	.	gene_id "Novel00116"; transcript_id "Novel00116.6"; exon_number "9";
chr1H	novelGene	exon	266647372	266647467	.	+	.	gene_id "Novel00116"; transcript_id "Novel00116.6"; exon_number "10";
chr1H	novelGene	exon	266647549	266648146	.	+	.	gene_id "Novel00116"; transcript_id "Novel00116.6"; exon_number "11";
chr1H	novelGene	exon	266631290	266631677	.	+	.	gene_id "Novel00116"; transcript_id "Novel00116.7"; exon_number "1";
chr1H	novelGene	exon	266632672	266632765	.	+	.	gene_id "Novel00116"; transcript_id "Novel00116.7"; exon_number "2";
chr1H	novelGene	exon	266632858	266632932	.	+	.	gene_id "Novel00116"; transcript_id "Novel00116.7"; exon_number "3";
chr1H	novelGene	exon	266644384	266645596	.	+	.	gene_id "Novel00116"; transcript_id "Novel00116.7"; exon_number "4";
chr1H	novelGene	exon	266645693	266645753	.	+	.	gene_id "Novel00116"; transcript_id "Novel00116.7"; exon_number "5";
chr1H	novelGene	exon	266645855	266646298	.	+	.	gene_id "Novel00116"; transcript_id "Novel00116.7"; exon_number "6";
chr1H	novelGene	exon	266646373	266646639	.	+	.	gene_id "Novel00116"; transcript_id "Novel00116.7"; exon_number "7";
chr1H	novelGene	exon	266646712	266646914	.	+	.	gene_id "Novel00116"; transcript_id "Novel00116.7"; exon_number "8";
chr1H	novelGene	exon	266646993	266647299	.	+	.	gene_id "Novel00116"; transcript_id "Novel00116.7"; exon_number "9";
chr1H	novelGene	exon	266647372	266647467	.	+	.	gene_id "Novel00116"; transcript_id "Novel00116.7"; exon_number "10";
chr1H	novelGene	exon	266647549	266648146	.	+	.	gene_id "Novel00116"; transcript_id "Novel00116.7"; exon_number "11";
chr1H	novelGene	exon	266631580	266631677	.	+	.	gene_id "Novel00116"; transcript_id "Novel00116.8"; exon_number "1";
chr1H	novelGene	exon	266632672	266632765	.	+	.	gene_id "Novel00116"; transcript_id "Novel00116.8"; exon_number "2";
chr1H	novelGene	exon	266632858	266632932	.	+	.	gene_id "Novel00116"; transcript_id "Novel00116.8"; exon_number "3";
chr1H	novelGene	exon	266645513	266645594	.	+	.	gene_id "Novel00116"; transcript_id "Novel00116.8"; exon_number "4";
chr1H	novelGene	exon	266645693	266646298	.	+	.	gene_id "Novel00116"; transcript_id "Novel00116.8"; exon_number "5";
chr1H	novelGene	exon	266646373	266646639	.	+	.	gene_id "Novel00116"; transcript_id "Novel00116.8"; exon_number "6";
chr1H	novelGene	exon	266646712	266646914	.	+	.	gene_id "Novel00116"; transcript_id "Novel00116.8"; exon_number "7";
chr1H	novelGene	exon	266646993	266647299	.	+	.	gene_id "Novel00116"; transcript_id "Novel00116.8"; exon_number "8";
chr1H	novelGene	exon	266647372	266647467	.	+	.	gene_id "Novel00116"; transcript_id "Novel00116.8"; exon_number "9";
chr1H	novelGene	exon	266647549	266648146	.	+	.	gene_id "Novel00116"; transcript_id "Novel00116.8"; exon_number "10";
chr1H	novelGene	exon	266631865	266631923	.	+	.	gene_id "Novel00116"; transcript_id "Novel00116.9"; exon_number "1";
chr1H	novelGene	exon	266632672	266632765	.	+	.	gene_id "Novel00116"; transcript_id "Novel00116.9"; exon_number "2";
chr1H	novelGene	exon	266632858	266632932	.	+	.	gene_id "Novel00116"; transcript_id "Novel00116.9"; exon_number "3";
chr1H	novelGene	exon	266645513	266645594	.	+	.	gene_id "Novel00116"; transcript_id "Novel00116.9"; exon_number "4";
chr1H	novelGene	exon	266645693	266646298	.	+	.	gene_id "Novel00116"; transcript_id "Novel00116.9"; exon_number "5";
chr1H	novelGene	exon	266646373	266646639	.	+	.	gene_id "Novel00116"; transcript_id "Novel00116.9"; exon_number "6";
chr1H	novelGene	exon	266646712	266646914	.	+	.	gene_id "Novel00116"; transcript_id "Novel00116.9"; exon_number "7";
chr1H	novelGene	exon	266646993	266647299	.	+	.	gene_id "Novel00116"; transcript_id "Novel00116.9"; exon_number "8";
chr1H	novelGene	exon	266647372	266647467	.	+	.	gene_id "Novel00116"; transcript_id "Novel00116.9"; exon_number "9";
chr1H	novelGene	exon	266647549	266648146	.	+	.	gene_id "Novel00116"; transcript_id "Novel00116.9"; exon_number "10";
chr1H	novelGene	exon	266632694	266632765	.	+	.	gene_id "Novel00116"; transcript_id "Novel00116.10"; exon_number "1";
chr1H	novelGene	exon	266632902	266632932	.	+	.	gene_id "Novel00116"; transcript_id "Novel00116.10"; exon_number "2";
chr1H	novelGene	exon	266644384	266644508	.	+	.	gene_id "Novel00116"; transcript_id "Novel00116.10"; exon_number "3";
chr1H	novelGene	exon	266645513	266645594	.	+	.	gene_id "Novel00116"; transcript_id "Novel00116.10"; exon_number "4";
chr1H	novelGene	exon	266645693	266646298	.	+	.	gene_id "Novel00116"; transcript_id "Novel00116.10"; exon_number "5";
chr1H	novelGene	exon	266646373	266646639	.	+	.	gene_id "Novel00116"; transcript_id "Novel00116.10"; exon_number "6";
chr1H	novelGene	exon	266646712	266646914	.	+	.	gene_id "Novel00116"; transcript_id "Novel00116.10"; exon_number "7";
chr1H	novelGene	exon	266646993	266647299	.	+	.	gene_id "Novel00116"; transcript_id "Novel00116.10"; exon_number "8";
chr1H	novelGene	exon	266647372	266647463	.	+	.	gene_id "Novel00116"; transcript_id "Novel00116.10"; exon_number "9";
chr1H	novelGene	exon	266647549	266648146	.	+	.	gene_id "Novel00116"; transcript_id "Novel00116.10"; exon_number "10";
chr1H	novelGene	exon	266632882	266632932	.	+	.	gene_id "Novel00116"; transcript_id "Novel00116.11"; exon_number "1";
chr1H	novelGene	exon	266645513	266645594	.	+	.	gene_id "Novel00116"; transcript_id "Novel00116.11"; exon_number "2";
chr1H	novelGene	exon	266645693	266646298	.	+	.	gene_id "Novel00116"; transcript_id "Novel00116.11"; exon_number "3";
chr1H	novelGene	exon	266646373	266646639	.	+	.	gene_id "Novel00116"; transcript_id "Novel00116.11"; exon_number "4";
chr1H	novelGene	exon	266646712	266646914	.	+	.	gene_id "Novel00116"; transcript_id "Novel00116.11"; exon_number "5";
chr1H	novelGene	exon	266646993	266647299	.	+	.	gene_id "Novel00116"; transcript_id "Novel00116.11"; exon_number "6";
chr1H	novelGene	exon	266647372	266647463	.	+	.	gene_id "Novel00116"; transcript_id "Novel00116.11"; exon_number "7";
chr1H	novelGene	exon	266647549	266648146	.	+	.	gene_id "Novel00116"; transcript_id "Novel00116.11"; exon_number "8";
chr1H	novelGene	exon	266642397	266645596	.	+	.	gene_id "Novel00116"; transcript_id "Novel00116.12"; exon_number "1";
chr1H	novelGene	exon	266645695	266645753	.	+	.	gene_id "Novel00116"; transcript_id "Novel00116.12"; exon_number "2";
chr1H	novelGene	exon	266645855	266646298	.	+	.	gene_id "Novel00116"; transcript_id "Novel00116.12"; exon_number "3";
chr1H	novelGene	exon	266646373	266646639	.	+	.	gene_id "Novel00116"; transcript_id "Novel00116.12"; exon_number "4";
chr1H	novelGene	exon	266646712	266646914	.	+	.	gene_id "Novel00116"; transcript_id "Novel00116.12"; exon_number "5";
chr1H	novelGene	exon	266646993	266647299	.	+	.	gene_id "Novel00116"; transcript_id "Novel00116.12"; exon_number "6";
chr1H	novelGene	exon	266647372	266647467	.	+	.	gene_id "Novel00116"; transcript_id "Novel00116.12"; exon_number "7";
chr1H	novelGene	exon	266647549	266648146	.	+	.	gene_id "Novel00116"; transcript_id "Novel00116.12"; exon_number "8";
chr1H	novelGene	exon	266642397	266645594	.	+	.	gene_id "Novel00116"; transcript_id "Novel00116.13"; exon_number "1";
chr1H	novelGene	exon	266645693	266645753	.	+	.	gene_id "Novel00116"; transcript_id "Novel00116.13"; exon_number "2";
chr1H	novelGene	exon	266645855	266646298	.	+	.	gene_id "Novel00116"; transcript_id "Novel00116.13"; exon_number "3";
chr1H	novelGene	exon	266646373	266646639	.	+	.	gene_id "Novel00116"; transcript_id "Novel00116.13"; exon_number "4";
chr1H	novelGene	exon	266646712	266646914	.	+	.	gene_id "Novel00116"; transcript_id "Novel00116.13"; exon_number "5";
chr1H	novelGene	exon	266646993	266647299	.	+	.	gene_id "Novel00116"; transcript_id "Novel00116.13"; exon_number "6";
chr1H	novelGene	exon	266647372	266647467	.	+	.	gene_id "Novel00116"; transcript_id "Novel00116.13"; exon_number "7";
chr1H	novelGene	exon	266647549	266648146	.	+	.	gene_id "Novel00116"; transcript_id "Novel00116.13"; exon_number "8";
chr1H	novelGene	exon	266642397	266644508	.	+	.	gene_id "Novel00116"; transcript_id "Novel00116.14"; exon_number "1";
chr1H	novelGene	exon	266645513	266645594	.	+	.	gene_id "Novel00116"; transcript_id "Novel00116.14"; exon_number "2";
chr1H	novelGene	exon	266645693	266646298	.	+	.	gene_id "Novel00116"; transcript_id "Novel00116.14"; exon_number "3";
chr1H	novelGene	exon	266646373	266646639	.	+	.	gene_id "Novel00116"; transcript_id "Novel00116.14"; exon_number "4";
chr1H	novelGene	exon	266646712	266646914	.	+	.	gene_id "Novel00116"; transcript_id "Novel00116.14"; exon_number "5";
chr1H	novelGene	exon	266646993	266647299	.	+	.	gene_id "Novel00116"; transcript_id "Novel00116.14"; exon_number "6";
chr1H	novelGene	exon	266647372	266647467	.	+	.	gene_id "Novel00116"; transcript_id "Novel00116.14"; exon_number "7";
chr1H	novelGene	exon	266647549	266648146	.	+	.	gene_id "Novel00116"; transcript_id "Novel00116.14"; exon_number "8";
chr1H	novelGene	exon	266642397	266645594	.	+	.	gene_id "Novel00116"; transcript_id "Novel00116.15"; exon_number "1";
chr1H	novelGene	exon	266645693	266646298	.	+	.	gene_id "Novel00116"; transcript_id "Novel00116.15"; exon_number "2";
chr1H	novelGene	exon	266646373	266646639	.	+	.	gene_id "Novel00116"; transcript_id "Novel00116.15"; exon_number "3";
chr1H	novelGene	exon	266646712	266646914	.	+	.	gene_id "Novel00116"; transcript_id "Novel00116.15"; exon_number "4";
chr1H	novelGene	exon	266646993	266647299	.	+	.	gene_id "Novel00116"; transcript_id "Novel00116.15"; exon_number "5";
chr1H	novelGene	exon	266647372	266647463	.	+	.	gene_id "Novel00116"; transcript_id "Novel00116.15"; exon_number "6";
chr1H	novelGene	exon	266647549	266648146	.	+	.	gene_id "Novel00116"; transcript_id "Novel00116.15"; exon_number "7";
chr1H	novelGene	exon	267870071	267870839	.	+	.	gene_id "Novel00117"; transcript_id "Novel00117.1"; exon_number "1";
chr1H	novelGene	exon	267870923	267871915	.	+	.	gene_id "Novel00117"; transcript_id "Novel00117.1"; exon_number "2";
chr1H	novelGene	exon	281949884	281949933	.	+	.	gene_id "Novel00118"; transcript_id "Novel00118.1"; exon_number "1";
chr1H	novelGene	exon	281950567	281950669	.	+	.	gene_id "Novel00118"; transcript_id "Novel00118.1"; exon_number "2";
chr1H	novelGene	exon	281979034	281979090	.	+	.	gene_id "Novel00118"; transcript_id "Novel00118.1"; exon_number "3";
chr1H	novelGene	exon	281979188	281980146	.	+	.	gene_id "Novel00118"; transcript_id "Novel00118.1"; exon_number "4";
chr1H	novelGene	exon	281980241	281980443	.	+	.	gene_id "Novel00118"; transcript_id "Novel00118.1"; exon_number "5";
chr1H	novelGene	exon	281980670	281980771	.	+	.	gene_id "Novel00118"; transcript_id "Novel00118.1"; exon_number "6";
chr1H	novelGene	exon	281980979	281986411	.	+	.	gene_id "Novel00118"; transcript_id "Novel00118.1"; exon_number "7";
chr1H	novelGene	exon	281949884	281949933	.	+	.	gene_id "Novel00118"; transcript_id "Novel00118.2"; exon_number "1";
chr1H	novelGene	exon	281950567	281950669	.	+	.	gene_id "Novel00118"; transcript_id "Novel00118.2"; exon_number "2";
chr1H	novelGene	exon	281979034	281979090	.	+	.	gene_id "Novel00118"; transcript_id "Novel00118.2"; exon_number "3";
chr1H	novelGene	exon	281979188	281980146	.	+	.	gene_id "Novel00118"; transcript_id "Novel00118.2"; exon_number "4";
chr1H	novelGene	exon	281980241	281980443	.	+	.	gene_id "Novel00118"; transcript_id "Novel00118.2"; exon_number "5";
chr1H	novelGene	exon	281980670	281980771	.	+	.	gene_id "Novel00118"; transcript_id "Novel00118.2"; exon_number "6";
chr1H	novelGene	exon	281980979	281981696	.	+	.	gene_id "Novel00118"; transcript_id "Novel00118.2"; exon_number "7";
chr1H	novelGene	exon	281987323	281987676	.	+	.	gene_id "Novel00118"; transcript_id "Novel00118.2"; exon_number "8";
chr1H	novelGene	exon	281987768	281988175	.	+	.	gene_id "Novel00118"; transcript_id "Novel00118.2"; exon_number "9";
chr1H	novelGene	exon	281950656	281950669	.	+	.	gene_id "Novel00118"; transcript_id "Novel00118.3"; exon_number "1";
chr1H	novelGene	exon	281979034	281979090	.	+	.	gene_id "Novel00118"; transcript_id "Novel00118.3"; exon_number "2";
chr1H	novelGene	exon	281979188	281980146	.	+	.	gene_id "Novel00118"; transcript_id "Novel00118.3"; exon_number "3";
chr1H	novelGene	exon	281980241	281980443	.	+	.	gene_id "Novel00118"; transcript_id "Novel00118.3"; exon_number "4";
chr1H	novelGene	exon	281980670	281980833	.	+	.	gene_id "Novel00118"; transcript_id "Novel00118.3"; exon_number "5";
chr1H	novelGene	exon	281980979	281986411	.	+	.	gene_id "Novel00118"; transcript_id "Novel00118.3"; exon_number "6";
chr1H	novelGene	exon	281969894	281978940	.	+	.	gene_id "Novel00118"; transcript_id "Novel00118.4"; exon_number "1";
chr1H	novelGene	exon	281979034	281979090	.	+	.	gene_id "Novel00118"; transcript_id "Novel00118.4"; exon_number "2";
chr1H	novelGene	exon	281979188	281980146	.	+	.	gene_id "Novel00118"; transcript_id "Novel00118.4"; exon_number "3";
chr1H	novelGene	exon	281980241	281980443	.	+	.	gene_id "Novel00118"; transcript_id "Novel00118.4"; exon_number "4";
chr1H	novelGene	exon	281980670	281980771	.	+	.	gene_id "Novel00118"; transcript_id "Novel00118.4"; exon_number "5";
chr1H	novelGene	exon	281980979	281981271	.	+	.	gene_id "Novel00118"; transcript_id "Novel00118.4"; exon_number "6";
chr1H	novelGene	exon	281981596	281986411	.	+	.	gene_id "Novel00118"; transcript_id "Novel00118.4"; exon_number "7";
chr1H	novelGene	exon	281969894	281978940	.	+	.	gene_id "Novel00118"; transcript_id "Novel00118.5"; exon_number "1";
chr1H	novelGene	exon	281979034	281979090	.	+	.	gene_id "Novel00118"; transcript_id "Novel00118.5"; exon_number "2";
chr1H	novelGene	exon	281979188	281979243	.	+	.	gene_id "Novel00118"; transcript_id "Novel00118.5"; exon_number "3";
chr1H	novelGene	exon	281979389	281980146	.	+	.	gene_id "Novel00118"; transcript_id "Novel00118.5"; exon_number "4";
chr1H	novelGene	exon	281980241	281980443	.	+	.	gene_id "Novel00118"; transcript_id "Novel00118.5"; exon_number "5";
chr1H	novelGene	exon	281980670	281980833	.	+	.	gene_id "Novel00118"; transcript_id "Novel00118.5"; exon_number "6";
chr1H	novelGene	exon	281980979	281986411	.	+	.	gene_id "Novel00118"; transcript_id "Novel00118.5"; exon_number "7";
chr1H	novelGene	exon	281969894	281978940	.	+	.	gene_id "Novel00118"; transcript_id "Novel00118.6"; exon_number "1";
chr1H	novelGene	exon	281979034	281979090	.	+	.	gene_id "Novel00118"; transcript_id "Novel00118.6"; exon_number "2";
chr1H	novelGene	exon	281979188	281979243	.	+	.	gene_id "Novel00118"; transcript_id "Novel00118.6"; exon_number "3";
chr1H	novelGene	exon	281979423	281980146	.	+	.	gene_id "Novel00118"; transcript_id "Novel00118.6"; exon_number "4";
chr1H	novelGene	exon	281980241	281980443	.	+	.	gene_id "Novel00118"; transcript_id "Novel00118.6"; exon_number "5";
chr1H	novelGene	exon	281980670	281980833	.	+	.	gene_id "Novel00118"; transcript_id "Novel00118.6"; exon_number "6";
chr1H	novelGene	exon	281980979	281986411	.	+	.	gene_id "Novel00118"; transcript_id "Novel00118.6"; exon_number "7";
chr1H	novelGene	exon	281969894	281978940	.	+	.	gene_id "Novel00118"; transcript_id "Novel00118.7"; exon_number "1";
chr1H	novelGene	exon	281979034	281979090	.	+	.	gene_id "Novel00118"; transcript_id "Novel00118.7"; exon_number "2";
chr1H	novelGene	exon	281979188	281979243	.	+	.	gene_id "Novel00118"; transcript_id "Novel00118.7"; exon_number "3";
chr1H	novelGene	exon	281979423	281979641	.	+	.	gene_id "Novel00118"; transcript_id "Novel00118.7"; exon_number "4";
chr1H	novelGene	exon	281979753	281980146	.	+	.	gene_id "Novel00118"; transcript_id "Novel00118.7"; exon_number "5";
chr1H	novelGene	exon	281980241	281980443	.	+	.	gene_id "Novel00118"; transcript_id "Novel00118.7"; exon_number "6";
chr1H	novelGene	exon	281980670	281980771	.	+	.	gene_id "Novel00118"; transcript_id "Novel00118.7"; exon_number "7";
chr1H	novelGene	exon	281980979	281986411	.	+	.	gene_id "Novel00118"; transcript_id "Novel00118.7"; exon_number "8";
chr1H	novelGene	exon	281969894	281978940	.	+	.	gene_id "Novel00118"; transcript_id "Novel00118.8"; exon_number "1";
chr1H	novelGene	exon	281979034	281979090	.	+	.	gene_id "Novel00118"; transcript_id "Novel00118.8"; exon_number "2";
chr1H	novelGene	exon	281979188	281979250	.	+	.	gene_id "Novel00118"; transcript_id "Novel00118.8"; exon_number "3";
chr1H	novelGene	exon	281979396	281979641	.	+	.	gene_id "Novel00118"; transcript_id "Novel00118.8"; exon_number "4";
chr1H	novelGene	exon	281979753	281980146	.	+	.	gene_id "Novel00118"; transcript_id "Novel00118.8"; exon_number "5";
chr1H	novelGene	exon	281980241	281980443	.	+	.	gene_id "Novel00118"; transcript_id "Novel00118.8"; exon_number "6";
chr1H	novelGene	exon	281980670	281980771	.	+	.	gene_id "Novel00118"; transcript_id "Novel00118.8"; exon_number "7";
chr1H	novelGene	exon	281980979	281981271	.	+	.	gene_id "Novel00118"; transcript_id "Novel00118.8"; exon_number "8";
chr1H	novelGene	exon	281981596	281981696	.	+	.	gene_id "Novel00118"; transcript_id "Novel00118.8"; exon_number "9";
chr1H	novelGene	exon	281987323	281987675	.	+	.	gene_id "Novel00118"; transcript_id "Novel00118.8"; exon_number "10";
chr1H	novelGene	exon	281987767	281988175	.	+	.	gene_id "Novel00118"; transcript_id "Novel00118.8"; exon_number "11";
chr1H	novelGene	exon	281969894	281978940	.	+	.	gene_id "Novel00118"; transcript_id "Novel00118.9"; exon_number "1";
chr1H	novelGene	exon	281979034	281979090	.	+	.	gene_id "Novel00118"; transcript_id "Novel00118.9"; exon_number "2";
chr1H	novelGene	exon	281979188	281979243	.	+	.	gene_id "Novel00118"; transcript_id "Novel00118.9"; exon_number "3";
chr1H	novelGene	exon	281979423	281980146	.	+	.	gene_id "Novel00118"; transcript_id "Novel00118.9"; exon_number "4";
chr1H	novelGene	exon	281980241	281980443	.	+	.	gene_id "Novel00118"; transcript_id "Novel00118.9"; exon_number "5";
chr1H	novelGene	exon	281980670	281980771	.	+	.	gene_id "Novel00118"; transcript_id "Novel00118.9"; exon_number "6";
chr1H	novelGene	exon	281980979	281981696	.	+	.	gene_id "Novel00118"; transcript_id "Novel00118.9"; exon_number "7";
chr1H	novelGene	exon	281987565	281987677	.	+	.	gene_id "Novel00118"; transcript_id "Novel00118.9"; exon_number "8";
chr1H	novelGene	exon	281987767	281988175	.	+	.	gene_id "Novel00118"; transcript_id "Novel00118.9"; exon_number "9";
chr1H	novelGene	exon	281969894	281978940	.	+	.	gene_id "Novel00118"; transcript_id "Novel00118.10"; exon_number "1";
chr1H	novelGene	exon	281979034	281979090	.	+	.	gene_id "Novel00118"; transcript_id "Novel00118.10"; exon_number "2";
chr1H	novelGene	exon	281979188	281979243	.	+	.	gene_id "Novel00118"; transcript_id "Novel00118.10"; exon_number "3";
chr1H	novelGene	exon	281979753	281980146	.	+	.	gene_id "Novel00118"; transcript_id "Novel00118.10"; exon_number "4";
chr1H	novelGene	exon	281980241	281980443	.	+	.	gene_id "Novel00118"; transcript_id "Novel00118.10"; exon_number "5";
chr1H	novelGene	exon	281980670	281980771	.	+	.	gene_id "Novel00118"; transcript_id "Novel00118.10"; exon_number "6";
chr1H	novelGene	exon	281980979	281981696	.	+	.	gene_id "Novel00118"; transcript_id "Novel00118.10"; exon_number "7";
chr1H	novelGene	exon	281987323	281988175	.	+	.	gene_id "Novel00118"; transcript_id "Novel00118.10"; exon_number "8";
chr1H	novelGene	exon	281969894	281978940	.	+	.	gene_id "Novel00118"; transcript_id "Novel00118.11"; exon_number "1";
chr1H	novelGene	exon	281979034	281979090	.	+	.	gene_id "Novel00118"; transcript_id "Novel00118.11"; exon_number "2";
chr1H	novelGene	exon	281979188	281979243	.	+	.	gene_id "Novel00118"; transcript_id "Novel00118.11"; exon_number "3";
chr1H	novelGene	exon	281979423	281980146	.	+	.	gene_id "Novel00118"; transcript_id "Novel00118.11"; exon_number "4";
chr1H	novelGene	exon	281980241	281980443	.	+	.	gene_id "Novel00118"; transcript_id "Novel00118.11"; exon_number "5";
chr1H	novelGene	exon	281980670	281980771	.	+	.	gene_id "Novel00118"; transcript_id "Novel00118.11"; exon_number "6";
chr1H	novelGene	exon	281980979	281981271	.	+	.	gene_id "Novel00118"; transcript_id "Novel00118.11"; exon_number "7";
chr1H	novelGene	exon	281981596	281981696	.	+	.	gene_id "Novel00118"; transcript_id "Novel00118.11"; exon_number "8";
chr1H	novelGene	exon	281987565	281987675	.	+	.	gene_id "Novel00118"; transcript_id "Novel00118.11"; exon_number "9";
chr1H	novelGene	exon	281987767	281988175	.	+	.	gene_id "Novel00118"; transcript_id "Novel00118.11"; exon_number "10";
chr1H	novelGene	exon	281969894	281978940	.	+	.	gene_id "Novel00118"; transcript_id "Novel00118.12"; exon_number "1";
chr1H	novelGene	exon	281979034	281979090	.	+	.	gene_id "Novel00118"; transcript_id "Novel00118.12"; exon_number "2";
chr1H	novelGene	exon	281979188	281979243	.	+	.	gene_id "Novel00118"; transcript_id "Novel00118.12"; exon_number "3";
chr1H	novelGene	exon	281979389	281980146	.	+	.	gene_id "Novel00118"; transcript_id "Novel00118.12"; exon_number "4";
chr1H	novelGene	exon	281980241	281980443	.	+	.	gene_id "Novel00118"; transcript_id "Novel00118.12"; exon_number "5";
chr1H	novelGene	exon	281980670	281980771	.	+	.	gene_id "Novel00118"; transcript_id "Novel00118.12"; exon_number "6";
chr1H	novelGene	exon	281980979	281981271	.	+	.	gene_id "Novel00118"; transcript_id "Novel00118.12"; exon_number "7";
chr1H	novelGene	exon	281981596	281981696	.	+	.	gene_id "Novel00118"; transcript_id "Novel00118.12"; exon_number "8";
chr1H	novelGene	exon	281987565	281987675	.	+	.	gene_id "Novel00118"; transcript_id "Novel00118.12"; exon_number "9";
chr1H	novelGene	exon	281987767	281988175	.	+	.	gene_id "Novel00118"; transcript_id "Novel00118.12"; exon_number "10";
chr1H	novelGene	exon	281986470	281987675	.	+	.	gene_id "Novel00118"; transcript_id "Novel00118.13"; exon_number "1";
chr1H	novelGene	exon	281987767	281988175	.	+	.	gene_id "Novel00118"; transcript_id "Novel00118.13"; exon_number "2";
chr1H	novelGene	exon	286321444	286322424	.	+	.	gene_id "Novel00119"; transcript_id "Novel00119.1"; exon_number "1";
chr1H	novelGene	exon	286323497	286323602	.	+	.	gene_id "Novel00119"; transcript_id "Novel00119.1"; exon_number "2";
chr1H	novelGene	exon	286802329	286802854	.	+	.	gene_id "Novel00120"; transcript_id "Novel00120.1"; exon_number "1";
chr1H	novelGene	exon	286804182	286805890	.	+	.	gene_id "Novel00120"; transcript_id "Novel00120.1"; exon_number "2";
chr1H	novelGene	exon	286802336	286802854	.	+	.	gene_id "Novel00120"; transcript_id "Novel00120.2"; exon_number "1";
chr1H	novelGene	exon	286804182	286804381	.	+	.	gene_id "Novel00120"; transcript_id "Novel00120.2"; exon_number "2";
chr1H	novelGene	exon	286805151	286805890	.	+	.	gene_id "Novel00120"; transcript_id "Novel00120.2"; exon_number "3";
chr1H	novelGene	exon	286802343	286802854	.	+	.	gene_id "Novel00120"; transcript_id "Novel00120.3"; exon_number "1";
chr1H	novelGene	exon	286804212	286805890	.	+	.	gene_id "Novel00120"; transcript_id "Novel00120.3"; exon_number "2";
chr1H	novelGene	exon	286802346	286802854	.	+	.	gene_id "Novel00120"; transcript_id "Novel00120.4"; exon_number "1";
chr1H	novelGene	exon	286804182	286804342	.	+	.	gene_id "Novel00120"; transcript_id "Novel00120.4"; exon_number "2";
chr1H	novelGene	exon	286805151	286805890	.	+	.	gene_id "Novel00120"; transcript_id "Novel00120.4"; exon_number "3";
chr1H	novelGene	exon	288876934	288877302	.	+	.	gene_id "Novel00121"; transcript_id "Novel00121.1"; exon_number "1";
chr1H	novelGene	exon	288877457	288877535	.	+	.	gene_id "Novel00121"; transcript_id "Novel00121.1"; exon_number "2";
chr1H	novelGene	exon	288879332	288880157	.	+	.	gene_id "Novel00121"; transcript_id "Novel00121.1"; exon_number "3";
chr1H	novelGene	exon	288880263	288880348	.	+	.	gene_id "Novel00121"; transcript_id "Novel00121.1"; exon_number "4";
chr1H	novelGene	exon	288880553	288880841	.	+	.	gene_id "Novel00121"; transcript_id "Novel00121.1"; exon_number "5";
chr1H	novelGene	exon	288877061	288877302	.	+	.	gene_id "Novel00121"; transcript_id "Novel00121.2"; exon_number "1";
chr1H	novelGene	exon	288877457	288877535	.	+	.	gene_id "Novel00121"; transcript_id "Novel00121.2"; exon_number "2";
chr1H	novelGene	exon	288879332	288880157	.	+	.	gene_id "Novel00121"; transcript_id "Novel00121.2"; exon_number "3";
chr1H	novelGene	exon	288880263	288880841	.	+	.	gene_id "Novel00121"; transcript_id "Novel00121.2"; exon_number "4";
chr1H	novelGene	exon	288877061	288877302	.	+	.	gene_id "Novel00121"; transcript_id "Novel00121.3"; exon_number "1";
chr1H	novelGene	exon	288877457	288877535	.	+	.	gene_id "Novel00121"; transcript_id "Novel00121.3"; exon_number "2";
chr1H	novelGene	exon	288879332	288880157	.	+	.	gene_id "Novel00121"; transcript_id "Novel00121.3"; exon_number "3";
chr1H	novelGene	exon	288880263	288880350	.	+	.	gene_id "Novel00121"; transcript_id "Novel00121.3"; exon_number "4";
chr1H	novelGene	exon	288880553	288880841	.	+	.	gene_id "Novel00121"; transcript_id "Novel00121.3"; exon_number "5";
chr1H	novelGene	exon	289261830	289262667	.	+	.	gene_id "Novel00122"; transcript_id "Novel00122.1"; exon_number "1";
chr1H	novelGene	exon	289262776	289263369	.	+	.	gene_id "Novel00122"; transcript_id "Novel00122.1"; exon_number "2";
chr1H	novelGene	exon	289374113	289374361	.	+	.	gene_id "Novel00123"; transcript_id "Novel00123.1"; exon_number "1";
chr1H	novelGene	exon	289374569	289374693	.	+	.	gene_id "Novel00123"; transcript_id "Novel00123.1"; exon_number "2";
chr1H	novelGene	exon	289374773	289375176	.	+	.	gene_id "Novel00123"; transcript_id "Novel00123.1"; exon_number "3";
chr1H	novelGene	exon	291360717	291361449	.	+	.	gene_id "Novel00124"; transcript_id "Novel00124.1"; exon_number "1";
chr1H	novelGene	exon	291361706	291364203	.	+	.	gene_id "Novel00124"; transcript_id "Novel00124.1"; exon_number "2";
chr1H	novelGene	exon	291367100	291367214	.	+	.	gene_id "Novel00124"; transcript_id "Novel00124.1"; exon_number "3";
chr1H	novelGene	exon	291367288	291367436	.	+	.	gene_id "Novel00124"; transcript_id "Novel00124.1"; exon_number "4";
chr1H	novelGene	exon	291367652	291368109	.	+	.	gene_id "Novel00124"; transcript_id "Novel00124.1"; exon_number "5";
chr1H	novelGene	exon	291360717	291366159	.	+	.	gene_id "Novel00124"; transcript_id "Novel00124.2"; exon_number "1";
chr1H	novelGene	exon	291366240	291367519	.	+	.	gene_id "Novel00124"; transcript_id "Novel00124.2"; exon_number "2";
chr1H	novelGene	exon	291367652	291368109	.	+	.	gene_id "Novel00124"; transcript_id "Novel00124.2"; exon_number "3";
chr1H	novelGene	exon	291360717	291361445	.	+	.	gene_id "Novel00124"; transcript_id "Novel00124.3"; exon_number "1";
chr1H	novelGene	exon	291361706	291364205	.	+	.	gene_id "Novel00124"; transcript_id "Novel00124.3"; exon_number "2";
chr1H	novelGene	exon	291367100	291367214	.	+	.	gene_id "Novel00124"; transcript_id "Novel00124.3"; exon_number "3";
chr1H	novelGene	exon	291367291	291367519	.	+	.	gene_id "Novel00124"; transcript_id "Novel00124.3"; exon_number "4";
chr1H	novelGene	exon	291367652	291368109	.	+	.	gene_id "Novel00124"; transcript_id "Novel00124.3"; exon_number "5";
chr1H	novelGene	exon	291360717	291364203	.	+	.	gene_id "Novel00124"; transcript_id "Novel00124.4"; exon_number "1";
chr1H	novelGene	exon	291371545	291372066	.	+	.	gene_id "Novel00124"; transcript_id "Novel00124.4"; exon_number "2";
chr1H	novelGene	exon	291360744	291364203	.	+	.	gene_id "Novel00124"; transcript_id "Novel00124.5"; exon_number "1";
chr1H	novelGene	exon	291367100	291367214	.	+	.	gene_id "Novel00124"; transcript_id "Novel00124.5"; exon_number "2";
chr1H	novelGene	exon	291367291	291368109	.	+	.	gene_id "Novel00124"; transcript_id "Novel00124.5"; exon_number "3";
chr1H	novelGene	exon	291360775	291364203	.	+	.	gene_id "Novel00124"; transcript_id "Novel00124.6"; exon_number "1";
chr1H	novelGene	exon	291367652	291368109	.	+	.	gene_id "Novel00124"; transcript_id "Novel00124.6"; exon_number "2";
chr1H	novelGene	exon	296732533	296733133	.	+	.	gene_id "Novel00125"; transcript_id "Novel00125.1"; exon_number "1";
chr1H	novelGene	exon	296733225	296733642	.	+	.	gene_id "Novel00125"; transcript_id "Novel00125.1"; exon_number "2";
chr1H	novelGene	exon	296733808	296734192	.	+	.	gene_id "Novel00126"; transcript_id "Novel00126.1"; exon_number "1";
chr1H	novelGene	exon	296735175	296735812	.	+	.	gene_id "Novel00126"; transcript_id "Novel00126.1"; exon_number "2";
chr1H	novelGene	exon	296733935	296734196	.	+	.	gene_id "Novel00126"; transcript_id "Novel00126.2"; exon_number "1";
chr1H	novelGene	exon	296735175	296735812	.	+	.	gene_id "Novel00126"; transcript_id "Novel00126.2"; exon_number "2";
chr1H	novelGene	exon	302674764	302677600	.	+	.	gene_id "Novel00127"; transcript_id "Novel00127.1"; exon_number "1";
chr1H	novelGene	exon	302681940	302685744	.	+	.	gene_id "Novel00127"; transcript_id "Novel00127.1"; exon_number "2";
chr1H	novelGene	exon	302674764	302677601	.	+	.	gene_id "Novel00127"; transcript_id "Novel00127.2"; exon_number "1";
chr1H	novelGene	exon	302681941	302685744	.	+	.	gene_id "Novel00127"; transcript_id "Novel00127.2"; exon_number "2";
chr1H	novelGene	exon	302674764	302685744	.	+	.	gene_id "Novel00127"; transcript_id "Novel00127.3"; exon_number "1";
chr1H	novelGene	exon	305558693	305558910	.	+	.	gene_id "Novel00128"; transcript_id "Novel00128.1"; exon_number "1";
chr1H	novelGene	exon	305558990	305559141	.	+	.	gene_id "Novel00128"; transcript_id "Novel00128.1"; exon_number "2";
chr1H	novelGene	exon	305560415	305562496	.	+	.	gene_id "Novel00128"; transcript_id "Novel00128.1"; exon_number "3";
chr1H	novelGene	exon	305562590	305564822	.	+	.	gene_id "Novel00128"; transcript_id "Novel00128.1"; exon_number "4";
chr1H	novelGene	exon	305564901	305564922	.	+	.	gene_id "Novel00128"; transcript_id "Novel00128.1"; exon_number "5";
chr1H	novelGene	exon	305565206	305565545	.	+	.	gene_id "Novel00128"; transcript_id "Novel00128.1"; exon_number "6";
chr1H	novelGene	exon	305558693	305558910	.	+	.	gene_id "Novel00128"; transcript_id "Novel00128.2"; exon_number "1";
chr1H	novelGene	exon	305558990	305559141	.	+	.	gene_id "Novel00128"; transcript_id "Novel00128.2"; exon_number "2";
chr1H	novelGene	exon	305560415	305562496	.	+	.	gene_id "Novel00128"; transcript_id "Novel00128.2"; exon_number "3";
chr1H	novelGene	exon	305562590	305562825	.	+	.	gene_id "Novel00128"; transcript_id "Novel00128.2"; exon_number "4";
chr1H	novelGene	exon	305563914	305565545	.	+	.	gene_id "Novel00128"; transcript_id "Novel00128.2"; exon_number "5";
chr1H	novelGene	exon	305558693	305558910	.	+	.	gene_id "Novel00128"; transcript_id "Novel00128.3"; exon_number "1";
chr1H	novelGene	exon	305558990	305559141	.	+	.	gene_id "Novel00128"; transcript_id "Novel00128.3"; exon_number "2";
chr1H	novelGene	exon	305560415	305562496	.	+	.	gene_id "Novel00128"; transcript_id "Novel00128.3"; exon_number "3";
chr1H	novelGene	exon	305562590	305562609	.	+	.	gene_id "Novel00128"; transcript_id "Novel00128.3"; exon_number "4";
chr1H	novelGene	exon	305564317	305565545	.	+	.	gene_id "Novel00128"; transcript_id "Novel00128.3"; exon_number "5";
chr1H	novelGene	exon	305558693	305558910	.	+	.	gene_id "Novel00128"; transcript_id "Novel00128.4"; exon_number "1";
chr1H	novelGene	exon	305558990	305559141	.	+	.	gene_id "Novel00128"; transcript_id "Novel00128.4"; exon_number "2";
chr1H	novelGene	exon	305560415	305560458	.	+	.	gene_id "Novel00128"; transcript_id "Novel00128.4"; exon_number "3";
chr1H	novelGene	exon	305560586	305560729	.	+	.	gene_id "Novel00128"; transcript_id "Novel00128.4"; exon_number "4";
chr1H	novelGene	exon	305560826	305562405	.	+	.	gene_id "Novel00128"; transcript_id "Novel00128.4"; exon_number "5";
chr1H	novelGene	exon	305562590	305564822	.	+	.	gene_id "Novel00128"; transcript_id "Novel00128.4"; exon_number "6";
chr1H	novelGene	exon	305564901	305565545	.	+	.	gene_id "Novel00128"; transcript_id "Novel00128.4"; exon_number "7";
chr1H	novelGene	exon	305558755	305558910	.	+	.	gene_id "Novel00128"; transcript_id "Novel00128.5"; exon_number "1";
chr1H	novelGene	exon	305559006	305559141	.	+	.	gene_id "Novel00128"; transcript_id "Novel00128.5"; exon_number "2";
chr1H	novelGene	exon	305560415	305560729	.	+	.	gene_id "Novel00128"; transcript_id "Novel00128.5"; exon_number "3";
chr1H	novelGene	exon	305560826	305562405	.	+	.	gene_id "Novel00128"; transcript_id "Novel00128.5"; exon_number "4";
chr1H	novelGene	exon	305562497	305565545	.	+	.	gene_id "Novel00128"; transcript_id "Novel00128.5"; exon_number "5";
chr1H	novelGene	exon	305560655	305560729	.	+	.	gene_id "Novel00128"; transcript_id "Novel00128.6"; exon_number "1";
chr1H	novelGene	exon	305562328	305562405	.	+	.	gene_id "Novel00128"; transcript_id "Novel00128.6"; exon_number "2";
chr1H	novelGene	exon	305562497	305565545	.	+	.	gene_id "Novel00128"; transcript_id "Novel00128.6"; exon_number "3";
chr1H	novelGene	exon	305560672	305560729	.	+	.	gene_id "Novel00128"; transcript_id "Novel00128.7"; exon_number "1";
chr1H	novelGene	exon	305561903	305562061	.	+	.	gene_id "Novel00128"; transcript_id "Novel00128.7"; exon_number "2";
chr1H	novelGene	exon	305562356	305562405	.	+	.	gene_id "Novel00128"; transcript_id "Novel00128.7"; exon_number "3";
chr1H	novelGene	exon	305562497	305565545	.	+	.	gene_id "Novel00128"; transcript_id "Novel00128.7"; exon_number "4";
chr1H	novelGene	exon	311001605	311002034	.	+	.	gene_id "Novel00129"; transcript_id "Novel00129.1"; exon_number "1";
chr1H	novelGene	exon	311002121	311002312	.	+	.	gene_id "Novel00129"; transcript_id "Novel00129.1"; exon_number "2";
chr1H	novelGene	exon	311003618	311005104	.	+	.	gene_id "Novel00129"; transcript_id "Novel00129.1"; exon_number "3";
chr1H	novelGene	exon	311005663	311006050	.	+	.	gene_id "Novel00129"; transcript_id "Novel00129.1"; exon_number "4";
chr1H	novelGene	exon	311001605	311002034	.	+	.	gene_id "Novel00129"; transcript_id "Novel00129.2"; exon_number "1";
chr1H	novelGene	exon	311002121	311002312	.	+	.	gene_id "Novel00129"; transcript_id "Novel00129.2"; exon_number "2";
chr1H	novelGene	exon	311003618	311006050	.	+	.	gene_id "Novel00129"; transcript_id "Novel00129.2"; exon_number "3";
chr1H	novelGene	exon	311001605	311002034	.	+	.	gene_id "Novel00129"; transcript_id "Novel00129.3"; exon_number "1";
chr1H	novelGene	exon	311002121	311003807	.	+	.	gene_id "Novel00129"; transcript_id "Novel00129.3"; exon_number "2";
chr1H	novelGene	exon	311003922	311006050	.	+	.	gene_id "Novel00129"; transcript_id "Novel00129.3"; exon_number "3";
chr1H	novelGene	exon	311001619	311002034	.	+	.	gene_id "Novel00129"; transcript_id "Novel00129.4"; exon_number "1";
chr1H	novelGene	exon	311002121	311002312	.	+	.	gene_id "Novel00129"; transcript_id "Novel00129.4"; exon_number "2";
chr1H	novelGene	exon	311003618	311004777	.	+	.	gene_id "Novel00129"; transcript_id "Novel00129.4"; exon_number "3";
chr1H	novelGene	exon	311005067	311005104	.	+	.	gene_id "Novel00129"; transcript_id "Novel00129.4"; exon_number "4";
chr1H	novelGene	exon	311005663	311006050	.	+	.	gene_id "Novel00129"; transcript_id "Novel00129.4"; exon_number "5";
chr1H	novelGene	exon	311001638	311002034	.	+	.	gene_id "Novel00129"; transcript_id "Novel00129.5"; exon_number "1";
chr1H	novelGene	exon	311002121	311002312	.	+	.	gene_id "Novel00129"; transcript_id "Novel00129.5"; exon_number "2";
chr1H	novelGene	exon	311003618	311004778	.	+	.	gene_id "Novel00129"; transcript_id "Novel00129.5"; exon_number "3";
chr1H	novelGene	exon	311005067	311005104	.	+	.	gene_id "Novel00129"; transcript_id "Novel00129.5"; exon_number "4";
chr1H	novelGene	exon	311005663	311006050	.	+	.	gene_id "Novel00129"; transcript_id "Novel00129.5"; exon_number "5";
chr1H	novelGene	exon	311001638	311002034	.	+	.	gene_id "Novel00129"; transcript_id "Novel00129.6"; exon_number "1";
chr1H	novelGene	exon	311002121	311002312	.	+	.	gene_id "Novel00129"; transcript_id "Novel00129.6"; exon_number "2";
chr1H	novelGene	exon	311003618	311004777	.	+	.	gene_id "Novel00129"; transcript_id "Novel00129.6"; exon_number "3";
chr1H	novelGene	exon	311005067	311006050	.	+	.	gene_id "Novel00129"; transcript_id "Novel00129.6"; exon_number "4";
chr1H	novelGene	exon	311001638	311002034	.	+	.	gene_id "Novel00129"; transcript_id "Novel00129.7"; exon_number "1";
chr1H	novelGene	exon	311002121	311002312	.	+	.	gene_id "Novel00129"; transcript_id "Novel00129.7"; exon_number "2";
chr1H	novelGene	exon	311003618	311004777	.	+	.	gene_id "Novel00129"; transcript_id "Novel00129.7"; exon_number "3";
chr1H	novelGene	exon	311005663	311006050	.	+	.	gene_id "Novel00129"; transcript_id "Novel00129.7"; exon_number "4";
chr1H	novelGene	exon	311001638	311002034	.	+	.	gene_id "Novel00129"; transcript_id "Novel00129.8"; exon_number "1";
chr1H	novelGene	exon	311002121	311002312	.	+	.	gene_id "Novel00129"; transcript_id "Novel00129.8"; exon_number "2";
chr1H	novelGene	exon	311003618	311005138	.	+	.	gene_id "Novel00129"; transcript_id "Novel00129.8"; exon_number "3";
chr1H	novelGene	exon	311005663	311006050	.	+	.	gene_id "Novel00129"; transcript_id "Novel00129.8"; exon_number "4";
chr1H	novelGene	exon	311001638	311002034	.	+	.	gene_id "Novel00129"; transcript_id "Novel00129.9"; exon_number "1";
chr1H	novelGene	exon	311002121	311002312	.	+	.	gene_id "Novel00129"; transcript_id "Novel00129.9"; exon_number "2";
chr1H	novelGene	exon	311003618	311004609	.	+	.	gene_id "Novel00129"; transcript_id "Novel00129.9"; exon_number "3";
chr1H	novelGene	exon	311005067	311005104	.	+	.	gene_id "Novel00129"; transcript_id "Novel00129.9"; exon_number "4";
chr1H	novelGene	exon	311005663	311006050	.	+	.	gene_id "Novel00129"; transcript_id "Novel00129.9"; exon_number "5";
chr1H	novelGene	exon	311001705	311002034	.	+	.	gene_id "Novel00129"; transcript_id "Novel00129.10"; exon_number "1";
chr1H	novelGene	exon	311002121	311003079	.	+	.	gene_id "Novel00129"; transcript_id "Novel00129.10"; exon_number "2";
chr1H	novelGene	exon	311003618	311005104	.	+	.	gene_id "Novel00129"; transcript_id "Novel00129.10"; exon_number "3";
chr1H	novelGene	exon	311005663	311006050	.	+	.	gene_id "Novel00129"; transcript_id "Novel00129.10"; exon_number "4";
chr1H	novelGene	exon	311001714	311002034	.	+	.	gene_id "Novel00129"; transcript_id "Novel00129.11"; exon_number "1";
chr1H	novelGene	exon	311002121	311005104	.	+	.	gene_id "Novel00129"; transcript_id "Novel00129.11"; exon_number "2";
chr1H	novelGene	exon	311005663	311006050	.	+	.	gene_id "Novel00129"; transcript_id "Novel00129.11"; exon_number "3";
chr1H	novelGene	exon	311001714	311002034	.	+	.	gene_id "Novel00129"; transcript_id "Novel00129.12"; exon_number "1";
chr1H	novelGene	exon	311002121	311003079	.	+	.	gene_id "Novel00129"; transcript_id "Novel00129.12"; exon_number "2";
chr1H	novelGene	exon	311003618	311006050	.	+	.	gene_id "Novel00129"; transcript_id "Novel00129.12"; exon_number "3";
chr1H	novelGene	exon	311001714	311002034	.	+	.	gene_id "Novel00129"; transcript_id "Novel00129.13"; exon_number "1";
chr1H	novelGene	exon	311002121	311004777	.	+	.	gene_id "Novel00129"; transcript_id "Novel00129.13"; exon_number "2";
chr1H	novelGene	exon	311005067	311006050	.	+	.	gene_id "Novel00129"; transcript_id "Novel00129.13"; exon_number "3";
chr1H	novelGene	exon	311001714	311002034	.	+	.	gene_id "Novel00129"; transcript_id "Novel00129.14"; exon_number "1";
chr1H	novelGene	exon	311002121	311005138	.	+	.	gene_id "Novel00129"; transcript_id "Novel00129.14"; exon_number "2";
chr1H	novelGene	exon	311005663	311006050	.	+	.	gene_id "Novel00129"; transcript_id "Novel00129.14"; exon_number "3";
chr1H	novelGene	exon	311001714	311002034	.	+	.	gene_id "Novel00129"; transcript_id "Novel00129.15"; exon_number "1";
chr1H	novelGene	exon	311002121	311004777	.	+	.	gene_id "Novel00129"; transcript_id "Novel00129.15"; exon_number "2";
chr1H	novelGene	exon	311005067	311005104	.	+	.	gene_id "Novel00129"; transcript_id "Novel00129.15"; exon_number "3";
chr1H	novelGene	exon	311005663	311006050	.	+	.	gene_id "Novel00129"; transcript_id "Novel00129.15"; exon_number "4";
chr1H	novelGene	exon	311001714	311002034	.	+	.	gene_id "Novel00129"; transcript_id "Novel00129.16"; exon_number "1";
chr1H	novelGene	exon	311002121	311004609	.	+	.	gene_id "Novel00129"; transcript_id "Novel00129.16"; exon_number "2";
chr1H	novelGene	exon	311005067	311005104	.	+	.	gene_id "Novel00129"; transcript_id "Novel00129.16"; exon_number "3";
chr1H	novelGene	exon	311005663	311006050	.	+	.	gene_id "Novel00129"; transcript_id "Novel00129.16"; exon_number "4";
chr1H	novelGene	exon	311001714	311002034	.	+	.	gene_id "Novel00129"; transcript_id "Novel00129.17"; exon_number "1";
chr1H	novelGene	exon	311002121	311003079	.	+	.	gene_id "Novel00129"; transcript_id "Novel00129.17"; exon_number "2";
chr1H	novelGene	exon	311003618	311004777	.	+	.	gene_id "Novel00129"; transcript_id "Novel00129.17"; exon_number "3";
chr1H	novelGene	exon	311005663	311006050	.	+	.	gene_id "Novel00129"; transcript_id "Novel00129.17"; exon_number "4";
chr1H	novelGene	exon	312580980	312581424	.	+	.	gene_id "Novel00130"; transcript_id "Novel00130.1"; exon_number "1";
chr1H	novelGene	exon	312582241	312583472	.	+	.	gene_id "Novel00130"; transcript_id "Novel00130.1"; exon_number "2";
chr1H	novelGene	exon	312581020	312581424	.	+	.	gene_id "Novel00130"; transcript_id "Novel00130.2"; exon_number "1";
chr1H	novelGene	exon	312582241	312582284	.	+	.	gene_id "Novel00130"; transcript_id "Novel00130.2"; exon_number "2";
chr1H	novelGene	exon	312583069	312583472	.	+	.	gene_id "Novel00130"; transcript_id "Novel00130.2"; exon_number "3";
chr1H	novelGene	exon	313977685	313981397	.	+	.	gene_id "Novel00131"; transcript_id "Novel00131.1"; exon_number "1";
chr1H	novelGene	exon	323844657	323845013	.	+	.	gene_id "Novel00132"; transcript_id "Novel00132.1"; exon_number "1";
chr1H	novelGene	exon	323845114	323845319	.	+	.	gene_id "Novel00132"; transcript_id "Novel00132.1"; exon_number "2";
chr1H	novelGene	exon	323847939	323848558	.	+	.	gene_id "Novel00132"; transcript_id "Novel00132.1"; exon_number "3";
chr1H	novelGene	exon	330434766	330435175	.	+	.	gene_id "Novel00133"; transcript_id "Novel00133.1"; exon_number "1";
chr1H	novelGene	exon	330435953	330436796	.	+	.	gene_id "Novel00133"; transcript_id "Novel00133.1"; exon_number "2";
chr1H	novelGene	exon	331307510	331308459	.	+	.	gene_id "Novel00134"; transcript_id "Novel00134.1"; exon_number "1";
chr1H	novelGene	exon	331309114	331309164	.	+	.	gene_id "Novel00134"; transcript_id "Novel00134.1"; exon_number "2";
chr1H	novelGene	exon	331307510	331311668	.	+	.	gene_id "Novel00134"; transcript_id "Novel00134.2"; exon_number "1";
chr1H	novelGene	exon	333844361	333844538	.	+	.	gene_id "Novel00135"; transcript_id "Novel00135.1"; exon_number "1";
chr1H	novelGene	exon	333844639	333845490	.	+	.	gene_id "Novel00135"; transcript_id "Novel00135.1"; exon_number "2";
chr1H	novelGene	exon	334656141	334661287	.	+	.	gene_id "Novel00136"; transcript_id "Novel00136.1"; exon_number "1";
chr1H	novelGene	exon	334664871	334665375	.	+	.	gene_id "Novel00136"; transcript_id "Novel00136.1"; exon_number "2";
chr1H	novelGene	exon	335090917	335091044	.	+	.	gene_id "Novel00137"; transcript_id "Novel00137.1"; exon_number "1";
chr1H	novelGene	exon	335092319	335092362	.	+	.	gene_id "Novel00137"; transcript_id "Novel00137.1"; exon_number "2";
chr1H	novelGene	exon	335092493	335094399	.	+	.	gene_id "Novel00137"; transcript_id "Novel00137.1"; exon_number "3";
chr1H	novelGene	exon	335097112	335097569	.	+	.	gene_id "Novel00137"; transcript_id "Novel00137.1"; exon_number "4";
chr1H	novelGene	exon	335090917	335091044	.	+	.	gene_id "Novel00137"; transcript_id "Novel00137.2"; exon_number "1";
chr1H	novelGene	exon	335092319	335092362	.	+	.	gene_id "Novel00137"; transcript_id "Novel00137.2"; exon_number "2";
chr1H	novelGene	exon	335092493	335094308	.	+	.	gene_id "Novel00137"; transcript_id "Novel00137.2"; exon_number "3";
chr1H	novelGene	exon	335094493	335097569	.	+	.	gene_id "Novel00137"; transcript_id "Novel00137.2"; exon_number "4";
chr1H	novelGene	exon	335090917	335091044	.	+	.	gene_id "Novel00137"; transcript_id "Novel00137.3"; exon_number "1";
chr1H	novelGene	exon	335092319	335092362	.	+	.	gene_id "Novel00137"; transcript_id "Novel00137.3"; exon_number "2";
chr1H	novelGene	exon	335092493	335094399	.	+	.	gene_id "Novel00137"; transcript_id "Novel00137.3"; exon_number "3";
chr1H	novelGene	exon	335094493	335095829	.	+	.	gene_id "Novel00137"; transcript_id "Novel00137.3"; exon_number "4";
chr1H	novelGene	exon	335097112	335097569	.	+	.	gene_id "Novel00137"; transcript_id "Novel00137.3"; exon_number "5";
chr1H	novelGene	exon	335090917	335091044	.	+	.	gene_id "Novel00137"; transcript_id "Novel00137.4"; exon_number "1";
chr1H	novelGene	exon	335092319	335092362	.	+	.	gene_id "Novel00137"; transcript_id "Novel00137.4"; exon_number "2";
chr1H	novelGene	exon	335092493	335094399	.	+	.	gene_id "Novel00137"; transcript_id "Novel00137.4"; exon_number "3";
chr1H	novelGene	exon	335094493	335097569	.	+	.	gene_id "Novel00137"; transcript_id "Novel00137.4"; exon_number "4";
chr1H	novelGene	exon	335092607	335092633	.	+	.	gene_id "Novel00137"; transcript_id "Novel00137.5"; exon_number "1";
chr1H	novelGene	exon	335094259	335094399	.	+	.	gene_id "Novel00137"; transcript_id "Novel00137.5"; exon_number "2";
chr1H	novelGene	exon	335094493	335097569	.	+	.	gene_id "Novel00137"; transcript_id "Novel00137.5"; exon_number "3";
chr1H	novelGene	exon	335093725	335093965	.	+	.	gene_id "Novel00137"; transcript_id "Novel00137.6"; exon_number "1";
chr1H	novelGene	exon	335094264	335094308	.	+	.	gene_id "Novel00137"; transcript_id "Novel00137.6"; exon_number "2";
chr1H	novelGene	exon	335094493	335097569	.	+	.	gene_id "Novel00137"; transcript_id "Novel00137.6"; exon_number "3";
chr1H	novelGene	exon	337242779	337243168	.	+	.	gene_id "Novel00138"; transcript_id "Novel00138.1"; exon_number "1";
chr1H	novelGene	exon	337243276	337243334	.	+	.	gene_id "Novel00138"; transcript_id "Novel00138.1"; exon_number "2";
chr1H	novelGene	exon	337243425	337243979	.	+	.	gene_id "Novel00138"; transcript_id "Novel00138.1"; exon_number "3";
chr1H	novelGene	exon	337746748	337746970	.	+	.	gene_id "Novel00139"; transcript_id "Novel00139.1"; exon_number "1";
chr1H	novelGene	exon	337747079	337747358	.	+	.	gene_id "Novel00139"; transcript_id "Novel00139.1"; exon_number "2";
chr1H	novelGene	exon	337747460	337747583	.	+	.	gene_id "Novel00139"; transcript_id "Novel00139.1"; exon_number "3";
chr1H	novelGene	exon	337748462	337750273	.	+	.	gene_id "Novel00139"; transcript_id "Novel00139.1"; exon_number "4";
chr1H	novelGene	exon	337747065	337747358	.	+	.	gene_id "Novel00139"; transcript_id "Novel00139.2"; exon_number "1";
chr1H	novelGene	exon	337747460	337750273	.	+	.	gene_id "Novel00139"; transcript_id "Novel00139.2"; exon_number "2";
chr1H	novelGene	exon	341651986	341652021	.	+	.	gene_id "Novel00140"; transcript_id "Novel00140.1"; exon_number "1";
chr1H	novelGene	exon	341652120	341652198	.	+	.	gene_id "Novel00140"; transcript_id "Novel00140.1"; exon_number "2";
chr1H	novelGene	exon	341653094	341653178	.	+	.	gene_id "Novel00140"; transcript_id "Novel00140.1"; exon_number "3";
chr1H	novelGene	exon	341653625	341653971	.	+	.	gene_id "Novel00140"; transcript_id "Novel00140.1"; exon_number "4";
chr1H	novelGene	exon	341651986	341652021	.	+	.	gene_id "Novel00140"; transcript_id "Novel00140.2"; exon_number "1";
chr1H	novelGene	exon	341652120	341652198	.	+	.	gene_id "Novel00140"; transcript_id "Novel00140.2"; exon_number "2";
chr1H	novelGene	exon	341653094	341653182	.	+	.	gene_id "Novel00140"; transcript_id "Novel00140.2"; exon_number "3";
chr1H	novelGene	exon	341653620	341653971	.	+	.	gene_id "Novel00140"; transcript_id "Novel00140.2"; exon_number "4";
chr1H	novelGene	exon	341978515	341978689	.	+	.	gene_id "Novel00141"; transcript_id "Novel00141.1"; exon_number "1";
chr1H	novelGene	exon	341980181	341982432	.	+	.	gene_id "Novel00141"; transcript_id "Novel00141.1"; exon_number "2";
chr1H	novelGene	exon	345743823	345744157	.	+	.	gene_id "Novel00142"; transcript_id "Novel00142.1"; exon_number "1";
chr1H	novelGene	exon	345744831	345745198	.	+	.	gene_id "Novel00142"; transcript_id "Novel00142.1"; exon_number "2";
chr1H	novelGene	exon	349283073	349283220	.	+	.	gene_id "Novel00143"; transcript_id "Novel00143.1"; exon_number "1";
chr1H	novelGene	exon	349283321	349286365	.	+	.	gene_id "Novel00143"; transcript_id "Novel00143.1"; exon_number "2";
chr1H	novelGene	exon	355829886	355830433	.	+	.	gene_id "Novel00144"; transcript_id "Novel00144.1"; exon_number "1";
chr1H	novelGene	exon	355851374	355851443	.	+	.	gene_id "Novel00144"; transcript_id "Novel00144.1"; exon_number "2";
chr1H	novelGene	exon	365555141	365556042	.	+	.	gene_id "Novel00145"; transcript_id "Novel00145.1"; exon_number "1";
chr1H	novelGene	exon	365556195	365556529	.	+	.	gene_id "Novel00145"; transcript_id "Novel00145.1"; exon_number "2";
chr1H	novelGene	exon	365556629	365556828	.	+	.	gene_id "Novel00145"; transcript_id "Novel00145.1"; exon_number "3";
chr1H	novelGene	exon	365558801	365559694	.	+	.	gene_id "Novel00145"; transcript_id "Novel00145.1"; exon_number "4";
chr1H	novelGene	exon	365555282	365556042	.	+	.	gene_id "Novel00145"; transcript_id "Novel00145.2"; exon_number "1";
chr1H	novelGene	exon	365556195	365556529	.	+	.	gene_id "Novel00145"; transcript_id "Novel00145.2"; exon_number "2";
chr1H	novelGene	exon	365556650	365556829	.	+	.	gene_id "Novel00145"; transcript_id "Novel00145.2"; exon_number "3";
chr1H	novelGene	exon	365558801	365559694	.	+	.	gene_id "Novel00145"; transcript_id "Novel00145.2"; exon_number "4";
chr1H	novelGene	exon	365555282	365556042	.	+	.	gene_id "Novel00145"; transcript_id "Novel00145.3"; exon_number "1";
chr1H	novelGene	exon	365556195	365556529	.	+	.	gene_id "Novel00145"; transcript_id "Novel00145.3"; exon_number "2";
chr1H	novelGene	exon	365556629	365556829	.	+	.	gene_id "Novel00145"; transcript_id "Novel00145.3"; exon_number "3";
chr1H	novelGene	exon	365558801	365559694	.	+	.	gene_id "Novel00145"; transcript_id "Novel00145.3"; exon_number "4";
chr1H	novelGene	exon	365555285	365556042	.	+	.	gene_id "Novel00145"; transcript_id "Novel00145.4"; exon_number "1";
chr1H	novelGene	exon	365556195	365556529	.	+	.	gene_id "Novel00145"; transcript_id "Novel00145.4"; exon_number "2";
chr1H	novelGene	exon	365556650	365556828	.	+	.	gene_id "Novel00145"; transcript_id "Novel00145.4"; exon_number "3";
chr1H	novelGene	exon	365558801	365559694	.	+	.	gene_id "Novel00145"; transcript_id "Novel00145.4"; exon_number "4";
chr1H	novelGene	exon	365555285	365556042	.	+	.	gene_id "Novel00145"; transcript_id "Novel00145.5"; exon_number "1";
chr1H	novelGene	exon	365556195	365556533	.	+	.	gene_id "Novel00145"; transcript_id "Novel00145.5"; exon_number "2";
chr1H	novelGene	exon	365556633	365556828	.	+	.	gene_id "Novel00145"; transcript_id "Novel00145.5"; exon_number "3";
chr1H	novelGene	exon	365558801	365559694	.	+	.	gene_id "Novel00145"; transcript_id "Novel00145.5"; exon_number "4";
chr1H	novelGene	exon	373410870	373411331	.	+	.	gene_id "Novel00146"; transcript_id "Novel00146.1"; exon_number "1";
chr1H	novelGene	exon	373411420	373411791	.	+	.	gene_id "Novel00146"; transcript_id "Novel00146.1"; exon_number "2";
chr1H	novelGene	exon	375278952	375279133	.	+	.	gene_id "Novel00147"; transcript_id "Novel00147.1"; exon_number "1";
chr1H	novelGene	exon	375279227	375279415	.	+	.	gene_id "Novel00147"; transcript_id "Novel00147.1"; exon_number "2";
chr1H	novelGene	exon	375279456	375281245	.	+	.	gene_id "Novel00147"; transcript_id "Novel00147.1"; exon_number "3";
chr1H	novelGene	exon	375281339	375281644	.	+	.	gene_id "Novel00147"; transcript_id "Novel00147.1"; exon_number "4";
chr1H	novelGene	exon	375284422	375284867	.	+	.	gene_id "Novel00147"; transcript_id "Novel00147.1"; exon_number "5";
chr1H	novelGene	exon	375278962	375279133	.	+	.	gene_id "Novel00147"; transcript_id "Novel00147.2"; exon_number "1";
chr1H	novelGene	exon	375279231	375279415	.	+	.	gene_id "Novel00147"; transcript_id "Novel00147.2"; exon_number "2";
chr1H	novelGene	exon	375279456	375281644	.	+	.	gene_id "Novel00147"; transcript_id "Novel00147.2"; exon_number "3";
chr1H	novelGene	exon	375284422	375284867	.	+	.	gene_id "Novel00147"; transcript_id "Novel00147.2"; exon_number "4";
chr1H	novelGene	exon	375278962	375279133	.	+	.	gene_id "Novel00147"; transcript_id "Novel00147.3"; exon_number "1";
chr1H	novelGene	exon	375279227	375281245	.	+	.	gene_id "Novel00147"; transcript_id "Novel00147.3"; exon_number "2";
chr1H	novelGene	exon	375281339	375284867	.	+	.	gene_id "Novel00147"; transcript_id "Novel00147.3"; exon_number "3";
chr1H	novelGene	exon	375278968	375279133	.	+	.	gene_id "Novel00147"; transcript_id "Novel00147.4"; exon_number "1";
chr1H	novelGene	exon	375279229	375279415	.	+	.	gene_id "Novel00147"; transcript_id "Novel00147.4"; exon_number "2";
chr1H	novelGene	exon	375279456	375281245	.	+	.	gene_id "Novel00147"; transcript_id "Novel00147.4"; exon_number "3";
chr1H	novelGene	exon	375281339	375281644	.	+	.	gene_id "Novel00147"; transcript_id "Novel00147.4"; exon_number "4";
chr1H	novelGene	exon	375284422	375284867	.	+	.	gene_id "Novel00147"; transcript_id "Novel00147.4"; exon_number "5";
chr1H	novelGene	exon	375278968	375279133	.	+	.	gene_id "Novel00147"; transcript_id "Novel00147.5"; exon_number "1";
chr1H	novelGene	exon	375279227	375279418	.	+	.	gene_id "Novel00147"; transcript_id "Novel00147.5"; exon_number "2";
chr1H	novelGene	exon	375279456	375281245	.	+	.	gene_id "Novel00147"; transcript_id "Novel00147.5"; exon_number "3";
chr1H	novelGene	exon	375281339	375281644	.	+	.	gene_id "Novel00147"; transcript_id "Novel00147.5"; exon_number "4";
chr1H	novelGene	exon	375284422	375284867	.	+	.	gene_id "Novel00147"; transcript_id "Novel00147.5"; exon_number "5";
chr1H	novelGene	exon	375278977	375279135	.	+	.	gene_id "Novel00147"; transcript_id "Novel00147.6"; exon_number "1";
chr1H	novelGene	exon	375279229	375281245	.	+	.	gene_id "Novel00147"; transcript_id "Novel00147.6"; exon_number "2";
chr1H	novelGene	exon	375281339	375284867	.	+	.	gene_id "Novel00147"; transcript_id "Novel00147.6"; exon_number "3";
chr1H	novelGene	exon	378438574	378439693	.	+	.	gene_id "Novel00148"; transcript_id "Novel00148.1"; exon_number "1";
chr1H	novelGene	exon	378441389	378441776	.	+	.	gene_id "Novel00148"; transcript_id "Novel00148.1"; exon_number "2";
chr1H	novelGene	exon	378441868	378442024	.	+	.	gene_id "Novel00148"; transcript_id "Novel00148.1"; exon_number "3";
chr1H	novelGene	exon	378442102	378442185	.	+	.	gene_id "Novel00148"; transcript_id "Novel00148.1"; exon_number "4";
chr1H	novelGene	exon	378442295	378442321	.	+	.	gene_id "Novel00148"; transcript_id "Novel00148.1"; exon_number "5";
chr1H	novelGene	exon	378442408	378442461	.	+	.	gene_id "Novel00148"; transcript_id "Novel00148.1"; exon_number "6";
chr1H	novelGene	exon	378442546	378442625	.	+	.	gene_id "Novel00148"; transcript_id "Novel00148.1"; exon_number "7";
chr1H	novelGene	exon	378442714	378442991	.	+	.	gene_id "Novel00148"; transcript_id "Novel00148.1"; exon_number "8";
chr1H	novelGene	exon	378443077	378443469	.	+	.	gene_id "Novel00148"; transcript_id "Novel00148.1"; exon_number "9";
chr1H	novelGene	exon	378443552	378443877	.	+	.	gene_id "Novel00148"; transcript_id "Novel00148.1"; exon_number "10";
chr1H	novelGene	exon	378443959	378444222	.	+	.	gene_id "Novel00148"; transcript_id "Novel00148.1"; exon_number "11";
chr1H	novelGene	exon	378444529	378445728	.	+	.	gene_id "Novel00148"; transcript_id "Novel00148.1"; exon_number "12";
chr1H	novelGene	exon	378439504	378440101	.	+	.	gene_id "Novel00148"; transcript_id "Novel00148.2"; exon_number "1";
chr1H	novelGene	exon	378441389	378441776	.	+	.	gene_id "Novel00148"; transcript_id "Novel00148.2"; exon_number "2";
chr1H	novelGene	exon	378441868	378442024	.	+	.	gene_id "Novel00148"; transcript_id "Novel00148.2"; exon_number "3";
chr1H	novelGene	exon	378442102	378442185	.	+	.	gene_id "Novel00148"; transcript_id "Novel00148.2"; exon_number "4";
chr1H	novelGene	exon	378442295	378442321	.	+	.	gene_id "Novel00148"; transcript_id "Novel00148.2"; exon_number "5";
chr1H	novelGene	exon	378442408	378442461	.	+	.	gene_id "Novel00148"; transcript_id "Novel00148.2"; exon_number "6";
chr1H	novelGene	exon	378442546	378442625	.	+	.	gene_id "Novel00148"; transcript_id "Novel00148.2"; exon_number "7";
chr1H	novelGene	exon	378442714	378442991	.	+	.	gene_id "Novel00148"; transcript_id "Novel00148.2"; exon_number "8";
chr1H	novelGene	exon	378443077	378443469	.	+	.	gene_id "Novel00148"; transcript_id "Novel00148.2"; exon_number "9";
chr1H	novelGene	exon	378443552	378443877	.	+	.	gene_id "Novel00148"; transcript_id "Novel00148.2"; exon_number "10";
chr1H	novelGene	exon	378443959	378444222	.	+	.	gene_id "Novel00148"; transcript_id "Novel00148.2"; exon_number "11";
chr1H	novelGene	exon	378444529	378445000	.	+	.	gene_id "Novel00148"; transcript_id "Novel00148.2"; exon_number "12";
chr1H	novelGene	exon	378445145	378445728	.	+	.	gene_id "Novel00148"; transcript_id "Novel00148.2"; exon_number "13";
chr1H	novelGene	exon	378439761	378440101	.	+	.	gene_id "Novel00148"; transcript_id "Novel00148.3"; exon_number "1";
chr1H	novelGene	exon	378441389	378441776	.	+	.	gene_id "Novel00148"; transcript_id "Novel00148.3"; exon_number "2";
chr1H	novelGene	exon	378441868	378442024	.	+	.	gene_id "Novel00148"; transcript_id "Novel00148.3"; exon_number "3";
chr1H	novelGene	exon	378442102	378442321	.	+	.	gene_id "Novel00148"; transcript_id "Novel00148.3"; exon_number "4";
chr1H	novelGene	exon	378442408	378442461	.	+	.	gene_id "Novel00148"; transcript_id "Novel00148.3"; exon_number "5";
chr1H	novelGene	exon	378442546	378442625	.	+	.	gene_id "Novel00148"; transcript_id "Novel00148.3"; exon_number "6";
chr1H	novelGene	exon	378442714	378442991	.	+	.	gene_id "Novel00148"; transcript_id "Novel00148.3"; exon_number "7";
chr1H	novelGene	exon	378443077	378443469	.	+	.	gene_id "Novel00148"; transcript_id "Novel00148.3"; exon_number "8";
chr1H	novelGene	exon	378443552	378443877	.	+	.	gene_id "Novel00148"; transcript_id "Novel00148.3"; exon_number "9";
chr1H	novelGene	exon	378443959	378445728	.	+	.	gene_id "Novel00148"; transcript_id "Novel00148.3"; exon_number "10";
chr1H	novelGene	exon	388485353	388486120	.	+	.	gene_id "Novel00149"; transcript_id "Novel00149.1"; exon_number "1";
chr1H	novelGene	exon	388487438	388487714	.	+	.	gene_id "Novel00149"; transcript_id "Novel00149.1"; exon_number "2";
chr1H	novelGene	exon	388487834	388487954	.	+	.	gene_id "Novel00149"; transcript_id "Novel00149.1"; exon_number "3";
chr1H	novelGene	exon	388488041	388488111	.	+	.	gene_id "Novel00149"; transcript_id "Novel00149.1"; exon_number "4";
chr1H	novelGene	exon	388488352	388488444	.	+	.	gene_id "Novel00149"; transcript_id "Novel00149.1"; exon_number "5";
chr1H	novelGene	exon	388488547	388490945	.	+	.	gene_id "Novel00149"; transcript_id "Novel00149.1"; exon_number "6";
chr1H	novelGene	exon	388485353	388486120	.	+	.	gene_id "Novel00149"; transcript_id "Novel00149.2"; exon_number "1";
chr1H	novelGene	exon	388487421	388487714	.	+	.	gene_id "Novel00149"; transcript_id "Novel00149.2"; exon_number "2";
chr1H	novelGene	exon	388487834	388487954	.	+	.	gene_id "Novel00149"; transcript_id "Novel00149.2"; exon_number "3";
chr1H	novelGene	exon	388488041	388488444	.	+	.	gene_id "Novel00149"; transcript_id "Novel00149.2"; exon_number "4";
chr1H	novelGene	exon	388488547	388490945	.	+	.	gene_id "Novel00149"; transcript_id "Novel00149.2"; exon_number "5";
chr1H	novelGene	exon	388485353	388486120	.	+	.	gene_id "Novel00149"; transcript_id "Novel00149.3"; exon_number "1";
chr1H	novelGene	exon	388487421	388487714	.	+	.	gene_id "Novel00149"; transcript_id "Novel00149.3"; exon_number "2";
chr1H	novelGene	exon	388487892	388487954	.	+	.	gene_id "Novel00149"; transcript_id "Novel00149.3"; exon_number "3";
chr1H	novelGene	exon	388488041	388488111	.	+	.	gene_id "Novel00149"; transcript_id "Novel00149.3"; exon_number "4";
chr1H	novelGene	exon	388488352	388488444	.	+	.	gene_id "Novel00149"; transcript_id "Novel00149.3"; exon_number "5";
chr1H	novelGene	exon	388488547	388490945	.	+	.	gene_id "Novel00149"; transcript_id "Novel00149.3"; exon_number "6";
chr1H	novelGene	exon	388485353	388486120	.	+	.	gene_id "Novel00149"; transcript_id "Novel00149.4"; exon_number "1";
chr1H	novelGene	exon	388487438	388487714	.	+	.	gene_id "Novel00149"; transcript_id "Novel00149.4"; exon_number "2";
chr1H	novelGene	exon	388487892	388487954	.	+	.	gene_id "Novel00149"; transcript_id "Novel00149.4"; exon_number "3";
chr1H	novelGene	exon	388488041	388488444	.	+	.	gene_id "Novel00149"; transcript_id "Novel00149.4"; exon_number "4";
chr1H	novelGene	exon	388488547	388490945	.	+	.	gene_id "Novel00149"; transcript_id "Novel00149.4"; exon_number "5";
chr1H	novelGene	exon	388485353	388486120	.	+	.	gene_id "Novel00149"; transcript_id "Novel00149.5"; exon_number "1";
chr1H	novelGene	exon	388487421	388487714	.	+	.	gene_id "Novel00149"; transcript_id "Novel00149.5"; exon_number "2";
chr1H	novelGene	exon	388487892	388487954	.	+	.	gene_id "Novel00149"; transcript_id "Novel00149.5"; exon_number "3";
chr1H	novelGene	exon	388488041	388488444	.	+	.	gene_id "Novel00149"; transcript_id "Novel00149.5"; exon_number "4";
chr1H	novelGene	exon	388488547	388490945	.	+	.	gene_id "Novel00149"; transcript_id "Novel00149.5"; exon_number "5";
chr1H	novelGene	exon	388485361	388487714	.	+	.	gene_id "Novel00149"; transcript_id "Novel00149.6"; exon_number "1";
chr1H	novelGene	exon	388487892	388487954	.	+	.	gene_id "Novel00149"; transcript_id "Novel00149.6"; exon_number "2";
chr1H	novelGene	exon	388488041	388488111	.	+	.	gene_id "Novel00149"; transcript_id "Novel00149.6"; exon_number "3";
chr1H	novelGene	exon	388488352	388490945	.	+	.	gene_id "Novel00149"; transcript_id "Novel00149.6"; exon_number "4";
chr1H	novelGene	exon	388485361	388487954	.	+	.	gene_id "Novel00149"; transcript_id "Novel00149.7"; exon_number "1";
chr1H	novelGene	exon	388488041	388490945	.	+	.	gene_id "Novel00149"; transcript_id "Novel00149.7"; exon_number "2";
chr1H	novelGene	exon	388485366	388486120	.	+	.	gene_id "Novel00149"; transcript_id "Novel00149.8"; exon_number "1";
chr1H	novelGene	exon	388487438	388487714	.	+	.	gene_id "Novel00149"; transcript_id "Novel00149.8"; exon_number "2";
chr1H	novelGene	exon	388487892	388487954	.	+	.	gene_id "Novel00149"; transcript_id "Novel00149.8"; exon_number "3";
chr1H	novelGene	exon	388488041	388488111	.	+	.	gene_id "Novel00149"; transcript_id "Novel00149.8"; exon_number "4";
chr1H	novelGene	exon	388488352	388488444	.	+	.	gene_id "Novel00149"; transcript_id "Novel00149.8"; exon_number "5";
chr1H	novelGene	exon	388488547	388490945	.	+	.	gene_id "Novel00149"; transcript_id "Novel00149.8"; exon_number "6";
chr1H	novelGene	exon	388485384	388486123	.	+	.	gene_id "Novel00149"; transcript_id "Novel00149.9"; exon_number "1";
chr1H	novelGene	exon	388487424	388487714	.	+	.	gene_id "Novel00149"; transcript_id "Novel00149.9"; exon_number "2";
chr1H	novelGene	exon	388487892	388487954	.	+	.	gene_id "Novel00149"; transcript_id "Novel00149.9"; exon_number "3";
chr1H	novelGene	exon	388488041	388488111	.	+	.	gene_id "Novel00149"; transcript_id "Novel00149.9"; exon_number "4";
chr1H	novelGene	exon	388488352	388488444	.	+	.	gene_id "Novel00149"; transcript_id "Novel00149.9"; exon_number "5";
chr1H	novelGene	exon	388488547	388490945	.	+	.	gene_id "Novel00149"; transcript_id "Novel00149.9"; exon_number "6";
chr1H	novelGene	exon	388485396	388486123	.	+	.	gene_id "Novel00149"; transcript_id "Novel00149.10"; exon_number "1";
chr1H	novelGene	exon	388487424	388487954	.	+	.	gene_id "Novel00149"; transcript_id "Novel00149.10"; exon_number "2";
chr1H	novelGene	exon	388488041	388490945	.	+	.	gene_id "Novel00149"; transcript_id "Novel00149.10"; exon_number "3";
chr1H	novelGene	exon	390321960	390322472	.	+	.	gene_id "Novel00150"; transcript_id "Novel00150.1"; exon_number "1";
chr1H	novelGene	exon	390324051	390324767	.	+	.	gene_id "Novel00150"; transcript_id "Novel00150.1"; exon_number "2";
chr1H	novelGene	exon	390321962	390322253	.	+	.	gene_id "Novel00150"; transcript_id "Novel00150.2"; exon_number "1";
chr1H	novelGene	exon	390324051	390324767	.	+	.	gene_id "Novel00150"; transcript_id "Novel00150.2"; exon_number "2";
chr1H	novelGene	exon	390793343	390793541	.	+	.	gene_id "Novel00151"; transcript_id "Novel00151.1"; exon_number "1";
chr1H	novelGene	exon	390793621	390793797	.	+	.	gene_id "Novel00151"; transcript_id "Novel00151.1"; exon_number "2";
chr1H	novelGene	exon	390795532	390796018	.	+	.	gene_id "Novel00151"; transcript_id "Novel00151.1"; exon_number "3";
chr1H	novelGene	exon	390796184	390796299	.	+	.	gene_id "Novel00151"; transcript_id "Novel00151.1"; exon_number "4";
chr1H	novelGene	exon	390796456	390797432	.	+	.	gene_id "Novel00151"; transcript_id "Novel00151.1"; exon_number "5";
chr1H	novelGene	exon	390793549	390793797	.	+	.	gene_id "Novel00151"; transcript_id "Novel00151.2"; exon_number "1";
chr1H	novelGene	exon	390795532	390796018	.	+	.	gene_id "Novel00151"; transcript_id "Novel00151.2"; exon_number "2";
chr1H	novelGene	exon	390796456	390797432	.	+	.	gene_id "Novel00151"; transcript_id "Novel00151.2"; exon_number "3";
chr1H	novelGene	exon	390793559	390793797	.	+	.	gene_id "Novel00151"; transcript_id "Novel00151.3"; exon_number "1";
chr1H	novelGene	exon	390795532	390796018	.	+	.	gene_id "Novel00151"; transcript_id "Novel00151.3"; exon_number "2";
chr1H	novelGene	exon	390796184	390796300	.	+	.	gene_id "Novel00151"; transcript_id "Novel00151.3"; exon_number "3";
chr1H	novelGene	exon	390796456	390797432	.	+	.	gene_id "Novel00151"; transcript_id "Novel00151.3"; exon_number "4";
chr1H	novelGene	exon	401744267	401744715	.	+	.	gene_id "Novel00152"; transcript_id "Novel00152.1"; exon_number "1";
chr1H	novelGene	exon	401744794	401744884	.	+	.	gene_id "Novel00152"; transcript_id "Novel00152.1"; exon_number "2";
chr1H	novelGene	exon	401747255	401747562	.	+	.	gene_id "Novel00152"; transcript_id "Novel00152.1"; exon_number "3";
chr1H	novelGene	exon	401744284	401744715	.	+	.	gene_id "Novel00152"; transcript_id "Novel00152.2"; exon_number "1";
chr1H	novelGene	exon	401744794	401744881	.	+	.	gene_id "Novel00152"; transcript_id "Novel00152.2"; exon_number "2";
chr1H	novelGene	exon	401747252	401747562	.	+	.	gene_id "Novel00152"; transcript_id "Novel00152.2"; exon_number "3";
chr1H	novelGene	exon	401744284	401744715	.	+	.	gene_id "Novel00152"; transcript_id "Novel00152.3"; exon_number "1";
chr1H	novelGene	exon	401744794	401744881	.	+	.	gene_id "Novel00152"; transcript_id "Novel00152.3"; exon_number "2";
chr1H	novelGene	exon	401746095	401746543	.	+	.	gene_id "Novel00152"; transcript_id "Novel00152.3"; exon_number "3";
chr1H	novelGene	exon	401746649	401747562	.	+	.	gene_id "Novel00152"; transcript_id "Novel00152.3"; exon_number "4";
chr1H	novelGene	exon	401744286	401744715	.	+	.	gene_id "Novel00152"; transcript_id "Novel00152.4"; exon_number "1";
chr1H	novelGene	exon	401744794	401747052	.	+	.	gene_id "Novel00152"; transcript_id "Novel00152.4"; exon_number "2";
chr1H	novelGene	exon	401747252	401747562	.	+	.	gene_id "Novel00152"; transcript_id "Novel00152.4"; exon_number "3";
chr1H	novelGene	exon	401744301	401744715	.	+	.	gene_id "Novel00152"; transcript_id "Novel00152.5"; exon_number "1";
chr1H	novelGene	exon	401744794	401744884	.	+	.	gene_id "Novel00152"; transcript_id "Novel00152.5"; exon_number "2";
chr1H	novelGene	exon	401746098	401746429	.	+	.	gene_id "Novel00152"; transcript_id "Novel00152.5"; exon_number "3";
chr1H	novelGene	exon	401876575	401878293	.	+	.	gene_id "Novel00153"; transcript_id "Novel00153.1"; exon_number "1";
chr1H	novelGene	exon	401878441	401878867	.	+	.	gene_id "Novel00153"; transcript_id "Novel00153.1"; exon_number "2";
chr1H	novelGene	exon	406154286	406154783	.	+	.	gene_id "Novel00154"; transcript_id "Novel00154.1"; exon_number "1";
chr1H	novelGene	exon	406155190	406155451	.	+	.	gene_id "Novel00154"; transcript_id "Novel00154.1"; exon_number "2";
chr1H	novelGene	exon	406965514	406966275	.	+	.	gene_id "Novel00155"; transcript_id "Novel00155.1"; exon_number "1";
chr1H	novelGene	exon	406966372	406966530	.	+	.	gene_id "Novel00155"; transcript_id "Novel00155.1"; exon_number "2";
chr1H	novelGene	exon	406966620	406966641	.	+	.	gene_id "Novel00155"; transcript_id "Novel00155.1"; exon_number "3";
chr1H	novelGene	exon	410775705	410775881	.	+	.	gene_id "Novel00156"; transcript_id "Novel00156.1"; exon_number "1";
chr1H	novelGene	exon	410782211	410782419	.	+	.	gene_id "Novel00156"; transcript_id "Novel00156.1"; exon_number "2";
chr1H	novelGene	exon	410782741	410782895	.	+	.	gene_id "Novel00156"; transcript_id "Novel00156.1"; exon_number "3";
chr1H	novelGene	exon	410782987	410786048	.	+	.	gene_id "Novel00156"; transcript_id "Novel00156.1"; exon_number "4";
chr1H	novelGene	exon	410786844	410787384	.	+	.	gene_id "Novel00156"; transcript_id "Novel00156.1"; exon_number "5";
chr1H	novelGene	exon	410775721	410775881	.	+	.	gene_id "Novel00156"; transcript_id "Novel00156.2"; exon_number "1";
chr1H	novelGene	exon	410782211	410782318	.	+	.	gene_id "Novel00156"; transcript_id "Novel00156.2"; exon_number "2";
chr1H	novelGene	exon	410782741	410782895	.	+	.	gene_id "Novel00156"; transcript_id "Novel00156.2"; exon_number "3";
chr1H	novelGene	exon	410782987	410786048	.	+	.	gene_id "Novel00156"; transcript_id "Novel00156.2"; exon_number "4";
chr1H	novelGene	exon	410786844	410787384	.	+	.	gene_id "Novel00156"; transcript_id "Novel00156.2"; exon_number "5";
chr1H	novelGene	exon	414053380	414053631	.	+	.	gene_id "Novel00157"; transcript_id "Novel00157.1"; exon_number "1";
chr1H	novelGene	exon	414053709	414053788	.	+	.	gene_id "Novel00157"; transcript_id "Novel00157.1"; exon_number "2";
chr1H	novelGene	exon	414053912	414053961	.	+	.	gene_id "Novel00157"; transcript_id "Novel00157.1"; exon_number "3";
chr1H	novelGene	exon	414054093	414054142	.	+	.	gene_id "Novel00157"; transcript_id "Novel00157.1"; exon_number "4";
chr1H	novelGene	exon	414057146	414057215	.	+	.	gene_id "Novel00157"; transcript_id "Novel00157.1"; exon_number "5";
chr1H	novelGene	exon	414057465	414057586	.	+	.	gene_id "Novel00157"; transcript_id "Novel00157.1"; exon_number "6";
chr1H	novelGene	exon	414057828	414058427	.	+	.	gene_id "Novel00157"; transcript_id "Novel00157.1"; exon_number "7";
chr1H	novelGene	exon	414058577	414058724	.	+	.	gene_id "Novel00157"; transcript_id "Novel00157.1"; exon_number "8";
chr1H	novelGene	exon	414059589	414060276	.	+	.	gene_id "Novel00157"; transcript_id "Novel00157.1"; exon_number "9";
chr1H	novelGene	exon	415034989	415035211	.	+	.	gene_id "Novel00158"; transcript_id "Novel00158.1"; exon_number "1";
chr1H	novelGene	exon	415036227	415036332	.	+	.	gene_id "Novel00158"; transcript_id "Novel00158.1"; exon_number "2";
chr1H	novelGene	exon	415036487	415036564	.	+	.	gene_id "Novel00158"; transcript_id "Novel00158.1"; exon_number "3";
chr1H	novelGene	exon	415037169	415037302	.	+	.	gene_id "Novel00158"; transcript_id "Novel00158.1"; exon_number "4";
chr1H	novelGene	exon	415038114	415038238	.	+	.	gene_id "Novel00158"; transcript_id "Novel00158.1"; exon_number "5";
chr1H	novelGene	exon	415038499	415038972	.	+	.	gene_id "Novel00158"; transcript_id "Novel00158.1"; exon_number "6";
chr1H	novelGene	exon	415034989	415035211	.	+	.	gene_id "Novel00158"; transcript_id "Novel00158.2"; exon_number "1";
chr1H	novelGene	exon	415036227	415036332	.	+	.	gene_id "Novel00158"; transcript_id "Novel00158.2"; exon_number "2";
chr1H	novelGene	exon	415036487	415036564	.	+	.	gene_id "Novel00158"; transcript_id "Novel00158.2"; exon_number "3";
chr1H	novelGene	exon	415037174	415037302	.	+	.	gene_id "Novel00158"; transcript_id "Novel00158.2"; exon_number "4";
chr1H	novelGene	exon	415038114	415038238	.	+	.	gene_id "Novel00158"; transcript_id "Novel00158.2"; exon_number "5";
chr1H	novelGene	exon	415038499	415038972	.	+	.	gene_id "Novel00158"; transcript_id "Novel00158.2"; exon_number "6";
chr1H	novelGene	exon	415035027	415035211	.	+	.	gene_id "Novel00158"; transcript_id "Novel00158.3"; exon_number "1";
chr1H	novelGene	exon	415036227	415036332	.	+	.	gene_id "Novel00158"; transcript_id "Novel00158.3"; exon_number "2";
chr1H	novelGene	exon	415036487	415037302	.	+	.	gene_id "Novel00158"; transcript_id "Novel00158.3"; exon_number "3";
chr1H	novelGene	exon	415038114	415038238	.	+	.	gene_id "Novel00158"; transcript_id "Novel00158.3"; exon_number "4";
chr1H	novelGene	exon	415038499	415038972	.	+	.	gene_id "Novel00158"; transcript_id "Novel00158.3"; exon_number "5";
chr1H	novelGene	exon	415356700	415357187	.	+	.	gene_id "Novel00159"; transcript_id "Novel00159.1"; exon_number "1";
chr1H	novelGene	exon	415357272	415357433	.	+	.	gene_id "Novel00159"; transcript_id "Novel00159.1"; exon_number "2";
chr1H	novelGene	exon	415357507	415357722	.	+	.	gene_id "Novel00159"; transcript_id "Novel00159.1"; exon_number "3";
chr1H	novelGene	exon	415361679	415362508	.	+	.	gene_id "Novel00159"; transcript_id "Novel00159.1"; exon_number "4";
chr1H	novelGene	exon	418950198	418950220	.	+	.	gene_id "Novel00160"; transcript_id "Novel00160.1"; exon_number "1";
chr1H	novelGene	exon	418950328	418950830	.	+	.	gene_id "Novel00160"; transcript_id "Novel00160.1"; exon_number "2";
chr1H	novelGene	exon	419030542	419031283	.	+	.	gene_id "Novel00161"; transcript_id "Novel00161.1"; exon_number "1";
chr1H	novelGene	exon	419031830	419032263	.	+	.	gene_id "Novel00161"; transcript_id "Novel00161.1"; exon_number "2";
chr1H	novelGene	exon	419033124	419033276	.	+	.	gene_id "Novel00161"; transcript_id "Novel00161.1"; exon_number "3";
chr1H	novelGene	exon	419033961	419034074	.	+	.	gene_id "Novel00161"; transcript_id "Novel00161.1"; exon_number "4";
chr1H	novelGene	exon	419030542	419031283	.	+	.	gene_id "Novel00161"; transcript_id "Novel00161.2"; exon_number "1";
chr1H	novelGene	exon	419031830	419032263	.	+	.	gene_id "Novel00161"; transcript_id "Novel00161.2"; exon_number "2";
chr1H	novelGene	exon	419033124	419035783	.	+	.	gene_id "Novel00161"; transcript_id "Novel00161.2"; exon_number "3";
chr1H	novelGene	exon	419036191	419036275	.	+	.	gene_id "Novel00161"; transcript_id "Novel00161.2"; exon_number "4";
chr1H	novelGene	exon	419036387	419036760	.	+	.	gene_id "Novel00161"; transcript_id "Novel00161.2"; exon_number "5";
chr1H	novelGene	exon	419030542	419031283	.	+	.	gene_id "Novel00161"; transcript_id "Novel00161.3"; exon_number "1";
chr1H	novelGene	exon	419031830	419032263	.	+	.	gene_id "Novel00161"; transcript_id "Novel00161.3"; exon_number "2";
chr1H	novelGene	exon	419033124	419033276	.	+	.	gene_id "Novel00161"; transcript_id "Novel00161.3"; exon_number "3";
chr1H	novelGene	exon	419035716	419035774	.	+	.	gene_id "Novel00161"; transcript_id "Novel00161.3"; exon_number "4";
chr1H	novelGene	exon	419036182	419036275	.	+	.	gene_id "Novel00161"; transcript_id "Novel00161.3"; exon_number "5";
chr1H	novelGene	exon	419036387	419036760	.	+	.	gene_id "Novel00161"; transcript_id "Novel00161.3"; exon_number "6";
chr1H	novelGene	exon	419030542	419031283	.	+	.	gene_id "Novel00161"; transcript_id "Novel00161.4"; exon_number "1";
chr1H	novelGene	exon	419031830	419032263	.	+	.	gene_id "Novel00161"; transcript_id "Novel00161.4"; exon_number "2";
chr1H	novelGene	exon	419033124	419035774	.	+	.	gene_id "Novel00161"; transcript_id "Novel00161.4"; exon_number "3";
chr1H	novelGene	exon	419036182	419036275	.	+	.	gene_id "Novel00161"; transcript_id "Novel00161.4"; exon_number "4";
chr1H	novelGene	exon	419036387	419036760	.	+	.	gene_id "Novel00161"; transcript_id "Novel00161.4"; exon_number "5";
chr1H	novelGene	exon	419031297	419031552	.	+	.	gene_id "Novel00161"; transcript_id "Novel00161.5"; exon_number "1";
chr1H	novelGene	exon	419031830	419032263	.	+	.	gene_id "Novel00161"; transcript_id "Novel00161.5"; exon_number "2";
chr1H	novelGene	exon	419033124	419033276	.	+	.	gene_id "Novel00161"; transcript_id "Novel00161.5"; exon_number "3";
chr1H	novelGene	exon	419035716	419035774	.	+	.	gene_id "Novel00161"; transcript_id "Novel00161.5"; exon_number "4";
chr1H	novelGene	exon	419036182	419036275	.	+	.	gene_id "Novel00161"; transcript_id "Novel00161.5"; exon_number "5";
chr1H	novelGene	exon	419036387	419036760	.	+	.	gene_id "Novel00161"; transcript_id "Novel00161.5"; exon_number "6";
chr1H	novelGene	exon	419031331	419031552	.	+	.	gene_id "Novel00161"; transcript_id "Novel00161.6"; exon_number "1";
chr1H	novelGene	exon	419031830	419032263	.	+	.	gene_id "Novel00161"; transcript_id "Novel00161.6"; exon_number "2";
chr1H	novelGene	exon	419033124	419033276	.	+	.	gene_id "Novel00161"; transcript_id "Novel00161.6"; exon_number "3";
chr1H	novelGene	exon	419033961	419034074	.	+	.	gene_id "Novel00161"; transcript_id "Novel00161.6"; exon_number "4";
chr1H	novelGene	exon	420393946	420394354	.	+	.	gene_id "Novel00162"; transcript_id "Novel00162.1"; exon_number "1";
chr1H	novelGene	exon	420394450	420395435	.	+	.	gene_id "Novel00162"; transcript_id "Novel00162.1"; exon_number "2";
chr1H	novelGene	exon	420393965	420394354	.	+	.	gene_id "Novel00162"; transcript_id "Novel00162.2"; exon_number "1";
chr1H	novelGene	exon	420394450	420394549	.	+	.	gene_id "Novel00162"; transcript_id "Novel00162.2"; exon_number "2";
chr1H	novelGene	exon	420394883	420395435	.	+	.	gene_id "Novel00162"; transcript_id "Novel00162.2"; exon_number "3";
chr1H	novelGene	exon	421507926	421508198	.	+	.	gene_id "Novel00163"; transcript_id "Novel00163.1"; exon_number "1";
chr1H	novelGene	exon	421508285	421508439	.	+	.	gene_id "Novel00163"; transcript_id "Novel00163.1"; exon_number "2";
chr1H	novelGene	exon	421508792	421508853	.	+	.	gene_id "Novel00163"; transcript_id "Novel00163.1"; exon_number "3";
chr1H	novelGene	exon	421523574	421524044	.	+	.	gene_id "Novel00163"; transcript_id "Novel00163.1"; exon_number "4";
chr1H	novelGene	exon	421507984	421508198	.	+	.	gene_id "Novel00163"; transcript_id "Novel00163.2"; exon_number "1";
chr1H	novelGene	exon	421508285	421508479	.	+	.	gene_id "Novel00163"; transcript_id "Novel00163.2"; exon_number "2";
chr1H	novelGene	exon	421508792	421508853	.	+	.	gene_id "Novel00163"; transcript_id "Novel00163.2"; exon_number "3";
chr1H	novelGene	exon	421523574	421524044	.	+	.	gene_id "Novel00163"; transcript_id "Novel00163.2"; exon_number "4";
chr1H	novelGene	exon	421508100	421508198	.	+	.	gene_id "Novel00163"; transcript_id "Novel00163.3"; exon_number "1";
chr1H	novelGene	exon	421508285	421508474	.	+	.	gene_id "Novel00163"; transcript_id "Novel00163.3"; exon_number "2";
chr1H	novelGene	exon	421508792	421508853	.	+	.	gene_id "Novel00163"; transcript_id "Novel00163.3"; exon_number "3";
chr1H	novelGene	exon	421523574	421524044	.	+	.	gene_id "Novel00163"; transcript_id "Novel00163.3"; exon_number "4";
chr1H	novelGene	exon	427875818	427875825	.	+	.	gene_id "Novel00164"; transcript_id "Novel00164.1"; exon_number "1";
chr1H	novelGene	exon	427876267	427876319	.	+	.	gene_id "Novel00164"; transcript_id "Novel00164.1"; exon_number "2";
chr1H	novelGene	exon	427880269	427881120	.	+	.	gene_id "Novel00164"; transcript_id "Novel00164.1"; exon_number "3";
chr1H	novelGene	exon	427881236	427881500	.	+	.	gene_id "Novel00164"; transcript_id "Novel00164.1"; exon_number "4";
chr1H	novelGene	exon	433180530	433183263	.	+	.	gene_id "Novel00165"; transcript_id "Novel00165.1"; exon_number "1";
chr1H	novelGene	exon	433180531	433181149	.	+	.	gene_id "Novel00165"; transcript_id "Novel00165.2"; exon_number "1";
chr1H	novelGene	exon	433182728	433183388	.	+	.	gene_id "Novel00165"; transcript_id "Novel00165.2"; exon_number "2";
chr1H	novelGene	exon	434477762	434478080	.	+	.	gene_id "Novel00166"; transcript_id "Novel00166.1"; exon_number "1";
chr1H	novelGene	exon	434478171	434478365	.	+	.	gene_id "Novel00166"; transcript_id "Novel00166.1"; exon_number "2";
chr1H	novelGene	exon	434478561	434480468	.	+	.	gene_id "Novel00166"; transcript_id "Novel00166.1"; exon_number "3";
chr1H	novelGene	exon	434480623	434481798	.	+	.	gene_id "Novel00166"; transcript_id "Novel00166.1"; exon_number "4";
chr1H	novelGene	exon	434477762	434478080	.	+	.	gene_id "Novel00166"; transcript_id "Novel00166.2"; exon_number "1";
chr1H	novelGene	exon	434478171	434478365	.	+	.	gene_id "Novel00166"; transcript_id "Novel00166.2"; exon_number "2";
chr1H	novelGene	exon	434478561	434478675	.	+	.	gene_id "Novel00166"; transcript_id "Novel00166.2"; exon_number "3";
chr1H	novelGene	exon	434480360	434480468	.	+	.	gene_id "Novel00166"; transcript_id "Novel00166.2"; exon_number "4";
chr1H	novelGene	exon	434480623	434481798	.	+	.	gene_id "Novel00166"; transcript_id "Novel00166.2"; exon_number "5";
chr1H	novelGene	exon	434477762	434478080	.	+	.	gene_id "Novel00166"; transcript_id "Novel00166.3"; exon_number "1";
chr1H	novelGene	exon	434478171	434478365	.	+	.	gene_id "Novel00166"; transcript_id "Novel00166.3"; exon_number "2";
chr1H	novelGene	exon	434478561	434478664	.	+	.	gene_id "Novel00166"; transcript_id "Novel00166.3"; exon_number "3";
chr1H	novelGene	exon	434480360	434480468	.	+	.	gene_id "Novel00166"; transcript_id "Novel00166.3"; exon_number "4";
chr1H	novelGene	exon	434480623	434481798	.	+	.	gene_id "Novel00166"; transcript_id "Novel00166.3"; exon_number "5";
chr1H	novelGene	exon	434477762	434478080	.	+	.	gene_id "Novel00166"; transcript_id "Novel00166.4"; exon_number "1";
chr1H	novelGene	exon	434478171	434478365	.	+	.	gene_id "Novel00166"; transcript_id "Novel00166.4"; exon_number "2";
chr1H	novelGene	exon	434478561	434478675	.	+	.	gene_id "Novel00166"; transcript_id "Novel00166.4"; exon_number "3";
chr1H	novelGene	exon	434480360	434480468	.	+	.	gene_id "Novel00166"; transcript_id "Novel00166.4"; exon_number "4";
chr1H	novelGene	exon	434480626	434481798	.	+	.	gene_id "Novel00166"; transcript_id "Novel00166.4"; exon_number "5";
chr1H	novelGene	exon	434477762	434478080	.	+	.	gene_id "Novel00166"; transcript_id "Novel00166.5"; exon_number "1";
chr1H	novelGene	exon	434478171	434478365	.	+	.	gene_id "Novel00166"; transcript_id "Novel00166.5"; exon_number "2";
chr1H	novelGene	exon	434478561	434478654	.	+	.	gene_id "Novel00166"; transcript_id "Novel00166.5"; exon_number "3";
chr1H	novelGene	exon	434480360	434480468	.	+	.	gene_id "Novel00166"; transcript_id "Novel00166.5"; exon_number "4";
chr1H	novelGene	exon	434480626	434481798	.	+	.	gene_id "Novel00166"; transcript_id "Novel00166.5"; exon_number "5";
chr1H	novelGene	exon	434477762	434478080	.	+	.	gene_id "Novel00166"; transcript_id "Novel00166.6"; exon_number "1";
chr1H	novelGene	exon	434478171	434478365	.	+	.	gene_id "Novel00166"; transcript_id "Novel00166.6"; exon_number "2";
chr1H	novelGene	exon	434480360	434480468	.	+	.	gene_id "Novel00166"; transcript_id "Novel00166.6"; exon_number "3";
chr1H	novelGene	exon	434480623	434481798	.	+	.	gene_id "Novel00166"; transcript_id "Novel00166.6"; exon_number "4";
chr1H	novelGene	exon	434477762	434478080	.	+	.	gene_id "Novel00166"; transcript_id "Novel00166.7"; exon_number "1";
chr1H	novelGene	exon	434478171	434478365	.	+	.	gene_id "Novel00166"; transcript_id "Novel00166.7"; exon_number "2";
chr1H	novelGene	exon	434478561	434478654	.	+	.	gene_id "Novel00166"; transcript_id "Novel00166.7"; exon_number "3";
chr1H	novelGene	exon	434480360	434480468	.	+	.	gene_id "Novel00166"; transcript_id "Novel00166.7"; exon_number "4";
chr1H	novelGene	exon	434480623	434481798	.	+	.	gene_id "Novel00166"; transcript_id "Novel00166.7"; exon_number "5";
chr1H	novelGene	exon	434477762	434478080	.	+	.	gene_id "Novel00166"; transcript_id "Novel00166.8"; exon_number "1";
chr1H	novelGene	exon	434478171	434478365	.	+	.	gene_id "Novel00166"; transcript_id "Novel00166.8"; exon_number "2";
chr1H	novelGene	exon	434478561	434478703	.	+	.	gene_id "Novel00166"; transcript_id "Novel00166.8"; exon_number "3";
chr1H	novelGene	exon	434480360	434480468	.	+	.	gene_id "Novel00166"; transcript_id "Novel00166.8"; exon_number "4";
chr1H	novelGene	exon	434480623	434481798	.	+	.	gene_id "Novel00166"; transcript_id "Novel00166.8"; exon_number "5";
chr1H	novelGene	exon	435280450	435281736	.	+	.	gene_id "Novel00167"; transcript_id "Novel00167.1"; exon_number "1";
chr1H	novelGene	exon	435281825	435282167	.	+	.	gene_id "Novel00167"; transcript_id "Novel00167.1"; exon_number "2";
chr1H	novelGene	exon	439295459	439296216	.	+	.	gene_id "Novel00168"; transcript_id "Novel00168.1"; exon_number "1";
chr1H	novelGene	exon	439296315	439296577	.	+	.	gene_id "Novel00168"; transcript_id "Novel00168.1"; exon_number "2";
chr1H	novelGene	exon	439297189	439298037	.	+	.	gene_id "Novel00168"; transcript_id "Novel00168.1"; exon_number "3";
chr1H	novelGene	exon	439295640	439296216	.	+	.	gene_id "Novel00168"; transcript_id "Novel00168.2"; exon_number "1";
chr1H	novelGene	exon	439296315	439296983	.	+	.	gene_id "Novel00168"; transcript_id "Novel00168.2"; exon_number "2";
chr1H	novelGene	exon	441993772	441994252	.	+	.	gene_id "Novel00169"; transcript_id "Novel00169.1"; exon_number "1";
chr1H	novelGene	exon	441994428	441994598	.	+	.	gene_id "Novel00169"; transcript_id "Novel00169.1"; exon_number "2";
chr1H	novelGene	exon	441993778	441994255	.	+	.	gene_id "Novel00169"; transcript_id "Novel00169.2"; exon_number "1";
chr1H	novelGene	exon	441994420	441994598	.	+	.	gene_id "Novel00169"; transcript_id "Novel00169.2"; exon_number "2";
chr1H	novelGene	exon	441993802	441994261	.	+	.	gene_id "Novel00169"; transcript_id "Novel00169.3"; exon_number "1";
chr1H	novelGene	exon	441994420	441994598	.	+	.	gene_id "Novel00169"; transcript_id "Novel00169.3"; exon_number "2";
chr1H	novelGene	exon	442641751	442642268	.	+	.	gene_id "Novel00170"; transcript_id "Novel00170.1"; exon_number "1";
chr1H	novelGene	exon	442643545	442643707	.	+	.	gene_id "Novel00170"; transcript_id "Novel00170.1"; exon_number "2";
chr1H	novelGene	exon	442643896	442645285	.	+	.	gene_id "Novel00170"; transcript_id "Novel00170.1"; exon_number "3";
chr1H	novelGene	exon	442641751	442642268	.	+	.	gene_id "Novel00170"; transcript_id "Novel00170.2"; exon_number "1";
chr1H	novelGene	exon	442643310	442643449	.	+	.	gene_id "Novel00170"; transcript_id "Novel00170.2"; exon_number "2";
chr1H	novelGene	exon	442643545	442643707	.	+	.	gene_id "Novel00170"; transcript_id "Novel00170.2"; exon_number "3";
chr1H	novelGene	exon	442643896	442644031	.	+	.	gene_id "Novel00170"; transcript_id "Novel00170.2"; exon_number "4";
chr1H	novelGene	exon	442644935	442645285	.	+	.	gene_id "Novel00170"; transcript_id "Novel00170.2"; exon_number "5";
chr1H	novelGene	exon	442641751	442642268	.	+	.	gene_id "Novel00170"; transcript_id "Novel00170.3"; exon_number "1";
chr1H	novelGene	exon	442643545	442643707	.	+	.	gene_id "Novel00170"; transcript_id "Novel00170.3"; exon_number "2";
chr1H	novelGene	exon	442643896	442644031	.	+	.	gene_id "Novel00170"; transcript_id "Novel00170.3"; exon_number "3";
chr1H	novelGene	exon	442644935	442645285	.	+	.	gene_id "Novel00170"; transcript_id "Novel00170.3"; exon_number "4";
chr1H	novelGene	exon	442641752	442645275	.	+	.	gene_id "Novel00170"; transcript_id "Novel00170.4"; exon_number "1";
chr1H	novelGene	exon	442641757	442643449	.	+	.	gene_id "Novel00170"; transcript_id "Novel00170.5"; exon_number "1";
chr1H	novelGene	exon	442643545	442643707	.	+	.	gene_id "Novel00170"; transcript_id "Novel00170.5"; exon_number "2";
chr1H	novelGene	exon	442643896	442644031	.	+	.	gene_id "Novel00170"; transcript_id "Novel00170.5"; exon_number "3";
chr1H	novelGene	exon	442644935	442645285	.	+	.	gene_id "Novel00170"; transcript_id "Novel00170.5"; exon_number "4";
chr1H	novelGene	exon	442787427	442787592	.	+	.	gene_id "Novel00171"; transcript_id "Novel00171.1"; exon_number "1";
chr1H	novelGene	exon	442790660	442791084	.	+	.	gene_id "Novel00171"; transcript_id "Novel00171.1"; exon_number "2";
chr1H	novelGene	exon	442791321	442791389	.	+	.	gene_id "Novel00171"; transcript_id "Novel00171.1"; exon_number "3";
chr1H	novelGene	exon	442791694	442791750	.	+	.	gene_id "Novel00171"; transcript_id "Novel00171.1"; exon_number "4";
chr1H	novelGene	exon	442791897	442791960	.	+	.	gene_id "Novel00171"; transcript_id "Novel00171.1"; exon_number "5";
chr1H	novelGene	exon	442792054	442792146	.	+	.	gene_id "Novel00171"; transcript_id "Novel00171.1"; exon_number "6";
chr1H	novelGene	exon	442792235	442792453	.	+	.	gene_id "Novel00171"; transcript_id "Novel00171.1"; exon_number "7";
chr1H	novelGene	exon	442792633	442792675	.	+	.	gene_id "Novel00171"; transcript_id "Novel00171.1"; exon_number "8";
chr1H	novelGene	exon	442793241	442793319	.	+	.	gene_id "Novel00171"; transcript_id "Novel00171.1"; exon_number "9";
chr1H	novelGene	exon	442793433	442793773	.	+	.	gene_id "Novel00171"; transcript_id "Novel00171.1"; exon_number "10";
chr1H	novelGene	exon	442790303	442791084	.	+	.	gene_id "Novel00171"; transcript_id "Novel00171.2"; exon_number "1";
chr1H	novelGene	exon	442791321	442791389	.	+	.	gene_id "Novel00171"; transcript_id "Novel00171.2"; exon_number "2";
chr1H	novelGene	exon	442791694	442791750	.	+	.	gene_id "Novel00171"; transcript_id "Novel00171.2"; exon_number "3";
[truncated: 63,536 more rows]
