# Supplementary material for: Molecular Mechanisms of Acclimatization to Phosphorus Starvation and Recovery Underlying Full-Length Transcriptome Profiling in Barley (Hordeum vulgare L.)
Source: Front Plant Sci. 2018 Apr 18;9:500. doi: 10.3389/fpls.2018.00500 (PMC5915550; doi:10.3389/fpls.2018.00500)
Supplement: Supplemental Table 7 — Prediction of novel genes based on the PacBio platform. [file Table7.XLS]

## Sheet: 附件12-三代新基因预测.gtf
chr1H	novelGene	exon	19269089	19270462	.	+	.	gene_id "Novel00001"; transcript_id "Novel00001.1"; exon_number "1";
chr1H	novelGene	exon	24839141	24839227	.	+	.	gene_id "Novel00002"; transcript_id "Novel00002.1"; exon_number "1";
chr1H	novelGene	exon	24840566	24842445	.	+	.	gene_id "Novel00002"; transcript_id "Novel00002.1"; exon_number "2";
chr1H	novelGene	exon	24839141	24839227	.	+	.	gene_id "Novel00002"; transcript_id "Novel00002.2"; exon_number "1";
chr1H	novelGene	exon	24840566	24840614	.	+	.	gene_id "Novel00002"; transcript_id "Novel00002.2"; exon_number "2";
chr1H	novelGene	exon	24841239	24842445	.	+	.	gene_id "Novel00002"; transcript_id "Novel00002.2"; exon_number "3";
chr1H	novelGene	exon	28056511	28056770	.	+	.	gene_id "Novel00003"; transcript_id "Novel00003.1"; exon_number "1";
chr1H	novelGene	exon	28057424	28058766	.	+	.	gene_id "Novel00003"; transcript_id "Novel00003.1"; exon_number "2";
chr1H	novelGene	exon	36073264	36074630	.	+	.	gene_id "Novel00004"; transcript_id "Novel00004.1"; exon_number "1";
chr1H	novelGene	exon	71667869	71668829	.	+	.	gene_id "Novel00005"; transcript_id "Novel00005.1"; exon_number "1";
chr1H	novelGene	exon	71671375	71671708	.	+	.	gene_id "Novel00005"; transcript_id "Novel00005.1"; exon_number "2";
chr1H	novelGene	exon	71671797	71672105	.	+	.	gene_id "Novel00005"; transcript_id "Novel00005.1"; exon_number "3";
chr1H	novelGene	exon	86134673	86135003	.	+	.	gene_id "Novel00006"; transcript_id "Novel00006.1"; exon_number "1";
chr1H	novelGene	exon	86135749	86135815	.	+	.	gene_id "Novel00006"; transcript_id "Novel00006.1"; exon_number "2";
chr1H	novelGene	exon	86136624	86136670	.	+	.	gene_id "Novel00006"; transcript_id "Novel00006.1"; exon_number "3";
chr1H	novelGene	exon	86137057	86137144	.	+	.	gene_id "Novel00006"; transcript_id "Novel00006.1"; exon_number "4";
chr1H	novelGene	exon	86144827	86144960	.	+	.	gene_id "Novel00006"; transcript_id "Novel00006.1"; exon_number "5";
chr1H	novelGene	exon	86145037	86145135	.	+	.	gene_id "Novel00006"; transcript_id "Novel00006.1"; exon_number "6";
chr1H	novelGene	exon	86145230	86145601	.	+	.	gene_id "Novel00006"; transcript_id "Novel00006.1"; exon_number "7";
chr1H	novelGene	exon	123429439	123430356	.	+	.	gene_id "Novel00007"; transcript_id "Novel00007.1"; exon_number "1";
chr1H	novelGene	exon	123430825	123430908	.	+	.	gene_id "Novel00007"; transcript_id "Novel00007.1"; exon_number "2";
chr1H	novelGene	exon	143463134	143463264	.	+	.	gene_id "Novel00008"; transcript_id "Novel00008.1"; exon_number "1";
chr1H	novelGene	exon	143471147	143471493	.	+	.	gene_id "Novel00008"; transcript_id "Novel00008.1"; exon_number "2";
chr1H	novelGene	exon	143471572	143472478	.	+	.	gene_id "Novel00008"; transcript_id "Novel00008.1"; exon_number "3";
chr1H	novelGene	exon	156320228	156320717	.	+	.	gene_id "Novel00009"; transcript_id "Novel00009.1"; exon_number "1";
chr1H	novelGene	exon	156320800	156320985	.	+	.	gene_id "Novel00009"; transcript_id "Novel00009.1"; exon_number "2";
chr1H	novelGene	exon	156321087	156322040	.	+	.	gene_id "Novel00009"; transcript_id "Novel00009.1"; exon_number "3";
chr1H	novelGene	exon	190072164	190072642	.	+	.	gene_id "Novel00010"; transcript_id "Novel00010.1"; exon_number "1";
chr1H	novelGene	exon	190073723	190073853	.	+	.	gene_id "Novel00010"; transcript_id "Novel00010.1"; exon_number "2";
chr1H	novelGene	exon	190073945	190074469	.	+	.	gene_id "Novel00010"; transcript_id "Novel00010.1"; exon_number "3";
chr1H	novelGene	exon	190190623	190190908	.	+	.	gene_id "Novel00010"; transcript_id "Novel00010.1"; exon_number "4";
chr1H	novelGene	exon	216294847	216297069	.	+	.	gene_id "Novel00011"; transcript_id "Novel00011.1"; exon_number "1";
chr1H	novelGene	exon	216297225	216297507	.	+	.	gene_id "Novel00011"; transcript_id "Novel00011.1"; exon_number "2";
chr1H	novelGene	exon	219359727	219361942	.	+	.	gene_id "Novel00012"; transcript_id "Novel00012.1"; exon_number "1";
chr1H	novelGene	exon	235065476	235065650	.	+	.	gene_id "Novel00013"; transcript_id "Novel00013.1"; exon_number "1";
chr1H	novelGene	exon	235066095	235066128	.	+	.	gene_id "Novel00013"; transcript_id "Novel00013.1"; exon_number "2";
chr1H	novelGene	exon	235066220	235066285	.	+	.	gene_id "Novel00013"; transcript_id "Novel00013.1"; exon_number "3";
chr1H	novelGene	exon	235066397	235066686	.	+	.	gene_id "Novel00013"; transcript_id "Novel00013.1"; exon_number "4";
chr1H	novelGene	exon	235067629	235070597	.	+	.	gene_id "Novel00013"; transcript_id "Novel00013.1"; exon_number "5";
chr1H	novelGene	exon	235070768	235072726	.	+	.	gene_id "Novel00013"; transcript_id "Novel00013.1"; exon_number "6";
chr1H	novelGene	exon	235073212	235074448	.	+	.	gene_id "Novel00013"; transcript_id "Novel00013.1"; exon_number "7";
chr1H	novelGene	exon	235065511	235065650	.	+	.	gene_id "Novel00013"; transcript_id "Novel00013.2"; exon_number "1";
chr1H	novelGene	exon	235066220	235066285	.	+	.	gene_id "Novel00013"; transcript_id "Novel00013.2"; exon_number "2";
chr1H	novelGene	exon	235066397	235066686	.	+	.	gene_id "Novel00013"; transcript_id "Novel00013.2"; exon_number "3";
chr1H	novelGene	exon	235067629	235070597	.	+	.	gene_id "Novel00013"; transcript_id "Novel00013.2"; exon_number "4";
chr1H	novelGene	exon	235070768	235072726	.	+	.	gene_id "Novel00013"; transcript_id "Novel00013.2"; exon_number "5";
chr1H	novelGene	exon	235073212	235074448	.	+	.	gene_id "Novel00013"; transcript_id "Novel00013.2"; exon_number "6";
chr1H	novelGene	exon	296734013	296734196	.	+	.	gene_id "Novel00014"; transcript_id "Novel00014.1"; exon_number "1";
chr1H	novelGene	exon	296734277	296735592	.	+	.	gene_id "Novel00014"; transcript_id "Novel00014.1"; exon_number "2";
chr1H	novelGene	exon	311001738	311002034	.	+	.	gene_id "Novel00015"; transcript_id "Novel00015.1"; exon_number "1";
chr1H	novelGene	exon	311002121	311003395	.	+	.	gene_id "Novel00015"; transcript_id "Novel00015.1"; exon_number "2";
chr1H	novelGene	exon	311001766	311002034	.	+	.	gene_id "Novel00015"; transcript_id "Novel00015.2"; exon_number "1";
chr1H	novelGene	exon	311002121	311002312	.	+	.	gene_id "Novel00015"; transcript_id "Novel00015.2"; exon_number "2";
chr1H	novelGene	exon	311003618	311005104	.	+	.	gene_id "Novel00015"; transcript_id "Novel00015.2"; exon_number "3";
chr1H	novelGene	exon	311005663	311005952	.	+	.	gene_id "Novel00015"; transcript_id "Novel00015.2"; exon_number "4";
chr1H	novelGene	exon	311003423	311005952	.	+	.	gene_id "Novel00015"; transcript_id "Novel00015.3"; exon_number "1";
chr1H	novelGene	exon	378439661	378440101	.	+	.	gene_id "Novel00016"; transcript_id "Novel00016.1"; exon_number "1";
chr1H	novelGene	exon	378441389	378441776	.	+	.	gene_id "Novel00016"; transcript_id "Novel00016.1"; exon_number "2";
chr1H	novelGene	exon	378441868	378442024	.	+	.	gene_id "Novel00016"; transcript_id "Novel00016.1"; exon_number "3";
chr1H	novelGene	exon	378442102	378442193	.	+	.	gene_id "Novel00016"; transcript_id "Novel00016.1"; exon_number "4";
chr1H	novelGene	exon	378442300	378442321	.	+	.	gene_id "Novel00016"; transcript_id "Novel00016.1"; exon_number "5";
chr1H	novelGene	exon	378442408	378442461	.	+	.	gene_id "Novel00016"; transcript_id "Novel00016.1"; exon_number "6";
chr1H	novelGene	exon	378442546	378442625	.	+	.	gene_id "Novel00016"; transcript_id "Novel00016.1"; exon_number "7";
chr1H	novelGene	exon	378442714	378442991	.	+	.	gene_id "Novel00016"; transcript_id "Novel00016.1"; exon_number "8";
chr1H	novelGene	exon	378443077	378443469	.	+	.	gene_id "Novel00016"; transcript_id "Novel00016.1"; exon_number "9";
chr1H	novelGene	exon	378443552	378443877	.	+	.	gene_id "Novel00016"; transcript_id "Novel00016.1"; exon_number "10";
chr1H	novelGene	exon	378443959	378444222	.	+	.	gene_id "Novel00016"; transcript_id "Novel00016.1"; exon_number "11";
chr1H	novelGene	exon	378444529	378445473	.	+	.	gene_id "Novel00016"; transcript_id "Novel00016.1"; exon_number "12";
chr1H	novelGene	exon	414053468	414053631	.	+	.	gene_id "Novel00017"; transcript_id "Novel00017.1"; exon_number "1";
chr1H	novelGene	exon	414053709	414053788	.	+	.	gene_id "Novel00017"; transcript_id "Novel00017.1"; exon_number "2";
chr1H	novelGene	exon	414053912	414053961	.	+	.	gene_id "Novel00017"; transcript_id "Novel00017.1"; exon_number "3";
chr1H	novelGene	exon	414054093	414054142	.	+	.	gene_id "Novel00017"; transcript_id "Novel00017.1"; exon_number "4";
chr1H	novelGene	exon	414057146	414057215	.	+	.	gene_id "Novel00017"; transcript_id "Novel00017.1"; exon_number "5";
chr1H	novelGene	exon	414057465	414057586	.	+	.	gene_id "Novel00017"; transcript_id "Novel00017.1"; exon_number "6";
chr1H	novelGene	exon	414057828	414057937	.	+	.	gene_id "Novel00017"; transcript_id "Novel00017.1"; exon_number "7";
chr1H	novelGene	exon	414058277	414058427	.	+	.	gene_id "Novel00017"; transcript_id "Novel00017.1"; exon_number "8";
chr1H	novelGene	exon	414058577	414058724	.	+	.	gene_id "Novel00017"; transcript_id "Novel00017.1"; exon_number "9";
chr1H	novelGene	exon	414059589	414060211	.	+	.	gene_id "Novel00017"; transcript_id "Novel00017.1"; exon_number "10";
chr1H	novelGene	exon	415356775	415357187	.	+	.	gene_id "Novel00018"; transcript_id "Novel00018.1"; exon_number "1";
chr1H	novelGene	exon	415357272	415357433	.	+	.	gene_id "Novel00018"; transcript_id "Novel00018.1"; exon_number "2";
chr1H	novelGene	exon	415357507	415357722	.	+	.	gene_id "Novel00018"; transcript_id "Novel00018.1"; exon_number "3";
chr1H	novelGene	exon	415361679	415362201	.	+	.	gene_id "Novel00018"; transcript_id "Novel00018.1"; exon_number "4";
chr1H	novelGene	exon	419030880	419031283	.	+	.	gene_id "Novel00019"; transcript_id "Novel00019.1"; exon_number "1";
chr1H	novelGene	exon	419031830	419032263	.	+	.	gene_id "Novel00019"; transcript_id "Novel00019.1"; exon_number "2";
chr1H	novelGene	exon	419033124	419033316	.	+	.	gene_id "Novel00019"; transcript_id "Novel00019.1"; exon_number "3";
chr1H	novelGene	exon	419035713	419035774	.	+	.	gene_id "Novel00019"; transcript_id "Novel00019.1"; exon_number "4";
chr1H	novelGene	exon	419036182	419036275	.	+	.	gene_id "Novel00019"; transcript_id "Novel00019.1"; exon_number "5";
chr1H	novelGene	exon	419036387	419036672	.	+	.	gene_id "Novel00019"; transcript_id "Novel00019.1"; exon_number "6";
chr1H	novelGene	exon	442641815	442643449	.	+	.	gene_id "Novel00020"; transcript_id "Novel00020.1"; exon_number "1";
chr1H	novelGene	exon	442643545	442644233	.	+	.	gene_id "Novel00020"; transcript_id "Novel00020.1"; exon_number "2";
chr1H	novelGene	exon	442642255	442642268	.	+	.	gene_id "Novel00020"; transcript_id "Novel00020.2"; exon_number "1";
chr1H	novelGene	exon	442643310	442644031	.	+	.	gene_id "Novel00020"; transcript_id "Novel00020.2"; exon_number "2";
chr1H	novelGene	exon	442644935	442645160	.	+	.	gene_id "Novel00020"; transcript_id "Novel00020.2"; exon_number "3";
chr1H	novelGene	exon	442790662	442791084	.	+	.	gene_id "Novel00021"; transcript_id "Novel00021.1"; exon_number "1";
chr1H	novelGene	exon	442791321	442791389	.	+	.	gene_id "Novel00021"; transcript_id "Novel00021.1"; exon_number "2";
chr1H	novelGene	exon	442791694	442791750	.	+	.	gene_id "Novel00021"; transcript_id "Novel00021.1"; exon_number "3";
chr1H	novelGene	exon	442791897	442791960	.	+	.	gene_id "Novel00021"; transcript_id "Novel00021.1"; exon_number "4";
chr1H	novelGene	exon	442792054	442792146	.	+	.	gene_id "Novel00021"; transcript_id "Novel00021.1"; exon_number "5";
chr1H	novelGene	exon	442792235	442792453	.	+	.	gene_id "Novel00021"; transcript_id "Novel00021.1"; exon_number "6";
chr1H	novelGene	exon	442792633	442792675	.	+	.	gene_id "Novel00021"; transcript_id "Novel00021.1"; exon_number "7";
chr1H	novelGene	exon	442793241	442793319	.	+	.	gene_id "Novel00021"; transcript_id "Novel00021.1"; exon_number "8";
chr1H	novelGene	exon	442793433	442793750	.	+	.	gene_id "Novel00021"; transcript_id "Novel00021.1"; exon_number "9";
chr1H	novelGene	exon	452780594	452780810	.	+	.	gene_id "Novel00022"; transcript_id "Novel00022.1"; exon_number "1";
chr1H	novelGene	exon	452781162	452781395	.	+	.	gene_id "Novel00022"; transcript_id "Novel00022.1"; exon_number "2";
chr1H	novelGene	exon	452782380	452782606	.	+	.	gene_id "Novel00022"; transcript_id "Novel00022.1"; exon_number "3";
chr1H	novelGene	exon	452782688	452782753	.	+	.	gene_id "Novel00022"; transcript_id "Novel00022.1"; exon_number "4";
chr1H	novelGene	exon	452782888	452782966	.	+	.	gene_id "Novel00022"; transcript_id "Novel00022.1"; exon_number "5";
chr1H	novelGene	exon	452783512	452783591	.	+	.	gene_id "Novel00022"; transcript_id "Novel00022.1"; exon_number "6";
chr1H	novelGene	exon	452783676	452783699	.	+	.	gene_id "Novel00022"; transcript_id "Novel00022.1"; exon_number "7";
chr1H	novelGene	exon	452783963	452784084	.	+	.	gene_id "Novel00022"; transcript_id "Novel00022.1"; exon_number "8";
chr1H	novelGene	exon	452784697	452784904	.	+	.	gene_id "Novel00022"; transcript_id "Novel00022.1"; exon_number "9";
chr1H	novelGene	exon	452784986	452785039	.	+	.	gene_id "Novel00022"; transcript_id "Novel00022.1"; exon_number "10";
chr1H	novelGene	exon	452785408	452785454	.	+	.	gene_id "Novel00022"; transcript_id "Novel00022.1"; exon_number "11";
chr1H	novelGene	exon	452786123	452786207	.	+	.	gene_id "Novel00022"; transcript_id "Novel00022.1"; exon_number "12";
chr1H	novelGene	exon	452786566	452786629	.	+	.	gene_id "Novel00022"; transcript_id "Novel00022.1"; exon_number "13";
chr1H	novelGene	exon	452786737	452787268	.	+	.	gene_id "Novel00022"; transcript_id "Novel00022.1"; exon_number "14";
chr1H	novelGene	exon	465504466	465505368	.	+	.	gene_id "Novel00023"; transcript_id "Novel00023.1"; exon_number "1";
chr1H	novelGene	exon	465505795	465506003	.	+	.	gene_id "Novel00023"; transcript_id "Novel00023.1"; exon_number "2";
chr1H	novelGene	exon	465506302	465506525	.	+	.	gene_id "Novel00023"; transcript_id "Novel00023.1"; exon_number "3";
chr1H	novelGene	exon	465507107	465508255	.	+	.	gene_id "Novel00023"; transcript_id "Novel00023.1"; exon_number "4";
chr1H	novelGene	exon	468233416	468233973	.	+	.	gene_id "Novel00024"; transcript_id "Novel00024.1"; exon_number "1";
chr1H	novelGene	exon	477604060	477605362	.	+	.	gene_id "Novel00025"; transcript_id "Novel00025.1"; exon_number "1";
chr1H	novelGene	exon	485859999	485860364	.	+	.	gene_id "Novel00026"; transcript_id "Novel00026.1"; exon_number "1";
chr1H	novelGene	exon	485861148	485861271	.	+	.	gene_id "Novel00026"; transcript_id "Novel00026.1"; exon_number "2";
chr1H	novelGene	exon	485861617	485862927	.	+	.	gene_id "Novel00026"; transcript_id "Novel00026.1"; exon_number "3";
chr1H	novelGene	exon	485863538	485864258	.	+	.	gene_id "Novel00026"; transcript_id "Novel00026.1"; exon_number "4";
chr1H	novelGene	exon	491863150	491864196	.	+	.	gene_id "Novel00027"; transcript_id "Novel00027.1"; exon_number "1";
chr1H	novelGene	exon	491864515	491866696	.	+	.	gene_id "Novel00027"; transcript_id "Novel00027.1"; exon_number "2";
chr1H	novelGene	exon	492144264	492144647	.	+	.	gene_id "Novel00028"; transcript_id "Novel00028.1"; exon_number "1";
chr1H	novelGene	exon	492144762	492145442	.	+	.	gene_id "Novel00028"; transcript_id "Novel00028.1"; exon_number "2";
chr1H	novelGene	exon	492146023	492147795	.	+	.	gene_id "Novel00029"; transcript_id "Novel00029.1"; exon_number "1";
chr1H	novelGene	exon	495123687	495123727	.	+	.	gene_id "Novel00030"; transcript_id "Novel00030.1"; exon_number "1";
chr1H	novelGene	exon	495123807	495124387	.	+	.	gene_id "Novel00030"; transcript_id "Novel00030.1"; exon_number "2";
chr1H	novelGene	exon	495124462	495124535	.	+	.	gene_id "Novel00030"; transcript_id "Novel00030.1"; exon_number "3";
chr1H	novelGene	exon	495125620	495125704	.	+	.	gene_id "Novel00030"; transcript_id "Novel00030.1"; exon_number "4";
chr1H	novelGene	exon	495125821	495125907	.	+	.	gene_id "Novel00030"; transcript_id "Novel00030.1"; exon_number "5";
chr1H	novelGene	exon	495126081	495126153	.	+	.	gene_id "Novel00030"; transcript_id "Novel00030.1"; exon_number "6";
chr1H	novelGene	exon	495126338	495126381	.	+	.	gene_id "Novel00030"; transcript_id "Novel00030.1"; exon_number "7";
chr1H	novelGene	exon	495126756	495126884	.	+	.	gene_id "Novel00030"; transcript_id "Novel00030.1"; exon_number "8";
chr1H	novelGene	exon	495126969	495127067	.	+	.	gene_id "Novel00030"; transcript_id "Novel00030.1"; exon_number "9";
chr1H	novelGene	exon	495127796	495128313	.	+	.	gene_id "Novel00030"; transcript_id "Novel00030.1"; exon_number "10";
chr1H	novelGene	exon	500086200	500086498	.	+	.	gene_id "Novel00031"; transcript_id "Novel00031.1"; exon_number "1";
chr1H	novelGene	exon	500086588	500086697	.	+	.	gene_id "Novel00031"; transcript_id "Novel00031.1"; exon_number "2";
chr1H	novelGene	exon	500086801	500088553	.	+	.	gene_id "Novel00031"; transcript_id "Novel00031.1"; exon_number "3";
chr1H	novelGene	exon	501112215	501112837	.	+	.	gene_id "Novel00032"; transcript_id "Novel00032.1"; exon_number "1";
chr1H	novelGene	exon	501112894	501114029	.	+	.	gene_id "Novel00033"; transcript_id "Novel00033.1"; exon_number "1";
chr1H	novelGene	exon	501114433	501115239	.	+	.	gene_id "Novel00034"; transcript_id "Novel00034.1"; exon_number "1";
chr1H	novelGene	exon	516477201	516477344	.	+	.	gene_id "Novel00035"; transcript_id "Novel00035.1"; exon_number "1";
chr1H	novelGene	exon	516477440	516477658	.	+	.	gene_id "Novel00035"; transcript_id "Novel00035.1"; exon_number "2";
chr1H	novelGene	exon	516478772	516478914	.	+	.	gene_id "Novel00035"; transcript_id "Novel00035.1"; exon_number "3";
chr1H	novelGene	exon	516479036	516479483	.	+	.	gene_id "Novel00035"; transcript_id "Novel00035.1"; exon_number "4";
chr1H	novelGene	exon	516479612	516479631	.	+	.	gene_id "Novel00035"; transcript_id "Novel00035.1"; exon_number "5";
chr1H	novelGene	exon	525736238	525736920	.	+	.	gene_id "Novel00036"; transcript_id "Novel00036.1"; exon_number "1";
chr1H	novelGene	exon	531699461	531699698	.	+	.	gene_id "Novel00037"; transcript_id "Novel00037.1"; exon_number "1";
chr1H	novelGene	exon	531700099	531700137	.	+	.	gene_id "Novel00037"; transcript_id "Novel00037.1"; exon_number "2";
chr1H	novelGene	exon	531700242	531700304	.	+	.	gene_id "Novel00037"; transcript_id "Novel00037.1"; exon_number "3";
chr1H	novelGene	exon	531700393	531700530	.	+	.	gene_id "Novel00037"; transcript_id "Novel00037.1"; exon_number "4";
chr1H	novelGene	exon	531701132	531702024	.	+	.	gene_id "Novel00037"; transcript_id "Novel00037.1"; exon_number "5";
chr1H	novelGene	exon	531702193	531702263	.	+	.	gene_id "Novel00037"; transcript_id "Novel00037.1"; exon_number "6";
chr1H	novelGene	exon	531702363	531702465	.	+	.	gene_id "Novel00037"; transcript_id "Novel00037.1"; exon_number "7";
chr1H	novelGene	exon	531703085	531703160	.	+	.	gene_id "Novel00037"; transcript_id "Novel00037.1"; exon_number "8";
chr1H	novelGene	exon	531703732	531704350	.	+	.	gene_id "Novel00037"; transcript_id "Novel00037.1"; exon_number "9";
chr1H	novelGene	exon	7009709	7010304	.	-	.	gene_id "Novel00038"; transcript_id "Novel00038.1"; exon_number "1";
chr1H	novelGene	exon	7010401	7010639	.	-	.	gene_id "Novel00038"; transcript_id "Novel00038.1"; exon_number "2";
chr1H	novelGene	exon	7010760	7010954	.	-	.	gene_id "Novel00038"; transcript_id "Novel00038.1"; exon_number "3";
chr1H	novelGene	exon	7011096	7011428	.	-	.	gene_id "Novel00038"; transcript_id "Novel00038.1"; exon_number "4";
chr1H	novelGene	exon	8057671	8058127	.	-	.	gene_id "Novel00039"; transcript_id "Novel00039.1"; exon_number "1";
chr1H	novelGene	exon	8058221	8058295	.	-	.	gene_id "Novel00039"; transcript_id "Novel00039.1"; exon_number "2";
chr1H	novelGene	exon	8058381	8058434	.	-	.	gene_id "Novel00039"; transcript_id "Novel00039.1"; exon_number "3";
chr1H	novelGene	exon	8058527	8058593	.	-	.	gene_id "Novel00039"; transcript_id "Novel00039.1"; exon_number "4";
chr1H	novelGene	exon	8058715	8058771	.	-	.	gene_id "Novel00039"; transcript_id "Novel00039.1"; exon_number "5";
chr1H	novelGene	exon	8058868	8058981	.	-	.	gene_id "Novel00039"; transcript_id "Novel00039.1"; exon_number "6";
chr1H	novelGene	exon	8059063	8059164	.	-	.	gene_id "Novel00039"; transcript_id "Novel00039.1"; exon_number "7";
chr1H	novelGene	exon	8059260	8059375	.	-	.	gene_id "Novel00039"; transcript_id "Novel00039.1"; exon_number "8";
chr1H	novelGene	exon	8059511	8059594	.	-	.	gene_id "Novel00039"; transcript_id "Novel00039.1"; exon_number "9";
chr1H	novelGene	exon	8059967	8060071	.	-	.	gene_id "Novel00039"; transcript_id "Novel00039.1"; exon_number "10";
chr1H	novelGene	exon	8060310	8060453	.	-	.	gene_id "Novel00039"; transcript_id "Novel00039.1"; exon_number "11";
chr1H	novelGene	exon	8060542	8060650	.	-	.	gene_id "Novel00039"; transcript_id "Novel00039.1"; exon_number "12";
chr1H	novelGene	exon	8060757	8060912	.	-	.	gene_id "Novel00039"; transcript_id "Novel00039.1"; exon_number "13";
chr1H	novelGene	exon	8061815	8062132	.	-	.	gene_id "Novel00039"; transcript_id "Novel00039.1"; exon_number "14";
chr1H	novelGene	exon	10791137	10791858	.	-	.	gene_id "Novel00040"; transcript_id "Novel00040.1"; exon_number "1";
chr1H	novelGene	exon	17330042	17330567	.	-	.	gene_id "Novel00041"; transcript_id "Novel00041.1"; exon_number "1";
chr1H	novelGene	exon	17330665	17330848	.	-	.	gene_id "Novel00041"; transcript_id "Novel00041.1"; exon_number "2";
chr1H	novelGene	exon	17331016	17331329	.	-	.	gene_id "Novel00041"; transcript_id "Novel00041.1"; exon_number "3";
chr1H	novelGene	exon	20336087	20337355	.	-	.	gene_id "Novel00042"; transcript_id "Novel00042.1"; exon_number "1";
chr1H	novelGene	exon	23923408	23925879	.	-	.	gene_id "Novel00043"; transcript_id "Novel00043.1"; exon_number "1";
chr1H	novelGene	exon	23926266	23926601	.	-	.	gene_id "Novel00043"; transcript_id "Novel00043.1"; exon_number "2";
chr1H	novelGene	exon	23923408	23924098	.	-	.	gene_id "Novel00043"; transcript_id "Novel00043.2"; exon_number "1";
chr1H	novelGene	exon	23924690	23925879	.	-	.	gene_id "Novel00043"; transcript_id "Novel00043.2"; exon_number "2";
chr1H	novelGene	exon	23926266	23926601	.	-	.	gene_id "Novel00043"; transcript_id "Novel00043.2"; exon_number "3";
chr1H	novelGene	exon	23923408	23924098	.	-	.	gene_id "Novel00043"; transcript_id "Novel00043.3"; exon_number "1";
chr1H	novelGene	exon	23924690	23925125	.	-	.	gene_id "Novel00043"; transcript_id "Novel00043.3"; exon_number "2";
chr1H	novelGene	exon	23926514	23926616	.	-	.	gene_id "Novel00043"; transcript_id "Novel00043.3"; exon_number "3";
chr1H	novelGene	exon	23923408	23925125	.	-	.	gene_id "Novel00043"; transcript_id "Novel00043.4"; exon_number "1";
chr1H	novelGene	exon	23926514	23926616	.	-	.	gene_id "Novel00043"; transcript_id "Novel00043.4"; exon_number "2";
chr1H	novelGene	exon	36668722	36668983	.	-	.	gene_id "Novel00044"; transcript_id "Novel00044.1"; exon_number "1";
chr1H	novelGene	exon	36670276	36670365	.	-	.	gene_id "Novel00044"; transcript_id "Novel00044.1"; exon_number "2";
chr1H	novelGene	exon	36671386	36672143	.	-	.	gene_id "Novel00044"; transcript_id "Novel00044.1"; exon_number "3";
chr1H	novelGene	exon	57892623	57892961	.	-	.	gene_id "Novel00045"; transcript_id "Novel00045.1"; exon_number "1";
chr1H	novelGene	exon	57893587	57893688	.	-	.	gene_id "Novel00045"; transcript_id "Novel00045.1"; exon_number "2";
chr1H	novelGene	exon	57893814	57894275	.	-	.	gene_id "Novel00045"; transcript_id "Novel00045.1"; exon_number "3";
chr1H	novelGene	exon	57894704	57894811	.	-	.	gene_id "Novel00045"; transcript_id "Novel00045.1"; exon_number "4";
chr1H	novelGene	exon	57894894	57895246	.	-	.	gene_id "Novel00045"; transcript_id "Novel00045.1"; exon_number "5";
chr1H	novelGene	exon	71977823	71978206	.	-	.	gene_id "Novel00046"; transcript_id "Novel00046.1"; exon_number "1";
chr1H	novelGene	exon	71978350	71978418	.	-	.	gene_id "Novel00046"; transcript_id "Novel00046.1"; exon_number "2";
chr1H	novelGene	exon	71978505	71978552	.	-	.	gene_id "Novel00046"; transcript_id "Novel00046.1"; exon_number "3";
chr1H	novelGene	exon	71978671	71978766	.	-	.	gene_id "Novel00046"; transcript_id "Novel00046.1"; exon_number "4";
chr1H	novelGene	exon	71978858	71978968	.	-	.	gene_id "Novel00046"; transcript_id "Novel00046.1"; exon_number "5";
chr1H	novelGene	exon	71979118	71979202	.	-	.	gene_id "Novel00046"; transcript_id "Novel00046.1"; exon_number "6";
chr1H	novelGene	exon	71979564	71979676	.	-	.	gene_id "Novel00046"; transcript_id "Novel00046.1"; exon_number "7";
chr1H	novelGene	exon	71980119	71980184	.	-	.	gene_id "Novel00046"; transcript_id "Novel00046.1"; exon_number "8";
chr1H	novelGene	exon	71980437	71980556	.	-	.	gene_id "Novel00046"; transcript_id "Novel00046.1"; exon_number "9";
chr1H	novelGene	exon	71980683	71980730	.	-	.	gene_id "Novel00046"; transcript_id "Novel00046.1"; exon_number "10";
chr1H	novelGene	exon	71981667	71981738	.	-	.	gene_id "Novel00046"; transcript_id "Novel00046.1"; exon_number "11";
chr1H	novelGene	exon	71982858	71982917	.	-	.	gene_id "Novel00046"; transcript_id "Novel00046.1"; exon_number "12";
chr1H	novelGene	exon	71983003	71983068	.	-	.	gene_id "Novel00046"; transcript_id "Novel00046.1"; exon_number "13";
chr1H	novelGene	exon	71984697	71984833	.	-	.	gene_id "Novel00046"; transcript_id "Novel00046.1"; exon_number "14";
chr1H	novelGene	exon	71985413	71985569	.	-	.	gene_id "Novel00046"; transcript_id "Novel00046.1"; exon_number "15";
chr1H	novelGene	exon	72169593	72170493	.	-	.	gene_id "Novel00047"; transcript_id "Novel00047.1"; exon_number "1";
chr1H	novelGene	exon	72170595	72171194	.	-	.	gene_id "Novel00047"; transcript_id "Novel00047.1"; exon_number "2";
chr1H	novelGene	exon	72171716	72171869	.	-	.	gene_id "Novel00047"; transcript_id "Novel00047.1"; exon_number "3";
chr1H	novelGene	exon	72172105	72172306	.	-	.	gene_id "Novel00047"; transcript_id "Novel00047.1"; exon_number "4";
chr1H	novelGene	exon	72176921	72177136	.	-	.	gene_id "Novel00047"; transcript_id "Novel00047.1"; exon_number "5";
chr1H	novelGene	exon	74932219	74933162	.	-	.	gene_id "Novel00048"; transcript_id "Novel00048.1"; exon_number "1";
chr1H	novelGene	exon	74933481	74934609	.	-	.	gene_id "Novel00048"; transcript_id "Novel00048.1"; exon_number "2";
chr1H	novelGene	exon	92651251	92652555	.	-	.	gene_id "Novel00049"; transcript_id "Novel00049.1"; exon_number "1";
chr1H	novelGene	exon	92655345	92655419	.	-	.	gene_id "Novel00050"; transcript_id "Novel00050.1"; exon_number "1";
chr1H	novelGene	exon	92656315	92657190	.	-	.	gene_id "Novel00050"; transcript_id "Novel00050.1"; exon_number "2";
chr1H	novelGene	exon	92657286	92657435	.	-	.	gene_id "Novel00050"; transcript_id "Novel00050.1"; exon_number "3";
chr1H	novelGene	exon	92657153	92657190	.	-	.	gene_id "Novel00050"; transcript_id "Novel00050.2"; exon_number "1";
chr1H	novelGene	exon	92657746	92657907	.	-	.	gene_id "Novel00050"; transcript_id "Novel00050.2"; exon_number "2";
chr1H	novelGene	exon	92657986	92658058	.	-	.	gene_id "Novel00050"; transcript_id "Novel00050.2"; exon_number "3";
chr1H	novelGene	exon	92658419	92658777	.	-	.	gene_id "Novel00050"; transcript_id "Novel00050.2"; exon_number "4";
chr1H	novelGene	exon	105715328	105715959	.	-	.	gene_id "Novel00051"; transcript_id "Novel00051.1"; exon_number "1";
chr1H	novelGene	exon	105716052	105716122	.	-	.	gene_id "Novel00051"; transcript_id "Novel00051.1"; exon_number "2";
chr1H	novelGene	exon	105718114	105718207	.	-	.	gene_id "Novel00051"; transcript_id "Novel00051.1"; exon_number "3";
chr1H	novelGene	exon	105718295	105718362	.	-	.	gene_id "Novel00051"; transcript_id "Novel00051.1"; exon_number "4";
chr1H	novelGene	exon	105718451	105718517	.	-	.	gene_id "Novel00051"; transcript_id "Novel00051.1"; exon_number "5";
chr1H	novelGene	exon	105718646	105718776	.	-	.	gene_id "Novel00051"; transcript_id "Novel00051.1"; exon_number "6";
chr1H	novelGene	exon	105718934	105719041	.	-	.	gene_id "Novel00051"; transcript_id "Novel00051.1"; exon_number "7";
chr1H	novelGene	exon	105719680	105719745	.	-	.	gene_id "Novel00051"; transcript_id "Novel00051.1"; exon_number "8";
chr1H	novelGene	exon	105720603	105720669	.	-	.	gene_id "Novel00051"; transcript_id "Novel00051.1"; exon_number "9";
chr1H	novelGene	exon	105720866	105720942	.	-	.	gene_id "Novel00051"; transcript_id "Novel00051.1"; exon_number "10";
chr1H	novelGene	exon	105721448	105721558	.	-	.	gene_id "Novel00051"; transcript_id "Novel00051.1"; exon_number "11";
chr1H	novelGene	exon	105722432	105722549	.	-	.	gene_id "Novel00051"; transcript_id "Novel00051.1"; exon_number "12";
chr1H	novelGene	exon	105722952	105723025	.	-	.	gene_id "Novel00051"; transcript_id "Novel00051.1"; exon_number "13";
chr1H	novelGene	exon	105723858	105723954	.	-	.	gene_id "Novel00051"; transcript_id "Novel00051.1"; exon_number "14";
chr1H	novelGene	exon	105724562	105724614	.	-	.	gene_id "Novel00051"; transcript_id "Novel00051.1"; exon_number "15";
chr1H	novelGene	exon	105724764	105724859	.	-	.	gene_id "Novel00051"; transcript_id "Novel00051.1"; exon_number "16";
chr1H	novelGene	exon	105725027	105725233	.	-	.	gene_id "Novel00051"; transcript_id "Novel00051.1"; exon_number "17";
chr1H	novelGene	exon	105726037	105726294	.	-	.	gene_id "Novel00051"; transcript_id "Novel00051.1"; exon_number "18";
chr1H	novelGene	exon	114316725	114317434	.	-	.	gene_id "Novel00052"; transcript_id "Novel00052.1"; exon_number "1";
chr1H	novelGene	exon	116563925	116564158	.	-	.	gene_id "Novel00053"; transcript_id "Novel00053.1"; exon_number "1";
chr1H	novelGene	exon	116565059	116565293	.	-	.	gene_id "Novel00053"; transcript_id "Novel00053.1"; exon_number "2";
chr1H	novelGene	exon	116565494	116566235	.	-	.	gene_id "Novel00053"; transcript_id "Novel00053.1"; exon_number "3";
chr1H	novelGene	exon	116567125	116567225	.	-	.	gene_id "Novel00053"; transcript_id "Novel00053.1"; exon_number "4";
chr1H	novelGene	exon	119924643	119925323	.	-	.	gene_id "Novel00054"; transcript_id "Novel00054.1"; exon_number "1";
chr1H	novelGene	exon	119925408	119925626	.	-	.	gene_id "Novel00054"; transcript_id "Novel00054.1"; exon_number "2";
chr1H	novelGene	exon	119925780	119926007	.	-	.	gene_id "Novel00054"; transcript_id "Novel00054.1"; exon_number "3";
chr1H	novelGene	exon	119926125	119926211	.	-	.	gene_id "Novel00054"; transcript_id "Novel00054.1"; exon_number "4";
chr1H	novelGene	exon	119926305	119926612	.	-	.	gene_id "Novel00054"; transcript_id "Novel00054.1"; exon_number "5";
chr1H	novelGene	exon	163299629	163300289	.	-	.	gene_id "Novel00055"; transcript_id "Novel00055.1"; exon_number "1";
chr1H	novelGene	exon	167992865	167993277	.	-	.	gene_id "Novel00056"; transcript_id "Novel00056.1"; exon_number "1";
chr1H	novelGene	exon	167994521	167995360	.	-	.	gene_id "Novel00056"; transcript_id "Novel00056.1"; exon_number "2";
chr1H	novelGene	exon	188959811	188960432	.	-	.	gene_id "Novel00057"; transcript_id "Novel00057.1"; exon_number "1";
chr1H	novelGene	exon	212951702	212952199	.	-	.	gene_id "Novel00058"; transcript_id "Novel00058.1"; exon_number "1";
chr1H	novelGene	exon	212952798	212952902	.	-	.	gene_id "Novel00058"; transcript_id "Novel00058.1"; exon_number "2";
chr1H	novelGene	exon	212952983	212953096	.	-	.	gene_id "Novel00058"; transcript_id "Novel00058.1"; exon_number "3";
chr1H	novelGene	exon	212953254	212953379	.	-	.	gene_id "Novel00058"; transcript_id "Novel00058.1"; exon_number "4";
chr1H	novelGene	exon	212953496	212953610	.	-	.	gene_id "Novel00058"; transcript_id "Novel00058.1"; exon_number "5";
chr1H	novelGene	exon	212953705	212953781	.	-	.	gene_id "Novel00058"; transcript_id "Novel00058.1"; exon_number "6";
chr1H	novelGene	exon	212953872	212954095	.	-	.	gene_id "Novel00058"; transcript_id "Novel00058.1"; exon_number "7";
chr1H	novelGene	exon	212954682	212954787	.	-	.	gene_id "Novel00058"; transcript_id "Novel00058.1"; exon_number "8";
chr1H	novelGene	exon	212954870	212954968	.	-	.	gene_id "Novel00058"; transcript_id "Novel00058.1"; exon_number "9";
chr1H	novelGene	exon	212955093	212955230	.	-	.	gene_id "Novel00058"; transcript_id "Novel00058.1"; exon_number "10";
chr1H	novelGene	exon	212955324	212955492	.	-	.	gene_id "Novel00058"; transcript_id "Novel00058.1"; exon_number "11";
chr1H	novelGene	exon	212954265	212954787	.	-	.	gene_id "Novel00058"; transcript_id "Novel00058.2"; exon_number "1";
chr1H	novelGene	exon	212954870	212954968	.	-	.	gene_id "Novel00058"; transcript_id "Novel00058.2"; exon_number "2";
chr1H	novelGene	exon	212955093	212955230	.	-	.	gene_id "Novel00058"; transcript_id "Novel00058.2"; exon_number "3";
chr1H	novelGene	exon	212955324	212955491	.	-	.	gene_id "Novel00058"; transcript_id "Novel00058.2"; exon_number "4";
chr1H	novelGene	exon	215561230	215561570	.	-	.	gene_id "Novel00059"; transcript_id "Novel00059.1"; exon_number "1";
chr1H	novelGene	exon	215563653	215563744	.	-	.	gene_id "Novel00059"; transcript_id "Novel00059.1"; exon_number "2";
chr1H	novelGene	exon	215564852	215565070	.	-	.	gene_id "Novel00059"; transcript_id "Novel00059.1"; exon_number "3";
chr1H	novelGene	exon	215565140	215565526	.	-	.	gene_id "Novel00059"; transcript_id "Novel00059.1"; exon_number "4";
chr1H	novelGene	exon	215565630	215566064	.	-	.	gene_id "Novel00059"; transcript_id "Novel00059.1"; exon_number "5";
chr1H	novelGene	exon	225689456	225689768	.	-	.	gene_id "Novel00060"; transcript_id "Novel00060.1"; exon_number "1";
chr1H	novelGene	exon	225697918	225697992	.	-	.	gene_id "Novel00060"; transcript_id "Novel00060.1"; exon_number "2";
chr1H	novelGene	exon	225698633	225698668	.	-	.	gene_id "Novel00060"; transcript_id "Novel00060.1"; exon_number "3";
chr1H	novelGene	exon	225706964	225707011	.	-	.	gene_id "Novel00060"; transcript_id "Novel00060.1"; exon_number "4";
chr1H	novelGene	exon	225716355	225716435	.	-	.	gene_id "Novel00060"; transcript_id "Novel00060.1"; exon_number "5";
chr1H	novelGene	exon	225716643	225716694	.	-	.	gene_id "Novel00060"; transcript_id "Novel00060.1"; exon_number "6";
chr1H	novelGene	exon	225716822	225717349	.	-	.	gene_id "Novel00060"; transcript_id "Novel00060.1"; exon_number "7";
chr1H	novelGene	exon	255464767	255464933	.	-	.	gene_id "Novel00061"; transcript_id "Novel00061.1"; exon_number "1";
chr1H	novelGene	exon	255465832	255466067	.	-	.	gene_id "Novel00061"; transcript_id "Novel00061.1"; exon_number "2";
chr1H	novelGene	exon	255466759	255467080	.	-	.	gene_id "Novel00061"; transcript_id "Novel00061.1"; exon_number "3";
chr1H	novelGene	exon	255468055	255468375	.	-	.	gene_id "Novel00061"; transcript_id "Novel00061.1"; exon_number "4";
chr1H	novelGene	exon	255468448	255469117	.	-	.	gene_id "Novel00061"; transcript_id "Novel00061.1"; exon_number "5";
chr1H	novelGene	exon	261333271	261335591	.	-	.	gene_id "Novel00062"; transcript_id "Novel00062.1"; exon_number "1";
chr1H	novelGene	exon	266869806	266870109	.	-	.	gene_id "Novel00063"; transcript_id "Novel00063.1"; exon_number "1";
chr1H	novelGene	exon	266870196	266870247	.	-	.	gene_id "Novel00063"; transcript_id "Novel00063.1"; exon_number "2";
chr1H	novelGene	exon	266870880	266870987	.	-	.	gene_id "Novel00063"; transcript_id "Novel00063.1"; exon_number "3";
chr1H	novelGene	exon	266871523	266871666	.	-	.	gene_id "Novel00063"; transcript_id "Novel00063.1"; exon_number "4";
chr1H	novelGene	exon	266871760	266871852	.	-	.	gene_id "Novel00063"; transcript_id "Novel00063.1"; exon_number "5";
chr1H	novelGene	exon	266872971	266873060	.	-	.	gene_id "Novel00063"; transcript_id "Novel00063.1"; exon_number "6";
chr1H	novelGene	exon	266873205	266873267	.	-	.	gene_id "Novel00063"; transcript_id "Novel00063.1"; exon_number "7";
chr1H	novelGene	exon	266873338	266873469	.	-	.	gene_id "Novel00063"; transcript_id "Novel00063.1"; exon_number "8";
chr1H	novelGene	exon	266873651	266873809	.	-	.	gene_id "Novel00063"; transcript_id "Novel00063.1"; exon_number "9";
chr1H	novelGene	exon	266875105	266875204	.	-	.	gene_id "Novel00063"; transcript_id "Novel00063.1"; exon_number "10";
chr1H	novelGene	exon	266875854	266875957	.	-	.	gene_id "Novel00063"; transcript_id "Novel00063.1"; exon_number "11";
chr1H	novelGene	exon	268004291	268004951	.	-	.	gene_id "Novel00064"; transcript_id "Novel00064.1"; exon_number "1";
chr1H	novelGene	exon	270045540	270045877	.	-	.	gene_id "Novel00065"; transcript_id "Novel00065.1"; exon_number "1";
chr1H	novelGene	exon	270046426	270046580	.	-	.	gene_id "Novel00065"; transcript_id "Novel00065.1"; exon_number "2";
chr1H	novelGene	exon	270047037	270047200	.	-	.	gene_id "Novel00065"; transcript_id "Novel00065.1"; exon_number "3";
chr1H	novelGene	exon	270047432	270047553	.	-	.	gene_id "Novel00065"; transcript_id "Novel00065.1"; exon_number "4";
chr1H	novelGene	exon	270048004	270048216	.	-	.	gene_id "Novel00065"; transcript_id "Novel00065.1"; exon_number "5";
chr1H	novelGene	exon	270048329	270048478	.	-	.	gene_id "Novel00065"; transcript_id "Novel00065.1"; exon_number "6";
chr1H	novelGene	exon	270049567	270049812	.	-	.	gene_id "Novel00065"; transcript_id "Novel00065.1"; exon_number "7";
chr1H	novelGene	exon	297254198	297254543	.	-	.	gene_id "Novel00066"; transcript_id "Novel00066.1"; exon_number "1";
chr1H	novelGene	exon	297254753	297254896	.	-	.	gene_id "Novel00066"; transcript_id "Novel00066.1"; exon_number "2";
chr1H	novelGene	exon	297254986	297255056	.	-	.	gene_id "Novel00066"; transcript_id "Novel00066.1"; exon_number "3";
chr1H	novelGene	exon	297255471	297255570	.	-	.	gene_id "Novel00066"; transcript_id "Novel00066.1"; exon_number "4";
chr1H	novelGene	exon	297257240	297257270	.	-	.	gene_id "Novel00066"; transcript_id "Novel00066.1"; exon_number "5";
chr1H	novelGene	exon	297257414	297257511	.	-	.	gene_id "Novel00066"; transcript_id "Novel00066.1"; exon_number "6";
chr1H	novelGene	exon	297257879	297258163	.	-	.	gene_id "Novel00066"; transcript_id "Novel00066.1"; exon_number "7";
chr1H	novelGene	exon	336258836	336260000	.	-	.	gene_id "Novel00067"; transcript_id "Novel00067.1"; exon_number "1";
chr1H	novelGene	exon	340910851	340911454	.	-	.	gene_id "Novel00068"; transcript_id "Novel00068.1"; exon_number "1";
chr1H	novelGene	exon	340911645	340911701	.	-	.	gene_id "Novel00068"; transcript_id "Novel00068.1"; exon_number "2";
chr1H	novelGene	exon	340911981	340912557	.	-	.	gene_id "Novel00068"; transcript_id "Novel00068.1"; exon_number "3";
chr1H	novelGene	exon	341980562	341980775	.	-	.	gene_id "Novel00069"; transcript_id "Novel00069.1"; exon_number "1";
chr1H	novelGene	exon	341980869	341981026	.	-	.	gene_id "Novel00069"; transcript_id "Novel00069.1"; exon_number "2";
chr1H	novelGene	exon	341982473	341982550	.	-	.	gene_id "Novel00069"; transcript_id "Novel00069.1"; exon_number "3";
chr1H	novelGene	exon	341983117	341983158	.	-	.	gene_id "Novel00069"; transcript_id "Novel00069.1"; exon_number "4";
chr1H	novelGene	exon	341983237	341983305	.	-	.	gene_id "Novel00069"; transcript_id "Novel00069.1"; exon_number "5";
chr1H	novelGene	exon	341983390	341983596	.	-	.	gene_id "Novel00069"; transcript_id "Novel00069.1"; exon_number "6";
chr1H	novelGene	exon	341983677	341983792	.	-	.	gene_id "Novel00069"; transcript_id "Novel00069.1"; exon_number "7";
chr1H	novelGene	exon	341983921	341984002	.	-	.	gene_id "Novel00069"; transcript_id "Novel00069.1"; exon_number "8";
chr1H	novelGene	exon	341984124	341984194	.	-	.	gene_id "Novel00069"; transcript_id "Novel00069.1"; exon_number "9";
chr1H	novelGene	exon	341984301	341984395	.	-	.	gene_id "Novel00069"; transcript_id "Novel00069.1"; exon_number "10";
chr1H	novelGene	exon	370096234	370097123	.	-	.	gene_id "Novel00070"; transcript_id "Novel00070.1"; exon_number "1";
chr1H	novelGene	exon	370097216	370097647	.	-	.	gene_id "Novel00070"; transcript_id "Novel00070.1"; exon_number "2";
chr1H	novelGene	exon	370097724	370097845	.	-	.	gene_id "Novel00070"; transcript_id "Novel00070.1"; exon_number "3";
chr1H	novelGene	exon	370097917	370098147	.	-	.	gene_id "Novel00070"; transcript_id "Novel00070.1"; exon_number "4";
chr1H	novelGene	exon	370098216	370098942	.	-	.	gene_id "Novel00070"; transcript_id "Novel00070.1"; exon_number "5";
chr1H	novelGene	exon	370099033	370099455	.	-	.	gene_id "Novel00070"; transcript_id "Novel00070.1"; exon_number "6";
chr1H	novelGene	exon	370099544	370099980	.	-	.	gene_id "Novel00070"; transcript_id "Novel00070.1"; exon_number "7";
chr1H	novelGene	exon	370671370	370673397	.	-	.	gene_id "Novel00071"; transcript_id "Novel00071.1"; exon_number "1";
chr1H	novelGene	exon	372903173	372904963	.	-	.	gene_id "Novel00072"; transcript_id "Novel00072.1"; exon_number "1";
chr1H	novelGene	exon	379458493	379459882	.	-	.	gene_id "Novel00073"; transcript_id "Novel00073.1"; exon_number "1";
chr1H	novelGene	exon	391046268	391046463	.	-	.	gene_id "Novel00074"; transcript_id "Novel00074.1"; exon_number "1";
chr1H	novelGene	exon	391046572	391050166	.	-	.	gene_id "Novel00074"; transcript_id "Novel00074.1"; exon_number "2";
chr1H	novelGene	exon	419584464	419585593	.	-	.	gene_id "Novel00075"; transcript_id "Novel00075.1"; exon_number "1";
chr1H	novelGene	exon	419586860	419587333	.	-	.	gene_id "Novel00075"; transcript_id "Novel00075.1"; exon_number "2";
chr1H	novelGene	exon	419590089	419590522	.	-	.	gene_id "Novel00075"; transcript_id "Novel00075.1"; exon_number "3";
chr1H	novelGene	exon	422564958	422567869	.	-	.	gene_id "Novel00076"; transcript_id "Novel00076.1"; exon_number "1";
chr1H	novelGene	exon	422564958	422565980	.	-	.	gene_id "Novel00076"; transcript_id "Novel00076.2"; exon_number "1";
chr1H	novelGene	exon	422567015	422567086	.	-	.	gene_id "Novel00076"; transcript_id "Novel00076.2"; exon_number "2";
chr1H	novelGene	exon	422568113	422568252	.	-	.	gene_id "Novel00076"; transcript_id "Novel00076.2"; exon_number "3";
chr1H	novelGene	exon	422564958	422566458	.	-	.	gene_id "Novel00076"; transcript_id "Novel00076.3"; exon_number "1";
chr1H	novelGene	exon	422567015	422567086	.	-	.	gene_id "Novel00076"; transcript_id "Novel00076.3"; exon_number "2";
chr1H	novelGene	exon	422568113	422568252	.	-	.	gene_id "Novel00076"; transcript_id "Novel00076.3"; exon_number "3";
chr1H	novelGene	exon	422564958	422566469	.	-	.	gene_id "Novel00076"; transcript_id "Novel00076.4"; exon_number "1";
chr1H	novelGene	exon	422567015	422567086	.	-	.	gene_id "Novel00076"; transcript_id "Novel00076.4"; exon_number "2";
chr1H	novelGene	exon	422568113	422568252	.	-	.	gene_id "Novel00076"; transcript_id "Novel00076.4"; exon_number "3";
chr1H	novelGene	exon	422564958	422566136	.	-	.	gene_id "Novel00076"; transcript_id "Novel00076.5"; exon_number "1";
chr1H	novelGene	exon	422566226	422567086	.	-	.	gene_id "Novel00076"; transcript_id "Novel00076.5"; exon_number "2";
chr1H	novelGene	exon	422568113	422568252	.	-	.	gene_id "Novel00076"; transcript_id "Novel00076.5"; exon_number "3";
chr1H	novelGene	exon	442607224	442608691	.	-	.	gene_id "Novel00077"; transcript_id "Novel00077.1"; exon_number "1";
chr1H	novelGene	exon	444161853	444164247	.	-	.	gene_id "Novel00078"; transcript_id "Novel00078.1"; exon_number "1";
chr1H	novelGene	exon	453495441	453496725	.	-	.	gene_id "Novel00079"; transcript_id "Novel00079.1"; exon_number "1";
chr1H	novelGene	exon	453496791	453497423	.	-	.	gene_id "Novel00080"; transcript_id "Novel00080.1"; exon_number "1";
chr1H	novelGene	exon	453497673	453497965	.	-	.	gene_id "Novel00080"; transcript_id "Novel00080.1"; exon_number "2";
chr1H	novelGene	exon	453498045	453498098	.	-	.	gene_id "Novel00080"; transcript_id "Novel00080.1"; exon_number "3";
chr1H	novelGene	exon	466924187	466924447	.	-	.	gene_id "Novel00081"; transcript_id "Novel00081.1"; exon_number "1";
chr1H	novelGene	exon	466924680	466924812	.	-	.	gene_id "Novel00081"; transcript_id "Novel00081.1"; exon_number "2";
chr1H	novelGene	exon	466925030	466925221	.	-	.	gene_id "Novel00081"; transcript_id "Novel00081.1"; exon_number "3";
chr1H	novelGene	exon	466925728	466925901	.	-	.	gene_id "Novel00081"; transcript_id "Novel00081.1"; exon_number "4";
chr1H	novelGene	exon	466926969	466927054	.	-	.	gene_id "Novel00081"; transcript_id "Novel00081.1"; exon_number "5";
chr1H	novelGene	exon	466927161	466927605	.	-	.	gene_id "Novel00081"; transcript_id "Novel00081.1"; exon_number "6";
chr1H	novelGene	exon	466925942	466927054	.	-	.	gene_id "Novel00081"; transcript_id "Novel00081.2"; exon_number "1";
chr1H	novelGene	exon	466927161	466927605	.	-	.	gene_id "Novel00081"; transcript_id "Novel00081.2"; exon_number "2";
chr1H	novelGene	exon	473879529	473879788	.	-	.	gene_id "Novel00082"; transcript_id "Novel00082.1"; exon_number "1";
chr1H	novelGene	exon	473879881	473879934	.	-	.	gene_id "Novel00082"; transcript_id "Novel00082.1"; exon_number "2";
chr1H	novelGene	exon	473880019	473880230	.	-	.	gene_id "Novel00082"; transcript_id "Novel00082.1"; exon_number "3";
chr1H	novelGene	exon	473880452	473881289	.	-	.	gene_id "Novel00082"; transcript_id "Novel00082.1"; exon_number "4";
chr1H	novelGene	exon	475555549	475556465	.	-	.	gene_id "Novel00083"; transcript_id "Novel00083.1"; exon_number "1";
chr1H	novelGene	exon	475559644	475559788	.	-	.	gene_id "Novel00083"; transcript_id "Novel00083.1"; exon_number "2";
chr1H	novelGene	exon	475565138	475565387	.	-	.	gene_id "Novel00083"; transcript_id "Novel00083.1"; exon_number "3";
chr1H	novelGene	exon	475565473	475566854	.	-	.	gene_id "Novel00083"; transcript_id "Novel00083.1"; exon_number "4";
chr1H	novelGene	exon	475566958	475567163	.	-	.	gene_id "Novel00083"; transcript_id "Novel00083.1"; exon_number "5";
chr1H	novelGene	exon	475567331	475567457	.	-	.	gene_id "Novel00083"; transcript_id "Novel00083.1"; exon_number "6";
chr1H	novelGene	exon	475569663	475569981	.	-	.	gene_id "Novel00083"; transcript_id "Novel00083.1"; exon_number "7";
chr1H	novelGene	exon	478304889	478306224	.	-	.	gene_id "Novel00084"; transcript_id "Novel00084.1"; exon_number "1";
chr1H	novelGene	exon	478445383	478452140	.	-	.	gene_id "Novel00085"; transcript_id "Novel00085.1"; exon_number "1";
chr1H	novelGene	exon	480008235	480008956	.	-	.	gene_id "Novel00086"; transcript_id "Novel00086.1"; exon_number "1";
chr1H	novelGene	exon	480009045	480009459	.	-	.	gene_id "Novel00086"; transcript_id "Novel00086.1"; exon_number "2";
chr1H	novelGene	exon	480010472	480010716	.	-	.	gene_id "Novel00086"; transcript_id "Novel00086.1"; exon_number "3";
chr1H	novelGene	exon	492549737	492550032	.	-	.	gene_id "Novel00087"; transcript_id "Novel00087.1"; exon_number "1";
chr1H	novelGene	exon	492550803	492550916	.	-	.	gene_id "Novel00087"; transcript_id "Novel00087.1"; exon_number "2";
chr1H	novelGene	exon	492560191	492560304	.	-	.	gene_id "Novel00087"; transcript_id "Novel00087.1"; exon_number "3";
chr1H	novelGene	exon	492561424	492561537	.	-	.	gene_id "Novel00087"; transcript_id "Novel00087.1"; exon_number "4";
chr1H	novelGene	exon	492562484	492562531	.	-	.	gene_id "Novel00087"; transcript_id "Novel00087.1"; exon_number "5";
chr1H	novelGene	exon	492563803	492563930	.	-	.	gene_id "Novel00087"; transcript_id "Novel00087.1"; exon_number "6";
chr1H	novelGene	exon	492564152	492564506	.	-	.	gene_id "Novel00087"; transcript_id "Novel00087.1"; exon_number "7";
chr1H	novelGene	exon	504499304	504500117	.	-	.	gene_id "Novel00088"; transcript_id "Novel00088.1"; exon_number "1";
chr1H	novelGene	exon	504500634	504501372	.	-	.	gene_id "Novel00088"; transcript_id "Novel00088.1"; exon_number "2";
chr1H	novelGene	exon	523221487	523221861	.	-	.	gene_id "Novel00089"; transcript_id "Novel00089.1"; exon_number "1";
chr1H	novelGene	exon	523221946	523222022	.	-	.	gene_id "Novel00089"; transcript_id "Novel00089.1"; exon_number "2";
chr1H	novelGene	exon	523222443	523222475	.	-	.	gene_id "Novel00089"; transcript_id "Novel00089.1"; exon_number "3";
chr1H	novelGene	exon	523224495	523224557	.	-	.	gene_id "Novel00089"; transcript_id "Novel00089.1"; exon_number "4";
chr1H	novelGene	exon	523224838	523224955	.	-	.	gene_id "Novel00089"; transcript_id "Novel00089.1"; exon_number "5";
chr1H	novelGene	exon	523225555	523225647	.	-	.	gene_id "Novel00089"; transcript_id "Novel00089.1"; exon_number "6";
chr1H	novelGene	exon	523225806	523225879	.	-	.	gene_id "Novel00089"; transcript_id "Novel00089.1"; exon_number "7";
chr1H	novelGene	exon	523227151	523227376	.	-	.	gene_id "Novel00089"; transcript_id "Novel00089.1"; exon_number "8";
chr1H	novelGene	exon	523227538	523227684	.	-	.	gene_id "Novel00089"; transcript_id "Novel00089.1"; exon_number "9";
chr1H	novelGene	exon	523227763	523227884	.	-	.	gene_id "Novel00089"; transcript_id "Novel00089.1"; exon_number "10";
chr1H	novelGene	exon	523229400	523229706	.	-	.	gene_id "Novel00089"; transcript_id "Novel00089.1"; exon_number "11";
chr1H	novelGene	exon	524288607	524289375	.	-	.	gene_id "Novel00090"; transcript_id "Novel00090.1"; exon_number "1";
chr1H	novelGene	exon	525239600	525240336	.	-	.	gene_id "Novel00091"; transcript_id "Novel00091.1"; exon_number "1";
chr1H	novelGene	exon	525240397	525241365	.	-	.	gene_id "Novel00092"; transcript_id "Novel00092.1"; exon_number "1";
chr1H	novelGene	exon	525241445	525241912	.	-	.	gene_id "Novel00092"; transcript_id "Novel00092.1"; exon_number "2";
chr1H	novelGene	exon	528009048	528010099	.	-	.	gene_id "Novel00093"; transcript_id "Novel00093.1"; exon_number "1";
chr1H	novelGene	exon	554450946	554451343	.	-	.	gene_id "Novel00094"; transcript_id "Novel00094.1"; exon_number "1";
chr1H	novelGene	exon	554451545	554451745	.	-	.	gene_id "Novel00094"; transcript_id "Novel00094.1"; exon_number "2";
chr1H	novelGene	exon	554451865	554452005	.	-	.	gene_id "Novel00094"; transcript_id "Novel00094.1"; exon_number "3";
chr1H	novelGene	exon	554452099	554452326	.	-	.	gene_id "Novel00094"; transcript_id "Novel00094.1"; exon_number "4";
chr1H	novelGene	exon	554452392	554452842	.	-	.	gene_id "Novel00094"; transcript_id "Novel00094.1"; exon_number "5";
chr2H	novelGene	exon	842979	843166	.	+	.	gene_id "Novel00095"; transcript_id "Novel00095.1"; exon_number "1";
chr2H	novelGene	exon	843551	844231	.	+	.	gene_id "Novel00095"; transcript_id "Novel00095.1"; exon_number "2";
chr2H	novelGene	exon	846422	846841	.	+	.	gene_id "Novel00095"; transcript_id "Novel00095.1"; exon_number "3";
chr2H	novelGene	exon	842983	843166	.	+	.	gene_id "Novel00095"; transcript_id "Novel00095.2"; exon_number "1";
chr2H	novelGene	exon	843529	844231	.	+	.	gene_id "Novel00095"; transcript_id "Novel00095.2"; exon_number "2";
chr2H	novelGene	exon	846422	846841	.	+	.	gene_id "Novel00095"; transcript_id "Novel00095.2"; exon_number "3";
chr2H	novelGene	exon	3112901	3112988	.	+	.	gene_id "Novel00096"; transcript_id "Novel00096.1"; exon_number "1";
chr2H	novelGene	exon	3113078	3113223	.	+	.	gene_id "Novel00096"; transcript_id "Novel00096.1"; exon_number "2";
chr2H	novelGene	exon	3114590	3115043	.	+	.	gene_id "Novel00096"; transcript_id "Novel00096.1"; exon_number "3";
chr2H	novelGene	exon	3115199	3115311	.	+	.	gene_id "Novel00096"; transcript_id "Novel00096.1"; exon_number "4";
chr2H	novelGene	exon	3115466	3115707	.	+	.	gene_id "Novel00096"; transcript_id "Novel00096.1"; exon_number "5";
chr2H	novelGene	exon	3116082	3116327	.	+	.	gene_id "Novel00096"; transcript_id "Novel00096.1"; exon_number "6";
chr2H	novelGene	exon	3116790	3117081	.	+	.	gene_id "Novel00096"; transcript_id "Novel00096.1"; exon_number "7";
chr2H	novelGene	exon	3112901	3112988	.	+	.	gene_id "Novel00096"; transcript_id "Novel00096.2"; exon_number "1";
chr2H	novelGene	exon	3113078	3113223	.	+	.	gene_id "Novel00096"; transcript_id "Novel00096.2"; exon_number "2";
chr2H	novelGene	exon	3115199	3115311	.	+	.	gene_id "Novel00096"; transcript_id "Novel00096.2"; exon_number "3";
chr2H	novelGene	exon	3115466	3115707	.	+	.	gene_id "Novel00096"; transcript_id "Novel00096.2"; exon_number "4";
chr2H	novelGene	exon	3116082	3116327	.	+	.	gene_id "Novel00096"; transcript_id "Novel00096.2"; exon_number "5";
chr2H	novelGene	exon	3116790	3117081	.	+	.	gene_id "Novel00096"; transcript_id "Novel00096.2"; exon_number "6";
chr2H	novelGene	exon	3112901	3112988	.	+	.	gene_id "Novel00096"; transcript_id "Novel00096.3"; exon_number "1";
chr2H	novelGene	exon	3113078	3113223	.	+	.	gene_id "Novel00096"; transcript_id "Novel00096.3"; exon_number "2";
chr2H	novelGene	exon	3114590	3115049	.	+	.	gene_id "Novel00096"; transcript_id "Novel00096.3"; exon_number "3";
chr2H	novelGene	exon	3115195	3115311	.	+	.	gene_id "Novel00096"; transcript_id "Novel00096.3"; exon_number "4";
chr2H	novelGene	exon	3115466	3115707	.	+	.	gene_id "Novel00096"; transcript_id "Novel00096.3"; exon_number "5";
chr2H	novelGene	exon	3116082	3116327	.	+	.	gene_id "Novel00096"; transcript_id "Novel00096.3"; exon_number "6";
chr2H	novelGene	exon	3116790	3117081	.	+	.	gene_id "Novel00096"; transcript_id "Novel00096.3"; exon_number "7";
chr2H	novelGene	exon	3113687	3115143	.	+	.	gene_id "Novel00096"; transcript_id "Novel00096.4"; exon_number "1";
chr2H	novelGene	exon	3323747	3324418	.	+	.	gene_id "Novel00097"; transcript_id "Novel00097.1"; exon_number "1";
chr2H	novelGene	exon	3324492	3324635	.	+	.	gene_id "Novel00097"; transcript_id "Novel00097.1"; exon_number "2";
chr2H	novelGene	exon	3324753	3324924	.	+	.	gene_id "Novel00097"; transcript_id "Novel00097.1"; exon_number "3";
chr2H	novelGene	exon	3325244	3325426	.	+	.	gene_id "Novel00097"; transcript_id "Novel00097.1"; exon_number "4";
chr2H	novelGene	exon	3325520	3325603	.	+	.	gene_id "Novel00097"; transcript_id "Novel00097.1"; exon_number "5";
chr2H	novelGene	exon	3325980	3326061	.	+	.	gene_id "Novel00097"; transcript_id "Novel00097.1"; exon_number "6";
chr2H	novelGene	exon	3326148	3326948	.	+	.	gene_id "Novel00097"; transcript_id "Novel00097.1"; exon_number "7";
chr2H	novelGene	exon	4712560	4713713	.	+	.	gene_id "Novel00098"; transcript_id "Novel00098.1"; exon_number "1";
chr2H	novelGene	exon	6956294	6956374	.	+	.	gene_id "Novel00099"; transcript_id "Novel00099.1"; exon_number "1";
chr2H	novelGene	exon	6956499	6956966	.	+	.	gene_id "Novel00099"; transcript_id "Novel00099.1"; exon_number "2";
chr2H	novelGene	exon	6957563	6958342	.	+	.	gene_id "Novel00100"; transcript_id "Novel00100.1"; exon_number "1";
chr2H	novelGene	exon	25232243	25233384	.	+	.	gene_id "Novel00101"; transcript_id "Novel00101.1"; exon_number "1";
chr2H	novelGene	exon	29308985	29309372	.	+	.	gene_id "Novel00102"; transcript_id "Novel00102.1"; exon_number "1";
chr2H	novelGene	exon	29309488	29309553	.	+	.	gene_id "Novel00102"; transcript_id "Novel00102.1"; exon_number "2";
chr2H	novelGene	exon	29310266	29310314	.	+	.	gene_id "Novel00102"; transcript_id "Novel00102.1"; exon_number "3";
chr2H	novelGene	exon	29310780	29310865	.	+	.	gene_id "Novel00102"; transcript_id "Novel00102.1"; exon_number "4";
chr2H	novelGene	exon	29310964	29311043	.	+	.	gene_id "Novel00102"; transcript_id "Novel00102.1"; exon_number "5";
chr2H	novelGene	exon	29311162	29311264	.	+	.	gene_id "Novel00102"; transcript_id "Novel00102.1"; exon_number "6";
chr2H	novelGene	exon	29311375	29311433	.	+	.	gene_id "Novel00102"; transcript_id "Novel00102.1"; exon_number "7";
chr2H	novelGene	exon	29311533	29311905	.	+	.	gene_id "Novel00102"; transcript_id "Novel00102.1"; exon_number "8";
chr2H	novelGene	exon	74600836	74601361	.	+	.	gene_id "Novel00103"; transcript_id "Novel00103.1"; exon_number "1";
chr2H	novelGene	exon	74601457	74602258	.	+	.	gene_id "Novel00103"; transcript_id "Novel00103.1"; exon_number "2";
chr2H	novelGene	exon	74602878	74603116	.	+	.	gene_id "Novel00103"; transcript_id "Novel00103.1"; exon_number "3";
chr2H	novelGene	exon	121110087	121110753	.	+	.	gene_id "Novel00104"; transcript_id "Novel00104.1"; exon_number "1";
chr2H	novelGene	exon	127458150	127458289	.	+	.	gene_id "Novel00105"; transcript_id "Novel00105.1"; exon_number "1";
chr2H	novelGene	exon	127458574	127458716	.	+	.	gene_id "Novel00105"; transcript_id "Novel00105.1"; exon_number "2";
chr2H	novelGene	exon	127458825	127458891	.	+	.	gene_id "Novel00105"; transcript_id "Novel00105.1"; exon_number "3";
chr2H	novelGene	exon	127458981	127459093	.	+	.	gene_id "Novel00105"; transcript_id "Novel00105.1"; exon_number "4";
chr2H	novelGene	exon	127459864	127460320	.	+	.	gene_id "Novel00105"; transcript_id "Novel00105.1"; exon_number "5";
chr2H	novelGene	exon	127460372	127460464	.	+	.	gene_id "Novel00105"; transcript_id "Novel00105.1"; exon_number "6";
chr2H	novelGene	exon	159047865	159048030	.	+	.	gene_id "Novel00106"; transcript_id "Novel00106.1"; exon_number "1";
chr2H	novelGene	exon	159048357	159048603	.	+	.	gene_id "Novel00106"; transcript_id "Novel00106.1"; exon_number "2";
chr2H	novelGene	exon	159048724	159049903	.	+	.	gene_id "Novel00106"; transcript_id "Novel00106.1"; exon_number "3";
chr2H	novelGene	exon	159050645	159050715	.	+	.	gene_id "Novel00106"; transcript_id "Novel00106.1"; exon_number "4";
chr2H	novelGene	exon	159051789	159052329	.	+	.	gene_id "Novel00106"; transcript_id "Novel00106.1"; exon_number "5";
chr2H	novelGene	exon	185901336	185901643	.	+	.	gene_id "Novel00107"; transcript_id "Novel00107.1"; exon_number "1";
chr2H	novelGene	exon	185902752	185903104	.	+	.	gene_id "Novel00107"; transcript_id "Novel00107.1"; exon_number "2";
chr2H	novelGene	exon	185903213	185906184	.	+	.	gene_id "Novel00107"; transcript_id "Novel00107.1"; exon_number "3";
chr2H	novelGene	exon	197416825	197417002	.	+	.	gene_id "Novel00108"; transcript_id "Novel00108.1"; exon_number "1";
chr2H	novelGene	exon	197417111	197417174	.	+	.	gene_id "Novel00108"; transcript_id "Novel00108.1"; exon_number "2";
chr2H	novelGene	exon	197423925	197424074	.	+	.	gene_id "Novel00108"; transcript_id "Novel00108.1"; exon_number "3";
chr2H	novelGene	exon	197428042	197428123	.	+	.	gene_id "Novel00108"; transcript_id "Novel00108.1"; exon_number "4";
chr2H	novelGene	exon	197428222	197428827	.	+	.	gene_id "Novel00108"; transcript_id "Novel00108.1"; exon_number "5";
chr2H	novelGene	exon	197428908	197429174	.	+	.	gene_id "Novel00108"; transcript_id "Novel00108.1"; exon_number "6";
chr2H	novelGene	exon	197429248	197429450	.	+	.	gene_id "Novel00108"; transcript_id "Novel00108.1"; exon_number "7";
chr2H	novelGene	exon	197429529	197429652	.	+	.	gene_id "Novel00108"; transcript_id "Novel00108.1"; exon_number "8";
chr2H	novelGene	exon	217353462	217356100	.	+	.	gene_id "Novel00109"; transcript_id "Novel00109.1"; exon_number "1";
chr2H	novelGene	exon	221768954	221769203	.	+	.	gene_id "Novel00110"; transcript_id "Novel00110.1"; exon_number "1";
chr2H	novelGene	exon	221769280	221769340	.	+	.	gene_id "Novel00110"; transcript_id "Novel00110.1"; exon_number "2";
chr2H	novelGene	exon	221769677	221770387	.	+	.	gene_id "Novel00110"; transcript_id "Novel00110.1"; exon_number "3";
chr2H	novelGene	exon	221770881	221771077	.	+	.	gene_id "Novel00110"; transcript_id "Novel00110.1"; exon_number "4";
chr2H	novelGene	exon	221772100	221772136	.	+	.	gene_id "Novel00110"; transcript_id "Novel00110.1"; exon_number "5";
chr2H	novelGene	exon	221772251	221772315	.	+	.	gene_id "Novel00110"; transcript_id "Novel00110.1"; exon_number "6";
chr2H	novelGene	exon	221773209	221774149	.	+	.	gene_id "Novel00110"; transcript_id "Novel00110.1"; exon_number "7";
chr2H	novelGene	exon	221768992	221769203	.	+	.	gene_id "Novel00110"; transcript_id "Novel00110.2"; exon_number "1";
chr2H	novelGene	exon	221769280	221769340	.	+	.	gene_id "Novel00110"; transcript_id "Novel00110.2"; exon_number "2";
chr2H	novelGene	exon	221769677	221770387	.	+	.	gene_id "Novel00110"; transcript_id "Novel00110.2"; exon_number "3";
chr2H	novelGene	exon	221770917	221771077	.	+	.	gene_id "Novel00110"; transcript_id "Novel00110.2"; exon_number "4";
chr2H	novelGene	exon	221772100	221772136	.	+	.	gene_id "Novel00110"; transcript_id "Novel00110.2"; exon_number "5";
chr2H	novelGene	exon	221772251	221772315	.	+	.	gene_id "Novel00110"; transcript_id "Novel00110.2"; exon_number "6";
chr2H	novelGene	exon	221773209	221774149	.	+	.	gene_id "Novel00110"; transcript_id "Novel00110.2"; exon_number "7";
chr2H	novelGene	exon	251657507	251657664	.	+	.	gene_id "Novel00111"; transcript_id "Novel00111.1"; exon_number "1";
chr2H	novelGene	exon	251659293	251659398	.	+	.	gene_id "Novel00111"; transcript_id "Novel00111.1"; exon_number "2";
chr2H	novelGene	exon	251659486	251660977	.	+	.	gene_id "Novel00111"; transcript_id "Novel00111.1"; exon_number "3";
chr2H	novelGene	exon	251661176	251661391	.	+	.	gene_id "Novel00111"; transcript_id "Novel00111.1"; exon_number "4";
chr2H	novelGene	exon	251662787	251663075	.	+	.	gene_id "Novel00111"; transcript_id "Novel00111.1"; exon_number "5";
chr2H	novelGene	exon	251663153	251663479	.	+	.	gene_id "Novel00111"; transcript_id "Novel00111.1"; exon_number "6";
chr2H	novelGene	exon	265049959	265050050	.	+	.	gene_id "Novel00112"; transcript_id "Novel00112.1"; exon_number "1";
chr2H	novelGene	exon	265050975	265051103	.	+	.	gene_id "Novel00112"; transcript_id "Novel00112.1"; exon_number "2";
chr2H	novelGene	exon	265051999	265052088	.	+	.	gene_id "Novel00112"; transcript_id "Novel00112.1"; exon_number "3";
chr2H	novelGene	exon	265052167	265052820	.	+	.	gene_id "Novel00112"; transcript_id "Novel00112.1"; exon_number "4";
chr2H	novelGene	exon	265052957	265053118	.	+	.	gene_id "Novel00112"; transcript_id "Novel00112.1"; exon_number "5";
chr2H	novelGene	exon	265053476	265053856	.	+	.	gene_id "Novel00112"; transcript_id "Novel00112.1"; exon_number "6";
chr2H	novelGene	exon	265053941	265054728	.	+	.	gene_id "Novel00112"; transcript_id "Novel00112.1"; exon_number "7";
chr2H	novelGene	exon	278682125	278682342	.	+	.	gene_id "Novel00113"; transcript_id "Novel00113.1"; exon_number "1";
chr2H	novelGene	exon	278683445	278683686	.	+	.	gene_id "Novel00113"; transcript_id "Novel00113.1"; exon_number "2";
chr2H	novelGene	exon	278684538	278684639	.	+	.	gene_id "Novel00113"; transcript_id "Novel00113.1"; exon_number "3";
chr2H	novelGene	exon	278684732	278685412	.	+	.	gene_id "Novel00113"; transcript_id "Novel00113.1"; exon_number "4";
chr2H	novelGene	exon	278686080	278686130	.	+	.	gene_id "Novel00113"; transcript_id "Novel00113.1"; exon_number "5";
chr2H	novelGene	exon	278686261	278688957	.	+	.	gene_id "Novel00113"; transcript_id "Novel00113.1"; exon_number "6";
chr2H	novelGene	exon	278690594	278690751	.	+	.	gene_id "Novel00113"; transcript_id "Novel00113.1"; exon_number "7";
chr2H	novelGene	exon	278691578	278691692	.	+	.	gene_id "Novel00113"; transcript_id "Novel00113.1"; exon_number "8";
chr2H	novelGene	exon	278693218	278693285	.	+	.	gene_id "Novel00113"; transcript_id "Novel00113.1"; exon_number "9";
chr2H	novelGene	exon	278693365	278693968	.	+	.	gene_id "Novel00113"; transcript_id "Novel00113.1"; exon_number "10";
chr2H	novelGene	exon	278694229	278696516	.	+	.	gene_id "Novel00113"; transcript_id "Novel00113.1"; exon_number "11";
chr2H	novelGene	exon	278682152	278682382	.	+	.	gene_id "Novel00113"; transcript_id "Novel00113.2"; exon_number "1";
chr2H	novelGene	exon	278683445	278683686	.	+	.	gene_id "Novel00113"; transcript_id "Novel00113.2"; exon_number "2";
chr2H	novelGene	exon	278684538	278684639	.	+	.	gene_id "Novel00113"; transcript_id "Novel00113.2"; exon_number "3";
chr2H	novelGene	exon	278684732	278685412	.	+	.	gene_id "Novel00113"; transcript_id "Novel00113.2"; exon_number "4";
chr2H	novelGene	exon	278686080	278686130	.	+	.	gene_id "Novel00113"; transcript_id "Novel00113.2"; exon_number "5";
chr2H	novelGene	exon	278686261	278688957	.	+	.	gene_id "Novel00113"; transcript_id "Novel00113.2"; exon_number "6";
chr2H	novelGene	exon	278690594	278690751	.	+	.	gene_id "Novel00113"; transcript_id "Novel00113.2"; exon_number "7";
chr2H	novelGene	exon	278691578	278691692	.	+	.	gene_id "Novel00113"; transcript_id "Novel00113.2"; exon_number "8";
chr2H	novelGene	exon	278693218	278693285	.	+	.	gene_id "Novel00113"; transcript_id "Novel00113.2"; exon_number "9";
chr2H	novelGene	exon	278693365	278693968	.	+	.	gene_id "Novel00113"; transcript_id "Novel00113.2"; exon_number "10";
chr2H	novelGene	exon	278694229	278696516	.	+	.	gene_id "Novel00113"; transcript_id "Novel00113.2"; exon_number "11";
chr2H	novelGene	exon	282096899	282097139	.	+	.	gene_id "Novel00114"; transcript_id "Novel00114.1"; exon_number "1";
chr2H	novelGene	exon	282097218	282098355	.	+	.	gene_id "Novel00114"; transcript_id "Novel00114.1"; exon_number "2";
chr2H	novelGene	exon	282098443	282100179	.	+	.	gene_id "Novel00115"; transcript_id "Novel00115.1"; exon_number "1";
chr2H	novelGene	exon	301181942	301182396	.	+	.	gene_id "Novel00116"; transcript_id "Novel00116.1"; exon_number "1";
chr2H	novelGene	exon	301182643	301182757	.	+	.	gene_id "Novel00116"; transcript_id "Novel00116.1"; exon_number "2";
chr2H	novelGene	exon	301183603	301184297	.	+	.	gene_id "Novel00116"; transcript_id "Novel00116.1"; exon_number "3";
chr2H	novelGene	exon	363270716	363270879	.	+	.	gene_id "Novel00117"; transcript_id "Novel00117.1"; exon_number "1";
chr2H	novelGene	exon	363270998	363271203	.	+	.	gene_id "Novel00117"; transcript_id "Novel00117.1"; exon_number "2";
chr2H	novelGene	exon	363271293	363271447	.	+	.	gene_id "Novel00117"; transcript_id "Novel00117.1"; exon_number "3";
chr2H	novelGene	exon	363271841	363272607	.	+	.	gene_id "Novel00118"; transcript_id "Novel00118.1"; exon_number "1";
chr2H	novelGene	exon	363273701	363274354	.	+	.	gene_id "Novel00119"; transcript_id "Novel00119.1"; exon_number "1";
chr2H	novelGene	exon	380732623	380733935	.	+	.	gene_id "Novel00120"; transcript_id "Novel00120.1"; exon_number "1";
chr2H	novelGene	exon	380734568	380734693	.	+	.	gene_id "Novel00120"; transcript_id "Novel00120.1"; exon_number "2";
chr2H	novelGene	exon	380734911	380734978	.	+	.	gene_id "Novel00120"; transcript_id "Novel00120.1"; exon_number "3";
chr2H	novelGene	exon	380735352	380735897	.	+	.	gene_id "Novel00120"; transcript_id "Novel00120.1"; exon_number "4";
chr2H	novelGene	exon	381742109	381742455	.	+	.	gene_id "Novel00121"; transcript_id "Novel00121.1"; exon_number "1";
chr2H	novelGene	exon	381742733	381742902	.	+	.	gene_id "Novel00121"; transcript_id "Novel00121.1"; exon_number "2";
chr2H	novelGene	exon	381743943	381745019	.	+	.	gene_id "Novel00121"; transcript_id "Novel00121.1"; exon_number "3";
chr2H	novelGene	exon	393520223	393521579	.	+	.	gene_id "Novel00122"; transcript_id "Novel00122.1"; exon_number "1";
chr2H	novelGene	exon	393522195	393522570	.	+	.	gene_id "Novel00122"; transcript_id "Novel00122.1"; exon_number "2";
chr2H	novelGene	exon	414531243	414531635	.	+	.	gene_id "Novel00123"; transcript_id "Novel00123.1"; exon_number "1";
chr2H	novelGene	exon	414531868	414531909	.	+	.	gene_id "Novel00123"; transcript_id "Novel00123.1"; exon_number "2";
chr2H	novelGene	exon	414532010	414532132	.	+	.	gene_id "Novel00123"; transcript_id "Novel00123.1"; exon_number "3";
chr2H	novelGene	exon	414532500	414532729	.	+	.	gene_id "Novel00123"; transcript_id "Novel00123.1"; exon_number "4";
chr2H	novelGene	exon	414533114	414533150	.	+	.	gene_id "Novel00123"; transcript_id "Novel00123.1"; exon_number "5";
chr2H	novelGene	exon	414556483	414556540	.	+	.	gene_id "Novel00123"; transcript_id "Novel00123.1"; exon_number "6";
chr2H	novelGene	exon	414556628	414556984	.	+	.	gene_id "Novel00123"; transcript_id "Novel00123.1"; exon_number "7";
chr2H	novelGene	exon	456399342	456400040	.	+	.	gene_id "Novel00124"; transcript_id "Novel00124.1"; exon_number "1";
chr2H	novelGene	exon	459088199	459088375	.	+	.	gene_id "Novel00125"; transcript_id "Novel00125.1"; exon_number "1";
chr2H	novelGene	exon	459088928	459089445	.	+	.	gene_id "Novel00125"; transcript_id "Novel00125.1"; exon_number "2";
chr2H	novelGene	exon	459089535	459089717	.	+	.	gene_id "Novel00125"; transcript_id "Novel00125.1"; exon_number "3";
chr2H	novelGene	exon	459089835	459089926	.	+	.	gene_id "Novel00125"; transcript_id "Novel00125.1"; exon_number "4";
chr2H	novelGene	exon	459090030	459090282	.	+	.	gene_id "Novel00125"; transcript_id "Novel00125.1"; exon_number "5";
chr2H	novelGene	exon	459090404	459090614	.	+	.	gene_id "Novel00125"; transcript_id "Novel00125.1"; exon_number "6";
chr2H	novelGene	exon	459090732	459090802	.	+	.	gene_id "Novel00125"; transcript_id "Novel00125.1"; exon_number "7";
chr2H	novelGene	exon	459093433	459093539	.	+	.	gene_id "Novel00125"; transcript_id "Novel00125.1"; exon_number "8";
chr2H	novelGene	exon	459093681	459093730	.	+	.	gene_id "Novel00125"; transcript_id "Novel00125.1"; exon_number "9";
chr2H	novelGene	exon	459093847	459093951	.	+	.	gene_id "Novel00125"; transcript_id "Novel00125.1"; exon_number "10";
chr2H	novelGene	exon	459094357	459094416	.	+	.	gene_id "Novel00125"; transcript_id "Novel00125.1"; exon_number "11";
chr2H	novelGene	exon	459094840	459094929	.	+	.	gene_id "Novel00125"; transcript_id "Novel00125.1"; exon_number "12";
chr2H	novelGene	exon	459095782	459095858	.	+	.	gene_id "Novel00125"; transcript_id "Novel00125.1"; exon_number "13";
chr2H	novelGene	exon	459096140	459096224	.	+	.	gene_id "Novel00125"; transcript_id "Novel00125.1"; exon_number "14";
chr2H	novelGene	exon	459096321	459096395	.	+	.	gene_id "Novel00125"; transcript_id "Novel00125.1"; exon_number "15";
chr2H	novelGene	exon	459096581	459096690	.	+	.	gene_id "Novel00125"; transcript_id "Novel00125.1"; exon_number "16";
chr2H	novelGene	exon	459099293	459099342	.	+	.	gene_id "Novel00125"; transcript_id "Novel00125.1"; exon_number "17";
chr2H	novelGene	exon	459099526	459099632	.	+	.	gene_id "Novel00125"; transcript_id "Novel00125.1"; exon_number "18";
chr2H	novelGene	exon	459100586	459100708	.	+	.	gene_id "Novel00125"; transcript_id "Novel00125.1"; exon_number "19";
chr2H	novelGene	exon	459105716	459105767	.	+	.	gene_id "Novel00125"; transcript_id "Novel00125.1"; exon_number "20";
chr2H	novelGene	exon	459106511	459106623	.	+	.	gene_id "Novel00125"; transcript_id "Novel00125.1"; exon_number "21";
chr2H	novelGene	exon	459106886	459107026	.	+	.	gene_id "Novel00125"; transcript_id "Novel00125.1"; exon_number "22";
chr2H	novelGene	exon	459107113	459107222	.	+	.	gene_id "Novel00125"; transcript_id "Novel00125.1"; exon_number "23";
chr2H	novelGene	exon	459107650	459107937	.	+	.	gene_id "Novel00125"; transcript_id "Novel00125.1"; exon_number "24";
chr2H	novelGene	exon	459088814	459088833	.	+	.	gene_id "Novel00125"; transcript_id "Novel00125.2"; exon_number "1";
chr2H	novelGene	exon	459088928	459089445	.	+	.	gene_id "Novel00125"; transcript_id "Novel00125.2"; exon_number "2";
chr2H	novelGene	exon	459089535	459089717	.	+	.	gene_id "Novel00125"; transcript_id "Novel00125.2"; exon_number "3";
chr2H	novelGene	exon	459089835	459089926	.	+	.	gene_id "Novel00125"; transcript_id "Novel00125.2"; exon_number "4";
chr2H	novelGene	exon	459090030	459090282	.	+	.	gene_id "Novel00125"; transcript_id "Novel00125.2"; exon_number "5";
chr2H	novelGene	exon	459090404	459090614	.	+	.	gene_id "Novel00125"; transcript_id "Novel00125.2"; exon_number "6";
chr2H	novelGene	exon	459090732	459090802	.	+	.	gene_id "Novel00125"; transcript_id "Novel00125.2"; exon_number "7";
chr2H	novelGene	exon	459093433	459093539	.	+	.	gene_id "Novel00125"; transcript_id "Novel00125.2"; exon_number "8";
chr2H	novelGene	exon	459093681	459093730	.	+	.	gene_id "Novel00125"; transcript_id "Novel00125.2"; exon_number "9";
chr2H	novelGene	exon	459093847	459093951	.	+	.	gene_id "Novel00125"; transcript_id "Novel00125.2"; exon_number "10";
chr2H	novelGene	exon	459094357	459094416	.	+	.	gene_id "Novel00125"; transcript_id "Novel00125.2"; exon_number "11";
chr2H	novelGene	exon	459094840	459094929	.	+	.	gene_id "Novel00125"; transcript_id "Novel00125.2"; exon_number "12";
chr2H	novelGene	exon	459095782	459095858	.	+	.	gene_id "Novel00125"; transcript_id "Novel00125.2"; exon_number "13";
chr2H	novelGene	exon	459096140	459096224	.	+	.	gene_id "Novel00125"; transcript_id "Novel00125.2"; exon_number "14";
chr2H	novelGene	exon	459096321	459096395	.	+	.	gene_id "Novel00125"; transcript_id "Novel00125.2"; exon_number "15";
chr2H	novelGene	exon	459096581	459096690	.	+	.	gene_id "Novel00125"; transcript_id "Novel00125.2"; exon_number "16";
chr2H	novelGene	exon	459099293	459099342	.	+	.	gene_id "Novel00125"; transcript_id "Novel00125.2"; exon_number "17";
chr2H	novelGene	exon	459099526	459099632	.	+	.	gene_id "Novel00125"; transcript_id "Novel00125.2"; exon_number "18";
chr2H	novelGene	exon	459100586	459100708	.	+	.	gene_id "Novel00125"; transcript_id "Novel00125.2"; exon_number "19";
chr2H	novelGene	exon	459105716	459105767	.	+	.	gene_id "Novel00125"; transcript_id "Novel00125.2"; exon_number "20";
chr2H	novelGene	exon	459106511	459106623	.	+	.	gene_id "Novel00125"; transcript_id "Novel00125.2"; exon_number "21";
chr2H	novelGene	exon	459106886	459107026	.	+	.	gene_id "Novel00125"; transcript_id "Novel00125.2"; exon_number "22";
chr2H	novelGene	exon	459107113	459107222	.	+	.	gene_id "Novel00125"; transcript_id "Novel00125.2"; exon_number "23";
chr2H	novelGene	exon	459107650	459107937	.	+	.	gene_id "Novel00125"; transcript_id "Novel00125.2"; exon_number "24";
chr2H	novelGene	exon	465713308	465713500	.	+	.	gene_id "Novel00126"; transcript_id "Novel00126.1"; exon_number "1";
chr2H	novelGene	exon	465715305	465715679	.	+	.	gene_id "Novel00126"; transcript_id "Novel00126.1"; exon_number "2";
chr2H	novelGene	exon	465715814	465715931	.	+	.	gene_id "Novel00126"; transcript_id "Novel00126.1"; exon_number "3";
chr2H	novelGene	exon	465720977	465721200	.	+	.	gene_id "Novel00126"; transcript_id "Novel00126.1"; exon_number "4";
chr2H	novelGene	exon	465721293	465721973	.	+	.	gene_id "Novel00126"; transcript_id "Novel00126.1"; exon_number "5";
chr2H	novelGene	exon	483062887	483063273	.	+	.	gene_id "Novel00127"; transcript_id "Novel00127.1"; exon_number "1";
chr2H	novelGene	exon	483063625	483063687	.	+	.	gene_id "Novel00127"; transcript_id "Novel00127.1"; exon_number "2";
chr2H	novelGene	exon	483064951	483065216	.	+	.	gene_id "Novel00127"; transcript_id "Novel00127.1"; exon_number "3";
chr2H	novelGene	exon	494301896	494302423	.	+	.	gene_id "Novel00128"; transcript_id "Novel00128.1"; exon_number "1";
chr2H	novelGene	exon	494302628	494302785	.	+	.	gene_id "Novel00128"; transcript_id "Novel00128.1"; exon_number "2";
chr2H	novelGene	exon	494303025	494303216	.	+	.	gene_id "Novel00128"; transcript_id "Novel00128.1"; exon_number "3";
chr2H	novelGene	exon	494303332	494303484	.	+	.	gene_id "Novel00128"; transcript_id "Novel00128.1"; exon_number "4";
chr2H	novelGene	exon	494303709	494303830	.	+	.	gene_id "Novel00128"; transcript_id "Novel00128.1"; exon_number "5";
chr2H	novelGene	exon	494304414	494304489	.	+	.	gene_id "Novel00128"; transcript_id "Novel00128.1"; exon_number "6";
chr2H	novelGene	exon	494304661	494304724	.	+	.	gene_id "Novel00128"; transcript_id "Novel00128.1"; exon_number "7";
chr2H	novelGene	exon	494304827	494305240	.	+	.	gene_id "Novel00128"; transcript_id "Novel00128.1"; exon_number "8";
chr2H	novelGene	exon	494305620	494305640	.	+	.	gene_id "Novel00128"; transcript_id "Novel00128.1"; exon_number "9";
chr2H	novelGene	exon	494301975	494302153	.	+	.	gene_id "Novel00128"; transcript_id "Novel00128.2"; exon_number "1";
chr2H	novelGene	exon	494302279	494302423	.	+	.	gene_id "Novel00128"; transcript_id "Novel00128.2"; exon_number "2";
chr2H	novelGene	exon	494302628	494302785	.	+	.	gene_id "Novel00128"; transcript_id "Novel00128.2"; exon_number "3";
chr2H	novelGene	exon	494303025	494303216	.	+	.	gene_id "Novel00128"; transcript_id "Novel00128.2"; exon_number "4";
chr2H	novelGene	exon	494303332	494303484	.	+	.	gene_id "Novel00128"; transcript_id "Novel00128.2"; exon_number "5";
chr2H	novelGene	exon	494303709	494303830	.	+	.	gene_id "Novel00128"; transcript_id "Novel00128.2"; exon_number "6";
chr2H	novelGene	exon	494304418	494304489	.	+	.	gene_id "Novel00128"; transcript_id "Novel00128.2"; exon_number "7";
chr2H	novelGene	exon	494304661	494304724	.	+	.	gene_id "Novel00128"; transcript_id "Novel00128.2"; exon_number "8";
chr2H	novelGene	exon	494304827	494305240	.	+	.	gene_id "Novel00128"; transcript_id "Novel00128.2"; exon_number "9";
chr2H	novelGene	exon	494305620	494305640	.	+	.	gene_id "Novel00128"; transcript_id "Novel00128.2"; exon_number "10";
chr2H	novelGene	exon	494305651	494305930	.	+	.	gene_id "Novel00129"; transcript_id "Novel00129.1"; exon_number "1";
chr2H	novelGene	exon	494306017	494306270	.	+	.	gene_id "Novel00129"; transcript_id "Novel00129.1"; exon_number "2";
chr2H	novelGene	exon	525398130	525398195	.	+	.	gene_id "Novel00130"; transcript_id "Novel00130.1"; exon_number "1";
chr2H	novelGene	exon	525398288	525398496	.	+	.	gene_id "Novel00130"; transcript_id "Novel00130.1"; exon_number "2";
chr2H	novelGene	exon	525398630	525398839	.	+	.	gene_id "Novel00130"; transcript_id "Novel00130.1"; exon_number "3";
chr2H	novelGene	exon	525398922	525399041	.	+	.	gene_id "Novel00130"; transcript_id "Novel00130.1"; exon_number "4";
chr2H	novelGene	exon	539002650	539003550	.	+	.	gene_id "Novel00131"; transcript_id "Novel00131.1"; exon_number "1";
chr2H	novelGene	exon	542380167	542381753	.	+	.	gene_id "Novel00132"; transcript_id "Novel00132.1"; exon_number "1";
chr2H	novelGene	exon	542382656	542382836	.	+	.	gene_id "Novel00132"; transcript_id "Novel00132.1"; exon_number "2";
chr2H	novelGene	exon	542382966	542383014	.	+	.	gene_id "Novel00132"; transcript_id "Novel00132.1"; exon_number "3";
chr2H	novelGene	exon	542383795	542384193	.	+	.	gene_id "Novel00132"; transcript_id "Novel00132.1"; exon_number "4";
chr2H	novelGene	exon	542980966	542981080	.	+	.	gene_id "Novel00133"; transcript_id "Novel00133.1"; exon_number "1";
chr2H	novelGene	exon	542983131	542983217	.	+	.	gene_id "Novel00133"; transcript_id "Novel00133.1"; exon_number "2";
chr2H	novelGene	exon	542983330	542983436	.	+	.	gene_id "Novel00133"; transcript_id "Novel00133.1"; exon_number "3";
chr2H	novelGene	exon	542984440	542984556	.	+	.	gene_id "Novel00133"; transcript_id "Novel00133.1"; exon_number "4";
chr2H	novelGene	exon	542984632	542985495	.	+	.	gene_id "Novel00133"; transcript_id "Novel00133.1"; exon_number "5";
chr2H	novelGene	exon	542985615	542985668	.	+	.	gene_id "Novel00133"; transcript_id "Novel00133.1"; exon_number "6";
chr2H	novelGene	exon	542985756	542985860	.	+	.	gene_id "Novel00133"; transcript_id "Novel00133.1"; exon_number "7";
chr2H	novelGene	exon	542985945	542986003	.	+	.	gene_id "Novel00133"; transcript_id "Novel00133.1"; exon_number "8";
chr2H	novelGene	exon	542986077	542986287	.	+	.	gene_id "Novel00133"; transcript_id "Novel00133.1"; exon_number "9";
chr2H	novelGene	exon	542986401	542986878	.	+	.	gene_id "Novel00133"; transcript_id "Novel00133.1"; exon_number "10";
chr2H	novelGene	exon	542980966	542981080	.	+	.	gene_id "Novel00133"; transcript_id "Novel00133.2"; exon_number "1";
chr2H	novelGene	exon	542983131	542983217	.	+	.	gene_id "Novel00133"; transcript_id "Novel00133.2"; exon_number "2";
chr2H	novelGene	exon	542983330	542983436	.	+	.	gene_id "Novel00133"; transcript_id "Novel00133.2"; exon_number "3";
chr2H	novelGene	exon	542984440	542984556	.	+	.	gene_id "Novel00133"; transcript_id "Novel00133.2"; exon_number "4";
chr2H	novelGene	exon	542984632	542984728	.	+	.	gene_id "Novel00133"; transcript_id "Novel00133.2"; exon_number "5";
chr2H	novelGene	exon	542985422	542985495	.	+	.	gene_id "Novel00133"; transcript_id "Novel00133.2"; exon_number "6";
chr2H	novelGene	exon	542985615	542985668	.	+	.	gene_id "Novel00133"; transcript_id "Novel00133.2"; exon_number "7";
chr2H	novelGene	exon	542985756	542985860	.	+	.	gene_id "Novel00133"; transcript_id "Novel00133.2"; exon_number "8";
chr2H	novelGene	exon	542985945	542986003	.	+	.	gene_id "Novel00133"; transcript_id "Novel00133.2"; exon_number "9";
chr2H	novelGene	exon	542986077	542986287	.	+	.	gene_id "Novel00133"; transcript_id "Novel00133.2"; exon_number "10";
chr2H	novelGene	exon	542986401	542986878	.	+	.	gene_id "Novel00133"; transcript_id "Novel00133.2"; exon_number "11";
chr2H	novelGene	exon	574973110	574973296	.	+	.	gene_id "Novel00134"; transcript_id "Novel00134.1"; exon_number "1";
chr2H	novelGene	exon	574978032	574978097	.	+	.	gene_id "Novel00134"; transcript_id "Novel00134.1"; exon_number "2";
chr2H	novelGene	exon	574978188	574978256	.	+	.	gene_id "Novel00134"; transcript_id "Novel00134.1"; exon_number "3";
chr2H	novelGene	exon	574978380	574978586	.	+	.	gene_id "Novel00134"; transcript_id "Novel00134.1"; exon_number "4";
chr2H	novelGene	exon	574978961	574979060	.	+	.	gene_id "Novel00134"; transcript_id "Novel00134.1"; exon_number "5";
chr2H	novelGene	exon	574979136	574979195	.	+	.	gene_id "Novel00134"; transcript_id "Novel00134.1"; exon_number "6";
chr2H	novelGene	exon	574979368	574979468	.	+	.	gene_id "Novel00134"; transcript_id "Novel00134.1"; exon_number "7";
chr2H	novelGene	exon	574979559	574979640	.	+	.	gene_id "Novel00134"; transcript_id "Novel00134.1"; exon_number "8";
chr2H	novelGene	exon	574979909	574980001	.	+	.	gene_id "Novel00134"; transcript_id "Novel00134.1"; exon_number "9";
chr2H	novelGene	exon	574980079	574980143	.	+	.	gene_id "Novel00134"; transcript_id "Novel00134.1"; exon_number "10";
chr2H	novelGene	exon	574980541	574980551	.	+	.	gene_id "Novel00134"; transcript_id "Novel00134.1"; exon_number "11";
chr2H	novelGene	exon	574980640	574980722	.	+	.	gene_id "Novel00134"; transcript_id "Novel00134.1"; exon_number "12";
chr2H	novelGene	exon	574981287	574981395	.	+	.	gene_id "Novel00134"; transcript_id "Novel00134.1"; exon_number "13";
chr2H	novelGene	exon	574981522	574981928	.	+	.	gene_id "Novel00134"; transcript_id "Novel00134.1"; exon_number "14";
chr2H	novelGene	exon	585342606	585343070	.	+	.	gene_id "Novel00135"; transcript_id "Novel00135.1"; exon_number "1";
chr2H	novelGene	exon	585347179	585347510	.	+	.	gene_id "Novel00135"; transcript_id "Novel00135.1"; exon_number "2";
chr2H	novelGene	exon	586401981	586402188	.	+	.	gene_id "Novel00136"; transcript_id "Novel00136.1"; exon_number "1";
chr2H	novelGene	exon	586403408	586403732	.	+	.	gene_id "Novel00136"; transcript_id "Novel00136.1"; exon_number "2";
chr2H	novelGene	exon	586403787	586403859	.	+	.	gene_id "Novel00136"; transcript_id "Novel00136.1"; exon_number "3";
chr2H	novelGene	exon	586403939	586404701	.	+	.	gene_id "Novel00136"; transcript_id "Novel00136.1"; exon_number "4";
chr2H	novelGene	exon	593748893	593749726	.	+	.	gene_id "Novel00137"; transcript_id "Novel00137.1"; exon_number "1";
chr2H	novelGene	exon	593750154	593752795	.	+	.	gene_id "Novel00137"; transcript_id "Novel00137.1"; exon_number "2";
chr2H	novelGene	exon	600583706	600583812	.	+	.	gene_id "Novel00138"; transcript_id "Novel00138.1"; exon_number "1";
chr2H	novelGene	exon	600585824	600585935	.	+	.	gene_id "Novel00138"; transcript_id "Novel00138.1"; exon_number "2";
chr2H	novelGene	exon	600586852	600587032	.	+	.	gene_id "Novel00138"; transcript_id "Novel00138.1"; exon_number "3";
chr2H	novelGene	exon	600587145	600587626	.	+	.	gene_id "Novel00138"; transcript_id "Novel00138.1"; exon_number "4";
chr2H	novelGene	exon	600588139	600588372	.	+	.	gene_id "Novel00138"; transcript_id "Novel00138.1"; exon_number "5";
chr2H	novelGene	exon	600588472	600588816	.	+	.	gene_id "Novel00138"; transcript_id "Novel00138.1"; exon_number "6";
chr2H	novelGene	exon	639285960	639287886	.	+	.	gene_id "Novel00139"; transcript_id "Novel00139.1"; exon_number "1";
chr2H	novelGene	exon	648502228	648502300	.	+	.	gene_id "Novel00140"; transcript_id "Novel00140.1"; exon_number "1";
chr2H	novelGene	exon	648502353	648502648	.	+	.	gene_id "Novel00140"; transcript_id "Novel00140.1"; exon_number "2";
chr2H	novelGene	exon	648502832	648502886	.	+	.	gene_id "Novel00140"; transcript_id "Novel00140.1"; exon_number "3";
chr2H	novelGene	exon	648503947	648504007	.	+	.	gene_id "Novel00140"; transcript_id "Novel00140.1"; exon_number "4";
chr2H	novelGene	exon	648504640	648504874	.	+	.	gene_id "Novel00140"; transcript_id "Novel00140.1"; exon_number "5";
chr2H	novelGene	exon	648505014	648505252	.	+	.	gene_id "Novel00140"; transcript_id "Novel00140.1"; exon_number "6";
chr2H	novelGene	exon	648506652	648506903	.	+	.	gene_id "Novel00140"; transcript_id "Novel00140.1"; exon_number "7";
chr2H	novelGene	exon	648507006	648507190	.	+	.	gene_id "Novel00140"; transcript_id "Novel00140.1"; exon_number "8";
chr2H	novelGene	exon	648507672	648507760	.	+	.	gene_id "Novel00140"; transcript_id "Novel00140.1"; exon_number "9";
chr2H	novelGene	exon	648512240	648512313	.	+	.	gene_id "Novel00140"; transcript_id "Novel00140.1"; exon_number "10";
chr2H	novelGene	exon	648512406	648512558	.	+	.	gene_id "Novel00140"; transcript_id "Novel00140.1"; exon_number "11";
chr2H	novelGene	exon	648513308	648513650	.	+	.	gene_id "Novel00140"; transcript_id "Novel00140.1"; exon_number "12";
chr2H	novelGene	exon	648513720	648513903	.	+	.	gene_id "Novel00140"; transcript_id "Novel00140.1"; exon_number "13";
chr2H	novelGene	exon	669475581	669475885	.	+	.	gene_id "Novel00141"; transcript_id "Novel00141.1"; exon_number "1";
chr2H	novelGene	exon	669476000	669476397	.	+	.	gene_id "Novel00141"; transcript_id "Novel00141.1"; exon_number "2";
chr2H	novelGene	exon	670607085	670607248	.	+	.	gene_id "Novel00142"; transcript_id "Novel00142.1"; exon_number "1";
chr2H	novelGene	exon	670610338	670611131	.	+	.	gene_id "Novel00142"; transcript_id "Novel00142.1"; exon_number "2";
chr2H	novelGene	exon	670611212	670611432	.	+	.	gene_id "Novel00142"; transcript_id "Novel00142.1"; exon_number "3";
chr2H	novelGene	exon	670611506	670611655	.	+	.	gene_id "Novel00142"; transcript_id "Novel00142.1"; exon_number "4";
chr2H	novelGene	exon	670611736	670611869	.	+	.	gene_id "Novel00142"; transcript_id "Novel00142.1"; exon_number "5";
chr2H	novelGene	exon	670612062	670612171	.	+	.	gene_id "Novel00142"; transcript_id "Novel00142.1"; exon_number "6";
chr2H	novelGene	exon	670612251	670612357	.	+	.	gene_id "Novel00142"; transcript_id "Novel00142.1"; exon_number "7";
chr2H	novelGene	exon	670612450	670612588	.	+	.	gene_id "Novel00142"; transcript_id "Novel00142.1"; exon_number "8";
chr2H	novelGene	exon	670612708	670612824	.	+	.	gene_id "Novel00142"; transcript_id "Novel00142.1"; exon_number "9";
chr2H	novelGene	exon	670613252	670613359	.	+	.	gene_id "Novel00142"; transcript_id "Novel00142.1"; exon_number "10";
chr2H	novelGene	exon	670613451	670613522	.	+	.	gene_id "Novel00142"; transcript_id "Novel00142.1"; exon_number "11";
chr2H	novelGene	exon	670614611	670614733	.	+	.	gene_id "Novel00142"; transcript_id "Novel00142.1"; exon_number "12";
chr2H	novelGene	exon	670614836	670615001	.	+	.	gene_id "Novel00142"; transcript_id "Novel00142.1"; exon_number "13";
chr2H	novelGene	exon	670615073	670615194	.	+	.	gene_id "Novel00142"; transcript_id "Novel00142.1"; exon_number "14";
chr2H	novelGene	exon	670615267	670615404	.	+	.	gene_id "Novel00142"; transcript_id "Novel00142.1"; exon_number "15";
chr2H	novelGene	exon	670615524	670615666	.	+	.	gene_id "Novel00142"; transcript_id "Novel00142.1"; exon_number "16";
chr2H	novelGene	exon	670615749	670615811	.	+	.	gene_id "Novel00142"; transcript_id "Novel00142.1"; exon_number "17";
chr2H	novelGene	exon	670615879	670615942	.	+	.	gene_id "Novel00142"; transcript_id "Novel00142.1"; exon_number "18";
chr2H	novelGene	exon	670616057	670616192	.	+	.	gene_id "Novel00142"; transcript_id "Novel00142.1"; exon_number "19";
chr2H	novelGene	exon	670616289	670616362	.	+	.	gene_id "Novel00142"; transcript_id "Novel00142.1"; exon_number "20";
chr2H	novelGene	exon	670616438	670616532	.	+	.	gene_id "Novel00142"; transcript_id "Novel00142.1"; exon_number "21";
chr2H	novelGene	exon	670616616	670616647	.	+	.	gene_id "Novel00142"; transcript_id "Novel00142.1"; exon_number "22";
chr2H	novelGene	exon	670616739	670617148	.	+	.	gene_id "Novel00142"; transcript_id "Novel00142.1"; exon_number "23";
chr2H	novelGene	exon	697519463	697519590	.	+	.	gene_id "Novel00143"; transcript_id "Novel00143.1"; exon_number "1";
chr2H	novelGene	exon	697519687	697519833	.	+	.	gene_id "Novel00143"; transcript_id "Novel00143.1"; exon_number "2";
chr2H	novelGene	exon	697519923	697522414	.	+	.	gene_id "Novel00143"; transcript_id "Novel00143.1"; exon_number "3";
chr2H	novelGene	exon	697522522	697523004	.	+	.	gene_id "Novel00143"; transcript_id "Novel00143.1"; exon_number "4";
chr2H	novelGene	exon	702155623	702156198	.	+	.	gene_id "Novel00144"; transcript_id "Novel00144.1"; exon_number "1";
chr2H	novelGene	exon	704376786	704377024	.	+	.	gene_id "Novel00145"; transcript_id "Novel00145.1"; exon_number "1";
chr2H	novelGene	exon	704377109	704377459	.	+	.	gene_id "Novel00145"; transcript_id "Novel00145.1"; exon_number "2";
chr2H	novelGene	exon	704379492	704379796	.	+	.	gene_id "Novel00146"; transcript_id "Novel00146.1"; exon_number "1";
chr2H	novelGene	exon	704379883	704380650	.	+	.	gene_id "Novel00146"; transcript_id "Novel00146.1"; exon_number "2";
chr2H	novelGene	exon	720281635	720282630	.	+	.	gene_id "Novel00147"; transcript_id "Novel00147.1"; exon_number "1";
chr2H	novelGene	exon	727795470	727796520	.	+	.	gene_id "Novel00148"; transcript_id "Novel00148.1"; exon_number "1";
chr2H	novelGene	exon	727796613	727797286	.	+	.	gene_id "Novel00148"; transcript_id "Novel00148.1"; exon_number "2";
chr2H	novelGene	exon	733496187	733497173	.	+	.	gene_id "Novel00149"; transcript_id "Novel00149.1"; exon_number "1";
chr2H	novelGene	exon	733501756	733502119	.	+	.	gene_id "Novel00149"; transcript_id "Novel00149.1"; exon_number "2";
chr2H	novelGene	exon	734571528	734572142	.	+	.	gene_id "Novel00150"; transcript_id "Novel00150.1"; exon_number "1";
chr2H	novelGene	exon	746535789	746535812	.	+	.	gene_id "Novel00151"; transcript_id "Novel00151.1"; exon_number "1";
chr2H	novelGene	exon	746536880	746537053	.	+	.	gene_id "Novel00151"; transcript_id "Novel00151.1"; exon_number "2";
chr2H	novelGene	exon	746537560	746537751	.	+	.	gene_id "Novel00151"; transcript_id "Novel00151.1"; exon_number "3";
chr2H	novelGene	exon	746537969	746538101	.	+	.	gene_id "Novel00151"; transcript_id "Novel00151.1"; exon_number "4";
chr2H	novelGene	exon	746538334	746538590	.	+	.	gene_id "Novel00151"; transcript_id "Novel00151.1"; exon_number "5";
chr2H	novelGene	exon	755321019	755322257	.	+	.	gene_id "Novel00152"; transcript_id "Novel00152.1"; exon_number "1";
chr2H	novelGene	exon	761321630	761321870	.	+	.	gene_id "Novel00153"; transcript_id "Novel00153.1"; exon_number "1";
chr2H	novelGene	exon	761321965	761322031	.	+	.	gene_id "Novel00153"; transcript_id "Novel00153.1"; exon_number "2";
chr2H	novelGene	exon	761322151	761322195	.	+	.	gene_id "Novel00153"; transcript_id "Novel00153.1"; exon_number "3";
chr2H	novelGene	exon	761322308	761322348	.	+	.	gene_id "Novel00153"; transcript_id "Novel00153.1"; exon_number "4";
chr2H	novelGene	exon	761322439	761322520	.	+	.	gene_id "Novel00153"; transcript_id "Novel00153.1"; exon_number "5";
chr2H	novelGene	exon	761325019	761325063	.	+	.	gene_id "Novel00153"; transcript_id "Novel00153.1"; exon_number "6";
chr2H	novelGene	exon	761325154	761325210	.	+	.	gene_id "Novel00153"; transcript_id "Novel00153.1"; exon_number "7";
chr2H	novelGene	exon	761325311	761325370	.	+	.	gene_id "Novel00153"; transcript_id "Novel00153.1"; exon_number "8";
chr2H	novelGene	exon	761325457	761325584	.	+	.	gene_id "Novel00153"; transcript_id "Novel00153.1"; exon_number "9";
chr2H	novelGene	exon	761326392	761326656	.	+	.	gene_id "Novel00153"; transcript_id "Novel00153.1"; exon_number "10";
chr2H	novelGene	exon	761326732	761326798	.	+	.	gene_id "Novel00153"; transcript_id "Novel00153.1"; exon_number "11";
chr2H	novelGene	exon	761326931	761327001	.	+	.	gene_id "Novel00153"; transcript_id "Novel00153.1"; exon_number "12";
chr2H	novelGene	exon	761327115	761327204	.	+	.	gene_id "Novel00153"; transcript_id "Novel00153.1"; exon_number "13";
chr2H	novelGene	exon	761327633	761327741	.	+	.	gene_id "Novel00153"; transcript_id "Novel00153.1"; exon_number "14";
chr2H	novelGene	exon	761328205	761328296	.	+	.	gene_id "Novel00153"; transcript_id "Novel00153.1"; exon_number "15";
chr2H	novelGene	exon	761328638	761328743	.	+	.	gene_id "Novel00153"; transcript_id "Novel00153.1"; exon_number "16";
chr2H	novelGene	exon	761328899	761329127	.	+	.	gene_id "Novel00153"; transcript_id "Novel00153.1"; exon_number "17";
chr2H	novelGene	exon	762943545	762943713	.	+	.	gene_id "Novel00154"; transcript_id "Novel00154.1"; exon_number "1";
chr2H	novelGene	exon	762943809	762944359	.	+	.	gene_id "Novel00154"; transcript_id "Novel00154.1"; exon_number "2";
chr2H	novelGene	exon	39476766	39477286	.	-	.	gene_id "Novel00155"; transcript_id "Novel00155.1"; exon_number "1";
chr2H	novelGene	exon	39477413	39477598	.	-	.	gene_id "Novel00155"; transcript_id "Novel00155.1"; exon_number "2";
chr2H	novelGene	exon	39477795	39477872	.	-	.	gene_id "Novel00155"; transcript_id "Novel00155.1"; exon_number "3";
chr2H	novelGene	exon	39477965	39478211	.	-	.	gene_id "Novel00155"; transcript_id "Novel00155.1"; exon_number "4";
chr2H	novelGene	exon	39478506	39478811	.	-	.	gene_id "Novel00155"; transcript_id "Novel00155.1"; exon_number "5";
chr2H	novelGene	exon	62985603	62985952	.	-	.	gene_id "Novel00156"; transcript_id "Novel00156.1"; exon_number "1";
chr2H	novelGene	exon	62986610	62987008	.	-	.	gene_id "Novel00156"; transcript_id "Novel00156.1"; exon_number "2";
chr2H	novelGene	exon	62987264	62988338	.	-	.	gene_id "Novel00157"; transcript_id "Novel00157.1"; exon_number "1";
chr2H	novelGene	exon	63079666	63079787	.	-	.	gene_id "Novel00157"; transcript_id "Novel00157.1"; exon_number "2";
chr2H	novelGene	exon	65539308	65540178	.	-	.	gene_id "Novel00158"; transcript_id "Novel00158.1"; exon_number "1";
chr2H	novelGene	exon	65540630	65540720	.	-	.	gene_id "Novel00158"; transcript_id "Novel00158.1"; exon_number "2";
chr2H	novelGene	exon	65540802	65541149	.	-	.	gene_id "Novel00158"; transcript_id "Novel00158.1"; exon_number "3";
chr2H	novelGene	exon	65541673	65541854	.	-	.	gene_id "Novel00158"; transcript_id "Novel00158.1"; exon_number "4";
chr2H	novelGene	exon	65541970	65542147	.	-	.	gene_id "Novel00158"; transcript_id "Novel00158.1"; exon_number "5";
chr2H	novelGene	exon	65542284	65542436	.	-	.	gene_id "Novel00158"; transcript_id "Novel00158.1"; exon_number "6";
chr2H	novelGene	exon	65543302	65543541	.	-	.	gene_id "Novel00158"; transcript_id "Novel00158.1"; exon_number "7";
chr2H	novelGene	exon	65543619	65543699	.	-	.	gene_id "Novel00158"; transcript_id "Novel00158.1"; exon_number "8";
chr2H	novelGene	exon	65543811	65543993	.	-	.	gene_id "Novel00158"; transcript_id "Novel00158.1"; exon_number "9";
chr2H	novelGene	exon	65544484	65544573	.	-	.	gene_id "Novel00158"; transcript_id "Novel00158.1"; exon_number "10";
chr2H	novelGene	exon	65544656	65544766	.	-	.	gene_id "Novel00158"; transcript_id "Novel00158.1"; exon_number "11";
chr2H	novelGene	exon	65544877	65545119	.	-	.	gene_id "Novel00158"; transcript_id "Novel00158.1"; exon_number "12";
chr2H	novelGene	exon	65545555	65545764	.	-	.	gene_id "Novel00158"; transcript_id "Novel00158.1"; exon_number "13";
chr2H	novelGene	exon	65546549	65546612	.	-	.	gene_id "Novel00158"; transcript_id "Novel00158.1"; exon_number "14";
chr2H	novelGene	exon	65546690	65546814	.	-	.	gene_id "Novel00158"; transcript_id "Novel00158.1"; exon_number "15";
chr2H	novelGene	exon	65546906	65546999	.	-	.	gene_id "Novel00158"; transcript_id "Novel00158.1"; exon_number "16";
chr2H	novelGene	exon	65547523	65547590	.	-	.	gene_id "Novel00158"; transcript_id "Novel00158.1"; exon_number "17";
chr2H	novelGene	exon	65547678	65547869	.	-	.	gene_id "Novel00158"; transcript_id "Novel00158.1"; exon_number "18";
chr2H	novelGene	exon	65550138	65550272	.	-	.	gene_id "Novel00158"; transcript_id "Novel00158.1"; exon_number "19";
chr2H	novelGene	exon	65550359	65550435	.	-	.	gene_id "Novel00158"; transcript_id "Novel00158.1"; exon_number "20";
chr2H	novelGene	exon	92184494	92184841	.	-	.	gene_id "Novel00159"; transcript_id "Novel00159.1"; exon_number "1";
chr2H	novelGene	exon	92185694	92186178	.	-	.	gene_id "Novel00159"; transcript_id "Novel00159.1"; exon_number "2";
chr2H	novelGene	exon	92186267	92186742	.	-	.	gene_id "Novel00159"; transcript_id "Novel00159.1"; exon_number "3";
chr2H	novelGene	exon	105431467	105433821	.	-	.	gene_id "Novel00160"; transcript_id "Novel00160.1"; exon_number "1";
chr2H	novelGene	exon	109774704	109776049	.	-	.	gene_id "Novel00161"; transcript_id "Novel00161.1"; exon_number "1";
chr2H	novelGene	exon	109776122	109776241	.	-	.	gene_id "Novel00161"; transcript_id "Novel00161.1"; exon_number "2";
chr2H	novelGene	exon	143997429	143998686	.	-	.	gene_id "Novel00162"; transcript_id "Novel00162.1"; exon_number "1";
chr2H	novelGene	exon	150464506	150465031	.	-	.	gene_id "Novel00163"; transcript_id "Novel00163.1"; exon_number "1";
chr2H	novelGene	exon	150465137	150465407	.	-	.	gene_id "Novel00163"; transcript_id "Novel00163.1"; exon_number "2";
chr2H	novelGene	exon	150465471	150465640	.	-	.	gene_id "Novel00163"; transcript_id "Novel00163.1"; exon_number "3";
chr2H	novelGene	exon	150465744	150465956	.	-	.	gene_id "Novel00163"; transcript_id "Novel00163.1"; exon_number "4";
chr2H	novelGene	exon	150468423	150468509	.	-	.	gene_id "Novel00163"; transcript_id "Novel00163.1"; exon_number "5";
chr2H	novelGene	exon	150571379	150571733	.	-	.	gene_id "Novel00163"; transcript_id "Novel00163.1"; exon_number "6";
chr2H	novelGene	exon	161001731	161002035	.	-	.	gene_id "Novel00164"; transcript_id "Novel00164.1"; exon_number "1";
chr2H	novelGene	exon	161002128	161002190	.	-	.	gene_id "Novel00164"; transcript_id "Novel00164.1"; exon_number "2";
chr2H	novelGene	exon	161004013	161004111	.	-	.	gene_id "Novel00164"; transcript_id "Novel00164.1"; exon_number "3";
chr2H	novelGene	exon	161004216	161004364	.	-	.	gene_id "Novel00164"; transcript_id "Novel00164.1"; exon_number "4";
chr2H	novelGene	exon	161004465	161004541	.	-	.	gene_id "Novel00164"; transcript_id "Novel00164.1"; exon_number "5";
chr2H	novelGene	exon	161004670	161004740	.	-	.	gene_id "Novel00164"; transcript_id "Novel00164.1"; exon_number "6";
chr2H	novelGene	exon	161004836	161005400	.	-	.	gene_id "Novel00164"; transcript_id "Novel00164.1"; exon_number "7";
chr2H	novelGene	exon	188976864	188977782	.	-	.	gene_id "Novel00165"; transcript_id "Novel00165.1"; exon_number "1";
chr2H	novelGene	exon	203274687	203274780	.	-	.	gene_id "Novel00166"; transcript_id "Novel00166.1"; exon_number "1";
chr2H	novelGene	exon	203294969	203295738	.	-	.	gene_id "Novel00166"; transcript_id "Novel00166.1"; exon_number "2";
chr2H	novelGene	exon	203296164	203296228	.	-	.	gene_id "Novel00166"; transcript_id "Novel00166.1"; exon_number "3";
chr2H	novelGene	exon	203296491	203296962	.	-	.	gene_id "Novel00166"; transcript_id "Novel00166.1"; exon_number "4";
chr2H	novelGene	exon	229105154	229105340	.	-	.	gene_id "Novel00167"; transcript_id "Novel00167.1"; exon_number "1";
chr2H	novelGene	exon	229110120	229110233	.	-	.	gene_id "Novel00167"; transcript_id "Novel00167.1"; exon_number "2";
chr2H	novelGene	exon	229110710	229111482	.	-	.	gene_id "Novel00167"; transcript_id "Novel00167.1"; exon_number "3";
chr2H	novelGene	exon	229112285	229112739	.	-	.	gene_id "Novel00167"; transcript_id "Novel00167.1"; exon_number "4";
chr2H	novelGene	exon	248552697	248553202	.	-	.	gene_id "Novel00168"; transcript_id "Novel00168.1"; exon_number "1";
chr2H	novelGene	exon	248553293	248553450	.	-	.	gene_id "Novel00168"; transcript_id "Novel00168.1"; exon_number "2";
chr2H	novelGene	exon	248553571	248554046	.	-	.	gene_id "Novel00168"; transcript_id "Novel00168.1"; exon_number "3";
chr2H	novelGene	exon	248554242	248554403	.	-	.	gene_id "Novel00168"; transcript_id "Novel00168.1"; exon_number "4";
chr2H	novelGene	exon	248554476	248554664	.	-	.	gene_id "Novel00168"; transcript_id "Novel00168.1"; exon_number "5";
chr2H	novelGene	exon	248555155	248555478	.	-	.	gene_id "Novel00168"; transcript_id "Novel00168.1"; exon_number "6";
chr2H	novelGene	exon	248555571	248555843	.	-	.	gene_id "Novel00168"; transcript_id "Novel00168.1"; exon_number "7";
chr2H	novelGene	exon	248556595	248557079	.	-	.	gene_id "Novel00168"; transcript_id "Novel00168.1"; exon_number "8";
chr2H	novelGene	exon	256417019	256419209	.	-	.	gene_id "Novel00169"; transcript_id "Novel00169.1"; exon_number "1";
chr2H	novelGene	exon	256419305	256419453	.	-	.	gene_id "Novel00169"; transcript_id "Novel00169.1"; exon_number "2";
chr2H	novelGene	exon	256419887	256419922	.	-	.	gene_id "Novel00169"; transcript_id "Novel00169.1"; exon_number "3";
chr2H	novelGene	exon	263801096	263801367	.	-	.	gene_id "Novel00170"; transcript_id "Novel00170.1"; exon_number "1";
chr2H	novelGene	exon	263801486	263801560	.	-	.	gene_id "Novel00170"; transcript_id "Novel00170.1"; exon_number "2";
chr2H	novelGene	exon	263801672	263801752	.	-	.	gene_id "Novel00170"; transcript_id "Novel00170.1"; exon_number "3";
chr2H	novelGene	exon	263801840	263801902	.	-	.	gene_id "Novel00170"; transcript_id "Novel00170.1"; exon_number "4";
chr2H	novelGene	exon	263802010	263802028	.	-	.	gene_id "Novel00170"; transcript_id "Novel00170.1"; exon_number "5";
chr2H	novelGene	exon	263807214	263807392	.	-	.	gene_id "Novel00170"; transcript_id "Novel00170.1"; exon_number "6";
chr2H	novelGene	exon	263807484	263807585	.	-	.	gene_id "Novel00170"; transcript_id "Novel00170.1"; exon_number "7";
chr2H	novelGene	exon	263815112	263815260	.	-	.	gene_id "Novel00170"; transcript_id "Novel00170.1"; exon_number "8";
chr2H	novelGene	exon	263816871	263816940	.	-	.	gene_id "Novel00170"; transcript_id "Novel00170.1"; exon_number "9";
chr2H	novelGene	exon	263817227	263817349	.	-	.	gene_id "Novel00170"; transcript_id "Novel00170.1"; exon_number "10";
chr2H	novelGene	exon	263826889	263827027	.	-	.	gene_id "Novel00170"; transcript_id "Novel00170.1"; exon_number "11";
chr2H	novelGene	exon	263827449	263827847	.	-	.	gene_id "Novel00170"; transcript_id "Novel00170.1"; exon_number "12";
chr2H	novelGene	exon	276325525	276326144	.	-	.	gene_id "Novel00171"; transcript_id "Novel00171.1"; exon_number "1";
chr2H	novelGene	exon	276326225	276326518	.	-	.	gene_id "Novel00171"; transcript_id "Novel00171.1"; exon_number "2";
chr2H	novelGene	exon	276326993	276327360	.	-	.	gene_id "Novel00171"; transcript_id "Novel00171.1"; exon_number "3";
chr2H	novelGene	exon	276327465	276327544	.	-	.	gene_id "Novel00171"; transcript_id "Novel00171.1"; exon_number "4";
chr2H	novelGene	exon	276327624	276328030	.	-	.	gene_id "Novel00171"; transcript_id "Novel00171.1"; exon_number "5";
chr2H	novelGene	exon	276328127	276328879	.	-	.	gene_id "Novel00171"; transcript_id "Novel00171.1"; exon_number "6";
chr2H	novelGene	exon	297377185	297378125	.	-	.	gene_id "Novel00172"; transcript_id "Novel00172.1"; exon_number "1";
chr2H	novelGene	exon	297378580	297379723	.	-	.	gene_id "Novel00172"; transcript_id "Novel00172.1"; exon_number "2";
chr2H	novelGene	exon	297379810	297380268	.	-	.	gene_id "Novel00172"; transcript_id "Novel00172.1"; exon_number "3";
chr2H	novelGene	exon	304085571	304085747	.	-	.	gene_id "Novel00173"; transcript_id "Novel00173.1"; exon_number "1";
chr2H	novelGene	exon	304086713	304086795	.	-	.	gene_id "Novel00173"; transcript_id "Novel00173.1"; exon_number "2";
chr2H	novelGene	exon	304087240	304088252	.	-	.	gene_id "Novel00173"; transcript_id "Novel00173.1"; exon_number "3";
chr2H	novelGene	exon	304089167	304089719	.	-	.	gene_id "Novel00173"; transcript_id "Novel00173.1"; exon_number "4";
chr2H	novelGene	exon	304089964	304089994	.	-	.	gene_id "Novel00173"; transcript_id "Novel00173.1"; exon_number "5";
chr2H	novelGene	exon	304086839	304088252	.	-	.	gene_id "Novel00173"; transcript_id "Novel00173.2"; exon_number "1";
chr2H	novelGene	exon	304089167	304089719	.	-	.	gene_id "Novel00173"; transcript_id "Novel00173.2"; exon_number "2";
chr2H	novelGene	exon	304089964	304089994	.	-	.	gene_id "Novel00173"; transcript_id "Novel00173.2"; exon_number "3";
chr2H	novelGene	exon	310078607	310079439	.	-	.	gene_id "Novel00174"; transcript_id "Novel00174.1"; exon_number "1";
chr2H	novelGene	exon	317540703	317541713	.	-	.	gene_id "Novel00175"; transcript_id "Novel00175.1"; exon_number "1";
chr2H	novelGene	exon	317548167	317548311	.	-	.	gene_id "Novel00175"; transcript_id "Novel00175.1"; exon_number "2";
chr2H	novelGene	exon	317548438	317548543	.	-	.	gene_id "Novel00175"; transcript_id "Novel00175.1"; exon_number "3";
chr2H	novelGene	exon	318877810	318878199	.	-	.	gene_id "Novel00176"; transcript_id "Novel00176.1"; exon_number "1";
chr2H	novelGene	exon	318878374	318878536	.	-	.	gene_id "Novel00176"; transcript_id "Novel00176.1"; exon_number "2";
chr2H	novelGene	exon	318878666	318878775	.	-	.	gene_id "Novel00176"; transcript_id "Novel00176.1"; exon_number "3";
chr2H	novelGene	exon	318879434	318879652	.	-	.	gene_id "Novel00176"; transcript_id "Novel00176.1"; exon_number "4";
chr2H	novelGene	exon	318882771	318883132	.	-	.	gene_id "Novel00176"; transcript_id "Novel00176.1"; exon_number "5";
chr2H	novelGene	exon	340079064	340079620	.	-	.	gene_id "Novel00177"; transcript_id "Novel00177.1"; exon_number "1";
chr2H	novelGene	exon	340080273	340080371	.	-	.	gene_id "Novel00177"; transcript_id "Novel00177.1"; exon_number "2";
chr2H	novelGene	exon	340090699	340091014	.	-	.	gene_id "Novel00177"; transcript_id "Novel00177.1"; exon_number "3";
chr2H	novelGene	exon	340091327	340091520	.	-	.	gene_id "Novel00177"; transcript_id "Novel00177.1"; exon_number "4";
chr2H	novelGene	exon	340111872	340112014	.	-	.	gene_id "Novel00177"; transcript_id "Novel00177.1"; exon_number "5";
chr2H	novelGene	exon	340176240	340176342	.	-	.	gene_id "Novel00177"; transcript_id "Novel00177.1"; exon_number "6";
chr2H	novelGene	exon	350662020	350663069	.	-	.	gene_id "Novel00178"; transcript_id "Novel00178.1"; exon_number "1";
chr2H	novelGene	exon	357543563	357544084	.	-	.	gene_id "Novel00179"; transcript_id "Novel00179.1"; exon_number "1";
chr2H	novelGene	exon	357544160	357544727	.	-	.	gene_id "Novel00179"; transcript_id "Novel00179.1"; exon_number "2";
chr2H	novelGene	exon	357544863	357544996	.	-	.	gene_id "Novel00179"; transcript_id "Novel00179.1"; exon_number "3";
chr2H	novelGene	exon	366358842	366359005	.	-	.	gene_id "Novel00180"; transcript_id "Novel00180.1"; exon_number "1";
chr2H	novelGene	exon	366359098	366360231	.	-	.	gene_id "Novel00180"; transcript_id "Novel00180.1"; exon_number "2";
chr2H	novelGene	exon	366360348	366360777	.	-	.	gene_id "Novel00180"; transcript_id "Novel00180.1"; exon_number "3";
chr2H	novelGene	exon	381166254	381166848	.	-	.	gene_id "Novel00181"; transcript_id "Novel00181.1"; exon_number "1";
chr2H	novelGene	exon	381166966	381168376	.	-	.	gene_id "Novel00182"; transcript_id "Novel00182.1"; exon_number "1";
chr2H	novelGene	exon	389267176	389267508	.	-	.	gene_id "Novel00183"; transcript_id "Novel00183.1"; exon_number "1";
chr2H	novelGene	exon	389267745	389269559	.	-	.	gene_id "Novel00183"; transcript_id "Novel00183.1"; exon_number "2";
chr2H	novelGene	exon	408020110	408020741	.	-	.	gene_id "Novel00184"; transcript_id "Novel00184.1"; exon_number "1";
chr2H	novelGene	exon	408020816	408020875	.	-	.	gene_id "Novel00184"; transcript_id "Novel00184.1"; exon_number "2";
chr2H	novelGene	exon	408020957	408021120	.	-	.	gene_id "Novel00184"; transcript_id "Novel00184.1"; exon_number "3";
chr2H	novelGene	exon	408022796	408025445	.	-	.	gene_id "Novel00184"; transcript_id "Novel00184.1"; exon_number "4";
chr2H	novelGene	exon	408025560	408026180	.	-	.	gene_id "Novel00184"; transcript_id "Novel00184.1"; exon_number "5";
chr2H	novelGene	exon	408027001	408027066	.	-	.	gene_id "Novel00184"; transcript_id "Novel00184.1"; exon_number "6";
chr2H	novelGene	exon	408027154	408027274	.	-	.	gene_id "Novel00184"; transcript_id "Novel00184.1"; exon_number "7";
chr2H	novelGene	exon	408027379	408028314	.	-	.	gene_id "Novel00184"; transcript_id "Novel00184.1"; exon_number "8";
chr2H	novelGene	exon	408028461	408028513	.	-	.	gene_id "Novel00184"; transcript_id "Novel00184.1"; exon_number "9";
chr2H	novelGene	exon	408029562	408029737	.	-	.	gene_id "Novel00184"; transcript_id "Novel00184.1"; exon_number "10";
chr2H	novelGene	exon	408501889	408502621	.	-	.	gene_id "Novel00185"; transcript_id "Novel00185.1"; exon_number "1";
chr2H	novelGene	exon	438624336	438625622	.	-	.	gene_id "Novel00186"; transcript_id "Novel00186.1"; exon_number "1";
chr2H	novelGene	exon	438625713	438625835	.	-	.	gene_id "Novel00186"; transcript_id "Novel00186.1"; exon_number "2";
chr2H	novelGene	exon	438625902	438626078	.	-	.	gene_id "Novel00186"; transcript_id "Novel00186.1"; exon_number "3";
chr2H	novelGene	exon	438626142	438626324	.	-	.	gene_id "Novel00186"; transcript_id "Novel00186.1"; exon_number "4";
chr2H	novelGene	exon	438626392	438626568	.	-	.	gene_id "Novel00186"; transcript_id "Novel00186.1"; exon_number "5";
chr2H	novelGene	exon	438626639	438628108	.	-	.	gene_id "Novel00186"; transcript_id "Novel00186.1"; exon_number "6";
chr2H	novelGene	exon	439673940	439674281	.	-	.	gene_id "Novel00187"; transcript_id "Novel00187.1"; exon_number "1";
chr2H	novelGene	exon	439674356	439674415	.	-	.	gene_id "Novel00187"; transcript_id "Novel00187.1"; exon_number "2";
chr2H	novelGene	exon	439674818	439674961	.	-	.	gene_id "Novel00187"; transcript_id "Novel00187.1"; exon_number "3";
chr2H	novelGene	exon	439681190	439681447	.	-	.	gene_id "Novel00187"; transcript_id "Novel00187.1"; exon_number "4";
chr2H	novelGene	exon	439681956	439682540	.	-	.	gene_id "Novel00187"; transcript_id "Novel00187.1"; exon_number "5";
chr2H	novelGene	exon	439682656	439682865	.	-	.	gene_id "Novel00187"; transcript_id "Novel00187.1"; exon_number "6";
chr2H	novelGene	exon	439683082	439683255	.	-	.	gene_id "Novel00187"; transcript_id "Novel00187.1"; exon_number "7";
chr2H	novelGene	exon	482202859	482203123	.	-	.	gene_id "Novel00188"; transcript_id "Novel00188.1"; exon_number "1";
chr2H	novelGene	exon	482203207	482203323	.	-	.	gene_id "Novel00188"; transcript_id "Novel00188.1"; exon_number "2";
chr2H	novelGene	exon	482203414	482203593	.	-	.	gene_id "Novel00188"; transcript_id "Novel00188.1"; exon_number "3";
chr2H	novelGene	exon	482205588	482205716	.	-	.	gene_id "Novel00188"; transcript_id "Novel00188.1"; exon_number "4";
chr2H	novelGene	exon	482205809	482205907	.	-	.	gene_id "Novel00188"; transcript_id "Novel00188.1"; exon_number "5";
chr2H	novelGene	exon	482206201	482206350	.	-	.	gene_id "Novel00188"; transcript_id "Novel00188.1"; exon_number "6";
chr2H	novelGene	exon	482207027	482207131	.	-	.	gene_id "Novel00188"; transcript_id "Novel00188.1"; exon_number "7";
chr2H	novelGene	exon	482208048	482208140	.	-	.	gene_id "Novel00188"; transcript_id "Novel00188.1"; exon_number "8";
chr2H	novelGene	exon	482208238	482208506	.	-	.	gene_id "Novel00188"; transcript_id "Novel00188.1"; exon_number "9";
chr2H	novelGene	exon	516165420	516165841	.	-	.	gene_id "Novel00189"; transcript_id "Novel00189.1"; exon_number "1";
chr2H	novelGene	exon	516166004	516166174	.	-	.	gene_id "Novel00189"; transcript_id "Novel00189.1"; exon_number "2";
chr2H	novelGene	exon	516167139	516167288	.	-	.	gene_id "Novel00189"; transcript_id "Novel00189.1"; exon_number "3";
chr2H	novelGene	exon	516168802	516168909	.	-	.	gene_id "Novel00189"; transcript_id "Novel00189.1"; exon_number "4";
chr2H	novelGene	exon	516169366	516169421	.	-	.	gene_id "Novel00189"; transcript_id "Novel00189.1"; exon_number "5";
chr2H	novelGene	exon	516169556	516169619	.	-	.	gene_id "Novel00189"; transcript_id "Novel00189.1"; exon_number "6";
chr2H	novelGene	exon	516169690	516169798	.	-	.	gene_id "Novel00189"; transcript_id "Novel00189.1"; exon_number "7";
chr2H	novelGene	exon	516176980	516177104	.	-	.	gene_id "Novel00189"; transcript_id "Novel00189.1"; exon_number "8";
chr2H	novelGene	exon	516177195	516177264	.	-	.	gene_id "Novel00189"; transcript_id "Novel00189.1"; exon_number "9";
chr2H	novelGene	exon	516177350	516177670	.	-	.	gene_id "Novel00189"; transcript_id "Novel00189.1"; exon_number "10";
chr2H	novelGene	exon	524142382	524143280	.	-	.	gene_id "Novel00190"; transcript_id "Novel00190.1"; exon_number "1";
chr2H	novelGene	exon	524143439	524143502	.	-	.	gene_id "Novel00190"; transcript_id "Novel00190.1"; exon_number "2";
chr2H	novelGene	exon	524143833	524143870	.	-	.	gene_id "Novel00190"; transcript_id "Novel00190.1"; exon_number "3";
chr2H	novelGene	exon	531662742	531662956	.	-	.	gene_id "Novel00191"; transcript_id "Novel00191.1"; exon_number "1";
chr2H	novelGene	exon	531668117	531668153	.	-	.	gene_id "Novel00191"; transcript_id "Novel00191.1"; exon_number "2";
chr2H	novelGene	exon	531668801	531668805	.	-	.	gene_id "Novel00191"; transcript_id "Novel00191.1"; exon_number "3";
chr2H	novelGene	exon	531669062	531669069	.	-	.	gene_id "Novel00191"; transcript_id "Novel00191.1"; exon_number "4";
chr2H	novelGene	exon	531669503	531669865	.	-	.	gene_id "Novel00191"; transcript_id "Novel00191.1"; exon_number "5";
chr2H	novelGene	exon	531669965	531670227	.	-	.	gene_id "Novel00191"; transcript_id "Novel00191.1"; exon_number "6";
chr2H	novelGene	exon	531670869	531671283	.	-	.	gene_id "Novel00191"; transcript_id "Novel00191.1"; exon_number "7";
chr2H	novelGene	exon	531670316	531671283	.	-	.	gene_id "Novel00191"; transcript_id "Novel00191.2"; exon_number "1";
chr2H	novelGene	exon	546107759	546108276	.	-	.	gene_id "Novel00192"; transcript_id "Novel00192.1"; exon_number "1";
chr2H	novelGene	exon	546108383	546108424	.	-	.	gene_id "Novel00192"; transcript_id "Novel00192.1"; exon_number "2";
chr2H	novelGene	exon	546108538	546108614	.	-	.	gene_id "Novel00192"; transcript_id "Novel00192.1"; exon_number "3";
chr2H	novelGene	exon	546108693	546108809	.	-	.	gene_id "Novel00192"; transcript_id "Novel00192.1"; exon_number "4";
chr2H	novelGene	exon	546109339	546109436	.	-	.	gene_id "Novel00192"; transcript_id "Novel00192.1"; exon_number "5";
chr2H	novelGene	exon	546109508	546109577	.	-	.	gene_id "Novel00192"; transcript_id "Novel00192.1"; exon_number "6";
chr2H	novelGene	exon	546109658	546109755	.	-	.	gene_id "Novel00192"; transcript_id "Novel00192.1"; exon_number "7";
chr2H	novelGene	exon	546109981	546110074	.	-	.	gene_id "Novel00192"; transcript_id "Novel00192.1"; exon_number "8";
chr2H	novelGene	exon	546110154	546110244	.	-	.	gene_id "Novel00192"; transcript_id "Novel00192.1"; exon_number "9";
chr2H	novelGene	exon	546110328	546110420	.	-	.	gene_id "Novel00192"; transcript_id "Novel00192.1"; exon_number "10";
chr2H	novelGene	exon	546110511	546110833	.	-	.	gene_id "Novel00192"; transcript_id "Novel00192.1"; exon_number "11";
chr2H	novelGene	exon	546111129	546111439	.	-	.	gene_id "Novel00192"; transcript_id "Novel00192.1"; exon_number "12";
chr2H	novelGene	exon	546111530	546112008	.	-	.	gene_id "Novel00192"; transcript_id "Novel00192.1"; exon_number "13";
chr2H	novelGene	exon	568792417	568793443	.	-	.	gene_id "Novel00193"; transcript_id "Novel00193.1"; exon_number "1";
chr2H	novelGene	exon	568793539	568794679	.	-	.	gene_id "Novel00194"; transcript_id "Novel00194.1"; exon_number "1";
chr2H	novelGene	exon	572427721	572428014	.	-	.	gene_id "Novel00195"; transcript_id "Novel00195.1"; exon_number "1";
chr2H	novelGene	exon	572432095	572432184	.	-	.	gene_id "Novel00195"; transcript_id "Novel00195.1"; exon_number "2";
chr2H	novelGene	exon	572432515	572432618	.	-	.	gene_id "Novel00195"; transcript_id "Novel00195.1"; exon_number "3";
chr2H	novelGene	exon	572433152	572433338	.	-	.	gene_id "Novel00195"; transcript_id "Novel00195.1"; exon_number "4";
chr2H	novelGene	exon	572434033	572434256	.	-	.	gene_id "Novel00195"; transcript_id "Novel00195.1"; exon_number "5";
chr2H	novelGene	exon	572434337	572434441	.	-	.	gene_id "Novel00195"; transcript_id "Novel00195.1"; exon_number "6";
chr2H	novelGene	exon	572434647	572434715	.	-	.	gene_id "Novel00195"; transcript_id "Novel00195.1"; exon_number "7";
chr2H	novelGene	exon	572434995	572435090	.	-	.	gene_id "Novel00195"; transcript_id "Novel00195.1"; exon_number "8";
chr2H	novelGene	exon	572435179	572435340	.	-	.	gene_id "Novel00195"; transcript_id "Novel00195.1"; exon_number "9";
chr2H	novelGene	exon	572435439	572438844	.	-	.	gene_id "Novel00195"; transcript_id "Novel00195.1"; exon_number "10";
chr2H	novelGene	exon	572427721	572428014	.	-	.	gene_id "Novel00195"; transcript_id "Novel00195.2"; exon_number "1";
chr2H	novelGene	exon	572432095	572432184	.	-	.	gene_id "Novel00195"; transcript_id "Novel00195.2"; exon_number "2";
chr2H	novelGene	exon	572432515	572432618	.	-	.	gene_id "Novel00195"; transcript_id "Novel00195.2"; exon_number "3";
chr2H	novelGene	exon	572433152	572433338	.	-	.	gene_id "Novel00195"; transcript_id "Novel00195.2"; exon_number "4";
chr2H	novelGene	exon	572434033	572434256	.	-	.	gene_id "Novel00195"; transcript_id "Novel00195.2"; exon_number "5";
chr2H	novelGene	exon	572434337	572434441	.	-	.	gene_id "Novel00195"; transcript_id "Novel00195.2"; exon_number "6";
chr2H	novelGene	exon	572434647	572434715	.	-	.	gene_id "Novel00195"; transcript_id "Novel00195.2"; exon_number "7";
chr2H	novelGene	exon	572434995	572435090	.	-	.	gene_id "Novel00195"; transcript_id "Novel00195.2"; exon_number "8";
chr2H	novelGene	exon	572435179	572435340	.	-	.	gene_id "Novel00195"; transcript_id "Novel00195.2"; exon_number "9";
chr2H	novelGene	exon	572435439	572436441	.	-	.	gene_id "Novel00195"; transcript_id "Novel00195.2"; exon_number "10";
chr2H	novelGene	exon	572438666	572438884	.	-	.	gene_id "Novel00195"; transcript_id "Novel00195.2"; exon_number "11";
chr2H	novelGene	exon	586579825	586580765	.	-	.	gene_id "Novel00196"; transcript_id "Novel00196.1"; exon_number "1";
chr2H	novelGene	exon	586582068	586582292	.	-	.	gene_id "Novel00196"; transcript_id "Novel00196.1"; exon_number "2";
chr2H	novelGene	exon	589510696	589510798	.	-	.	gene_id "Novel00197"; transcript_id "Novel00197.1"; exon_number "1";
chr2H	novelGene	exon	589510873	589510988	.	-	.	gene_id "Novel00197"; transcript_id "Novel00197.1"; exon_number "2";
chr2H	novelGene	exon	589511067	589511285	.	-	.	gene_id "Novel00197"; transcript_id "Novel00197.1"; exon_number "3";
chr2H	novelGene	exon	589511458	589511577	.	-	.	gene_id "Novel00197"; transcript_id "Novel00197.1"; exon_number "4";
chr2H	novelGene	exon	589511666	589511746	.	-	.	gene_id "Novel00197"; transcript_id "Novel00197.1"; exon_number "5";
chr2H	novelGene	exon	598447887	598448299	.	-	.	gene_id "Novel00198"; transcript_id "Novel00198.1"; exon_number "1";
chr2H	novelGene	exon	598448378	598448474	.	-	.	gene_id "Novel00198"; transcript_id "Novel00198.1"; exon_number "2";
chr2H	novelGene	exon	598448594	598448669	.	-	.	gene_id "Novel00198"; transcript_id "Novel00198.1"; exon_number "3";
chr2H	novelGene	exon	598449259	598449328	.	-	.	gene_id "Novel00198"; transcript_id "Novel00198.1"; exon_number "4";
chr2H	novelGene	exon	598450585	598450649	.	-	.	gene_id "Novel00198"; transcript_id "Novel00198.1"; exon_number "5";
chr2H	novelGene	exon	598451000	598451123	.	-	.	gene_id "Novel00198"; transcript_id "Novel00198.1"; exon_number "6";
chr2H	novelGene	exon	598451217	598451293	.	-	.	gene_id "Novel00198"; transcript_id "Novel00198.1"; exon_number "7";
chr2H	novelGene	exon	598451940	598452041	.	-	.	gene_id "Novel00198"; transcript_id "Novel00198.1"; exon_number "8";
chr2H	novelGene	exon	598452217	598452273	.	-	.	gene_id "Novel00198"; transcript_id "Novel00198.1"; exon_number "9";
chr2H	novelGene	exon	598452477	598452594	.	-	.	gene_id "Novel00198"; transcript_id "Novel00198.1"; exon_number "10";
chr2H	novelGene	exon	598452702	598452820	.	-	.	gene_id "Novel00198"; transcript_id "Novel00198.1"; exon_number "11";
chr2H	novelGene	exon	598453997	598454262	.	-	.	gene_id "Novel00198"; transcript_id "Novel00198.1"; exon_number "12";
chr2H	novelGene	exon	613635422	613636016	.	-	.	gene_id "Novel00199"; transcript_id "Novel00199.1"; exon_number "1";
chr2H	novelGene	exon	613636083	613637726	.	-	.	gene_id "Novel00199"; transcript_id "Novel00199.1"; exon_number "2";
chr2H	novelGene	exon	613637821	613637886	.	-	.	gene_id "Novel00199"; transcript_id "Novel00199.1"; exon_number "3";
chr2H	novelGene	exon	638563360	638563870	.	-	.	gene_id "Novel00200"; transcript_id "Novel00200.1"; exon_number "1";
chr2H	novelGene	exon	645575353	645575794	.	-	.	gene_id "Novel00201"; transcript_id "Novel00201.1"; exon_number "1";
chr2H	novelGene	exon	645575905	645575966	.	-	.	gene_id "Novel00201"; transcript_id "Novel00201.1"; exon_number "2";
chr2H	novelGene	exon	645576150	645576247	.	-	.	gene_id "Novel00201"; transcript_id "Novel00201.1"; exon_number "3";
chr2H	novelGene	exon	645577699	645577876	.	-	.	gene_id "Novel00201"; transcript_id "Novel00201.1"; exon_number "4";
chr2H	novelGene	exon	645578610	645578708	.	-	.	gene_id "Novel00201"; transcript_id "Novel00201.1"; exon_number "5";
chr2H	novelGene	exon	645579384	645579852	.	-	.	gene_id "Novel00201"; transcript_id "Novel00201.1"; exon_number "6";
chr2H	novelGene	exon	647825105	647827424	.	-	.	gene_id "Novel00202"; transcript_id "Novel00202.1"; exon_number "1";
chr2H	novelGene	exon	711747495	711747964	.	-	.	gene_id "Novel00203"; transcript_id "Novel00203.1"; exon_number "1";
chr2H	novelGene	exon	711748340	711750475	.	-	.	gene_id "Novel00203"; transcript_id "Novel00203.1"; exon_number "2";
chr2H	novelGene	exon	711750635	711750988	.	-	.	gene_id "Novel00203"; transcript_id "Novel00203.1"; exon_number "3";
chr2H	novelGene	exon	711751281	711751359	.	-	.	gene_id "Novel00203"; transcript_id "Novel00203.1"; exon_number "4";
chr2H	novelGene	exon	721196023	721196485	.	-	.	gene_id "Novel00204"; transcript_id "Novel00204.1"; exon_number "1";
chr2H	novelGene	exon	721196576	721196704	.	-	.	gene_id "Novel00204"; transcript_id "Novel00204.1"; exon_number "2";
chr2H	novelGene	exon	721196793	721196840	.	-	.	gene_id "Novel00204"; transcript_id "Novel00204.1"; exon_number "3";
chr2H	novelGene	exon	721196954	721197016	.	-	.	gene_id "Novel00204"; transcript_id "Novel00204.1"; exon_number "4";
chr2H	novelGene	exon	721197094	721197132	.	-	.	gene_id "Novel00204"; transcript_id "Novel00204.1"; exon_number "5";
chr2H	novelGene	exon	721197901	721197974	.	-	.	gene_id "Novel00204"; transcript_id "Novel00204.1"; exon_number "6";
chr2H	novelGene	exon	721198782	721198840	.	-	.	gene_id "Novel00204"; transcript_id "Novel00204.1"; exon_number "7";
chr2H	novelGene	exon	721199014	721199073	.	-	.	gene_id "Novel00204"; transcript_id "Novel00204.1"; exon_number "8";
chr2H	novelGene	exon	721199196	721199320	.	-	.	gene_id "Novel00204"; transcript_id "Novel00204.1"; exon_number "9";
chr2H	novelGene	exon	721200037	721200095	.	-	.	gene_id "Novel00204"; transcript_id "Novel00204.1"; exon_number "10";
chr2H	novelGene	exon	721200366	721200429	.	-	.	gene_id "Novel00204"; transcript_id "Novel00204.1"; exon_number "11";
chr2H	novelGene	exon	721200518	721200571	.	-	.	gene_id "Novel00204"; transcript_id "Novel00204.1"; exon_number "12";
chr2H	novelGene	exon	721200676	721200714	.	-	.	gene_id "Novel00204"; transcript_id "Novel00204.1"; exon_number "13";
chr2H	novelGene	exon	721201411	721201664	.	-	.	gene_id "Novel00204"; transcript_id "Novel00204.1"; exon_number "14";
chr2H	novelGene	exon	734501101	734501652	.	-	.	gene_id "Novel00205"; transcript_id "Novel00205.1"; exon_number "1";
chr2H	novelGene	exon	734502875	734502953	.	-	.	gene_id "Novel00205"; transcript_id "Novel00205.1"; exon_number "2";
chr2H	novelGene	exon	758777022	758778164	.	-	.	gene_id "Novel00206"; transcript_id "Novel00206.1"; exon_number "1";
chr3H	novelGene	exon	3898545	3898639	.	+	.	gene_id "Novel00207"; transcript_id "Novel00207.1"; exon_number "1";
chr3H	novelGene	exon	3899419	3900290	.	+	.	gene_id "Novel00207"; transcript_id "Novel00207.1"; exon_number "2";
chr3H	novelGene	exon	9685683	9686039	.	+	.	gene_id "Novel00208"; transcript_id "Novel00208.1"; exon_number "1";
chr3H	novelGene	exon	9748151	9748269	.	+	.	gene_id "Novel00208"; transcript_id "Novel00208.1"; exon_number "2";
chr3H	novelGene	exon	9748387	9748632	.	+	.	gene_id "Novel00208"; transcript_id "Novel00208.1"; exon_number "3";
chr3H	novelGene	exon	9748712	9749023	.	+	.	gene_id "Novel00208"; transcript_id "Novel00208.1"; exon_number "4";
chr3H	novelGene	exon	9749129	9749657	.	+	.	gene_id "Novel00208"; transcript_id "Novel00208.1"; exon_number "5";
chr3H	novelGene	exon	9745601	9745805	.	+	.	gene_id "Novel00208"; transcript_id "Novel00208.2"; exon_number "1";
chr3H	novelGene	exon	9748151	9748269	.	+	.	gene_id "Novel00208"; transcript_id "Novel00208.2"; exon_number "2";
chr3H	novelGene	exon	9748387	9748632	.	+	.	gene_id "Novel00208"; transcript_id "Novel00208.2"; exon_number "3";
chr3H	novelGene	exon	9748712	9749023	.	+	.	gene_id "Novel00208"; transcript_id "Novel00208.2"; exon_number "4";
chr3H	novelGene	exon	9749129	9749657	.	+	.	gene_id "Novel00208"; transcript_id "Novel00208.2"; exon_number "5";
chr3H	novelGene	exon	10201998	10202039	.	+	.	gene_id "Novel00209"; transcript_id "Novel00209.1"; exon_number "1";
chr3H	novelGene	exon	10204015	10204206	.	+	.	gene_id "Novel00209"; transcript_id "Novel00209.1"; exon_number "2";
chr3H	novelGene	exon	10204295	10204432	.	+	.	gene_id "Novel00209"; transcript_id "Novel00209.1"; exon_number "3";
chr3H	novelGene	exon	10204528	10204649	.	+	.	gene_id "Novel00209"; transcript_id "Novel00209.1"; exon_number "4";
chr3H	novelGene	exon	10204997	10205138	.	+	.	gene_id "Novel00209"; transcript_id "Novel00209.1"; exon_number "5";
chr3H	novelGene	exon	10205217	10205346	.	+	.	gene_id "Novel00209"; transcript_id "Novel00209.1"; exon_number "6";
chr3H	novelGene	exon	10205435	10205514	.	+	.	gene_id "Novel00209"; transcript_id "Novel00209.1"; exon_number "7";
chr3H	novelGene	exon	10205602	10205733	.	+	.	gene_id "Novel00209"; transcript_id "Novel00209.1"; exon_number "8";
chr3H	novelGene	exon	10205949	10206568	.	+	.	gene_id "Novel00209"; transcript_id "Novel00209.1"; exon_number "9";
chr3H	novelGene	exon	14301228	14302459	.	+	.	gene_id "Novel00210"; transcript_id "Novel00210.1"; exon_number "1";
chr3H	novelGene	exon	20819831	20819987	.	+	.	gene_id "Novel00211"; transcript_id "Novel00211.1"; exon_number "1";
chr3H	novelGene	exon	20820092	20820383	.	+	.	gene_id "Novel00211"; transcript_id "Novel00211.1"; exon_number "2";
chr3H	novelGene	exon	20820499	20820581	.	+	.	gene_id "Novel00211"; transcript_id "Novel00211.1"; exon_number "3";
chr3H	novelGene	exon	20821198	20821257	.	+	.	gene_id "Novel00211"; transcript_id "Novel00211.1"; exon_number "4";
chr3H	novelGene	exon	20821398	20821506	.	+	.	gene_id "Novel00211"; transcript_id "Novel00211.1"; exon_number "5";
chr3H	novelGene	exon	20821594	20821646	.	+	.	gene_id "Novel00211"; transcript_id "Novel00211.1"; exon_number "6";
chr3H	novelGene	exon	20821734	20821814	.	+	.	gene_id "Novel00211"; transcript_id "Novel00211.1"; exon_number "7";
chr3H	novelGene	exon	20821891	20822003	.	+	.	gene_id "Novel00211"; transcript_id "Novel00211.1"; exon_number "8";
chr3H	novelGene	exon	20822160	20822731	.	+	.	gene_id "Novel00211"; transcript_id "Novel00211.1"; exon_number "9";
chr3H	novelGene	exon	23816325	23817662	.	+	.	gene_id "Novel00212"; transcript_id "Novel00212.1"; exon_number "1";
chr3H	novelGene	exon	23818380	23818463	.	+	.	gene_id "Novel00212"; transcript_id "Novel00212.1"; exon_number "2";
chr3H	novelGene	exon	23818726	23818765	.	+	.	gene_id "Novel00212"; transcript_id "Novel00212.1"; exon_number "3";
chr3H	novelGene	exon	23818861	23818922	.	+	.	gene_id "Novel00212"; transcript_id "Novel00212.1"; exon_number "4";
chr3H	novelGene	exon	23819254	23819681	.	+	.	gene_id "Novel00212"; transcript_id "Novel00212.1"; exon_number "5";
chr3H	novelGene	exon	23819759	23819866	.	+	.	gene_id "Novel00212"; transcript_id "Novel00212.1"; exon_number "6";
chr3H	novelGene	exon	23819963	23820463	.	+	.	gene_id "Novel00212"; transcript_id "Novel00212.1"; exon_number "7";
chr3H	novelGene	exon	29502157	29502486	.	+	.	gene_id "Novel00213"; transcript_id "Novel00213.1"; exon_number "1";
chr3H	novelGene	exon	29504094	29504837	.	+	.	gene_id "Novel00213"; transcript_id "Novel00213.1"; exon_number "2";
chr3H	novelGene	exon	29504950	29505143	.	+	.	gene_id "Novel00213"; transcript_id "Novel00213.1"; exon_number "3";
chr3H	novelGene	exon	29505400	29505692	.	+	.	gene_id "Novel00213"; transcript_id "Novel00213.1"; exon_number "4";
chr3H	novelGene	exon	29505945	29506495	.	+	.	gene_id "Novel00213"; transcript_id "Novel00213.1"; exon_number "5";
chr3H	novelGene	exon	32663574	32665409	.	+	.	gene_id "Novel00214"; transcript_id "Novel00214.1"; exon_number "1";
chr3H	novelGene	exon	32666328	32666631	.	+	.	gene_id "Novel00214"; transcript_id "Novel00214.1"; exon_number "2";
chr3H	novelGene	exon	36387004	36387716	.	+	.	gene_id "Novel00215"; transcript_id "Novel00215.1"; exon_number "1";
chr3H	novelGene	exon	36388164	36388255	.	+	.	gene_id "Novel00215"; transcript_id "Novel00215.1"; exon_number "2";
chr3H	novelGene	exon	36388346	36389046	.	+	.	gene_id "Novel00215"; transcript_id "Novel00215.1"; exon_number "3";
chr3H	novelGene	exon	36390534	36390604	.	+	.	gene_id "Novel00215"; transcript_id "Novel00215.1"; exon_number "4";
chr3H	novelGene	exon	36390721	36390810	.	+	.	gene_id "Novel00215"; transcript_id "Novel00215.1"; exon_number "5";
chr3H	novelGene	exon	36390919	36391098	.	+	.	gene_id "Novel00215"; transcript_id "Novel00215.1"; exon_number "6";
chr3H	novelGene	exon	36391258	36391582	.	+	.	gene_id "Novel00215"; transcript_id "Novel00215.1"; exon_number "7";
chr3H	novelGene	exon	38389791	38389938	.	+	.	gene_id "Novel00216"; transcript_id "Novel00216.1"; exon_number "1";
chr3H	novelGene	exon	38390032	38390161	.	+	.	gene_id "Novel00216"; transcript_id "Novel00216.1"; exon_number "2";
chr3H	novelGene	exon	38390481	38390835	.	+	.	gene_id "Novel00216"; transcript_id "Novel00216.1"; exon_number "3";
chr3H	novelGene	exon	38390944	38390977	.	+	.	gene_id "Novel00216"; transcript_id "Novel00216.1"; exon_number "4";
chr3H	novelGene	exon	38391197	38391400	.	+	.	gene_id "Novel00216"; transcript_id "Novel00216.1"; exon_number "5";
chr3H	novelGene	exon	38391637	38391726	.	+	.	gene_id "Novel00216"; transcript_id "Novel00216.1"; exon_number "6";
chr3H	novelGene	exon	38392193	38392258	.	+	.	gene_id "Novel00216"; transcript_id "Novel00216.1"; exon_number "7";
chr3H	novelGene	exon	38392340	38392431	.	+	.	gene_id "Novel00216"; transcript_id "Novel00216.1"; exon_number "8";
chr3H	novelGene	exon	38392521	38392568	.	+	.	gene_id "Novel00216"; transcript_id "Novel00216.1"; exon_number "9";
chr3H	novelGene	exon	38393028	38393466	.	+	.	gene_id "Novel00216"; transcript_id "Novel00216.1"; exon_number "10";
chr3H	novelGene	exon	41439243	41439583	.	+	.	gene_id "Novel00217"; transcript_id "Novel00217.1"; exon_number "1";
chr3H	novelGene	exon	41440034	41440098	.	+	.	gene_id "Novel00217"; transcript_id "Novel00217.1"; exon_number "2";
chr3H	novelGene	exon	41440872	41441070	.	+	.	gene_id "Novel00217"; transcript_id "Novel00217.1"; exon_number "3";
chr3H	novelGene	exon	41441661	41442337	.	+	.	gene_id "Novel00217"; transcript_id "Novel00217.1"; exon_number "4";
chr3H	novelGene	exon	78280944	78282391	.	+	.	gene_id "Novel00218"; transcript_id "Novel00218.1"; exon_number "1";
chr3H	novelGene	exon	78306114	78306261	.	+	.	gene_id "Novel00218"; transcript_id "Novel00218.1"; exon_number "2";
chr3H	novelGene	exon	81041877	81042885	.	+	.	gene_id "Novel00219"; transcript_id "Novel00219.1"; exon_number "1";
chr3H	novelGene	exon	81044324	81044797	.	+	.	gene_id "Novel00219"; transcript_id "Novel00219.1"; exon_number "2";
chr3H	novelGene	exon	136315620	136315810	.	+	.	gene_id "Novel00220"; transcript_id "Novel00220.1"; exon_number "1";
chr3H	novelGene	exon	136317684	136317848	.	+	.	gene_id "Novel00220"; transcript_id "Novel00220.1"; exon_number "2";
chr3H	novelGene	exon	136317972	136318077	.	+	.	gene_id "Novel00220"; transcript_id "Novel00220.1"; exon_number "3";
chr3H	novelGene	exon	136318462	136318644	.	+	.	gene_id "Novel00220"; transcript_id "Novel00220.1"; exon_number "4";
chr3H	novelGene	exon	136319152	136319317	.	+	.	gene_id "Novel00220"; transcript_id "Novel00220.1"; exon_number "5";
chr3H	novelGene	exon	136320024	136320319	.	+	.	gene_id "Novel00220"; transcript_id "Novel00220.1"; exon_number "6";
chr3H	novelGene	exon	136320574	136320681	.	+	.	gene_id "Novel00220"; transcript_id "Novel00220.1"; exon_number "7";
chr3H	novelGene	exon	136320809	136321065	.	+	.	gene_id "Novel00220"; transcript_id "Novel00220.1"; exon_number "8";
chr3H	novelGene	exon	139530318	139530449	.	+	.	gene_id "Novel00221"; transcript_id "Novel00221.1"; exon_number "1";
chr3H	novelGene	exon	139531387	139531426	.	+	.	gene_id "Novel00221"; transcript_id "Novel00221.1"; exon_number "2";
chr3H	novelGene	exon	139531538	139533214	.	+	.	gene_id "Novel00221"; transcript_id "Novel00221.1"; exon_number "3";
chr3H	novelGene	exon	139533490	139534248	.	+	.	gene_id "Novel00221"; transcript_id "Novel00221.1"; exon_number "4";
chr3H	novelGene	exon	140433680	140435431	.	+	.	gene_id "Novel00222"; transcript_id "Novel00222.1"; exon_number "1";
chr3H	novelGene	exon	170985801	170987195	.	+	.	gene_id "Novel00223"; transcript_id "Novel00223.1"; exon_number "1";
chr3H	novelGene	exon	187441486	187442980	.	+	.	gene_id "Novel00224"; transcript_id "Novel00224.1"; exon_number "1";
chr3H	novelGene	exon	187443267	187444548	.	+	.	gene_id "Novel00225"; transcript_id "Novel00225.1"; exon_number "1";
chr3H	novelGene	exon	187445242	187445486	.	+	.	gene_id "Novel00225"; transcript_id "Novel00225.1"; exon_number "2";
chr3H	novelGene	exon	206063206	206063398	.	+	.	gene_id "Novel00226"; transcript_id "Novel00226.1"; exon_number "1";
chr3H	novelGene	exon	206063615	206063707	.	+	.	gene_id "Novel00226"; transcript_id "Novel00226.1"; exon_number "2";
chr3H	novelGene	exon	206064277	206064355	.	+	.	gene_id "Novel00226"; transcript_id "Novel00226.1"; exon_number "3";
chr3H	novelGene	exon	206064442	206064520	.	+	.	gene_id "Novel00226"; transcript_id "Novel00226.1"; exon_number "4";
chr3H	novelGene	exon	206070015	206070054	.	+	.	gene_id "Novel00226"; transcript_id "Novel00226.1"; exon_number "5";
chr3H	novelGene	exon	206070128	206070262	.	+	.	gene_id "Novel00226"; transcript_id "Novel00226.1"; exon_number "6";
chr3H	novelGene	exon	206070589	206070726	.	+	.	gene_id "Novel00226"; transcript_id "Novel00226.1"; exon_number "7";
chr3H	novelGene	exon	206071071	206071478	.	+	.	gene_id "Novel00226"; transcript_id "Novel00226.1"; exon_number "8";
chr3H	novelGene	exon	210518595	210520070	.	+	.	gene_id "Novel00227"; transcript_id "Novel00227.1"; exon_number "1";
chr3H	novelGene	exon	216080335	216080638	.	+	.	gene_id "Novel00228"; transcript_id "Novel00228.1"; exon_number "1";
chr3H	novelGene	exon	216081006	216081063	.	+	.	gene_id "Novel00228"; transcript_id "Novel00228.1"; exon_number "2";
chr3H	novelGene	exon	216081204	216081284	.	+	.	gene_id "Novel00228"; transcript_id "Novel00228.1"; exon_number "3";
chr3H	novelGene	exon	216081392	216081427	.	+	.	gene_id "Novel00228"; transcript_id "Novel00228.1"; exon_number "4";
chr3H	novelGene	exon	216081744	216081983	.	+	.	gene_id "Novel00228"; transcript_id "Novel00228.1"; exon_number "5";
chr3H	novelGene	exon	216082055	216082193	.	+	.	gene_id "Novel00228"; transcript_id "Novel00228.1"; exon_number "6";
chr3H	novelGene	exon	216085648	216086247	.	+	.	gene_id "Novel00228"; transcript_id "Novel00228.1"; exon_number "7";
chr3H	novelGene	exon	230453813	230454148	.	+	.	gene_id "Novel00229"; transcript_id "Novel00229.1"; exon_number "1";
chr3H	novelGene	exon	230454273	230454815	.	+	.	gene_id "Novel00229"; transcript_id "Novel00229.1"; exon_number "2";
chr3H	novelGene	exon	230455549	230455710	.	+	.	gene_id "Novel00229"; transcript_id "Novel00229.1"; exon_number "3";
chr3H	novelGene	exon	230456035	230456500	.	+	.	gene_id "Novel00229"; transcript_id "Novel00229.1"; exon_number "4";
chr3H	novelGene	exon	230456614	230456754	.	+	.	gene_id "Novel00229"; transcript_id "Novel00229.1"; exon_number "5";
chr3H	novelGene	exon	230457660	230457777	.	+	.	gene_id "Novel00229"; transcript_id "Novel00229.1"; exon_number "6";
chr3H	novelGene	exon	230458030	230458200	.	+	.	gene_id "Novel00229"; transcript_id "Novel00229.1"; exon_number "7";
chr3H	novelGene	exon	230458788	230459425	.	+	.	gene_id "Novel00229"; transcript_id "Novel00229.1"; exon_number "8";
chr3H	novelGene	exon	230453813	230454148	.	+	.	gene_id "Novel00229"; transcript_id "Novel00229.2"; exon_number "1";
chr3H	novelGene	exon	230454273	230454815	.	+	.	gene_id "Novel00229"; transcript_id "Novel00229.2"; exon_number "2";
chr3H	novelGene	exon	230455544	230455710	.	+	.	gene_id "Novel00229"; transcript_id "Novel00229.2"; exon_number "3";
chr3H	novelGene	exon	230456035	230456521	.	+	.	gene_id "Novel00229"; transcript_id "Novel00229.2"; exon_number "4";
chr3H	novelGene	exon	230456614	230456754	.	+	.	gene_id "Novel00229"; transcript_id "Novel00229.2"; exon_number "5";
chr3H	novelGene	exon	230457660	230457777	.	+	.	gene_id "Novel00229"; transcript_id "Novel00229.2"; exon_number "6";
chr3H	novelGene	exon	230458030	230458200	.	+	.	gene_id "Novel00229"; transcript_id "Novel00229.2"; exon_number "7";
chr3H	novelGene	exon	230458788	230459425	.	+	.	gene_id "Novel00229"; transcript_id "Novel00229.2"; exon_number "8";
chr3H	novelGene	exon	234982929	234983250	.	+	.	gene_id "Novel00230"; transcript_id "Novel00230.1"; exon_number "1";
chr3H	novelGene	exon	234990977	234991304	.	+	.	gene_id "Novel00230"; transcript_id "Novel00230.1"; exon_number "2";
chr3H	novelGene	exon	234992504	234992509	.	+	.	gene_id "Novel00230"; transcript_id "Novel00230.1"; exon_number "3";
chr3H	novelGene	exon	256802304	256802743	.	+	.	gene_id "Novel00231"; transcript_id "Novel00231.1"; exon_number "1";
chr3H	novelGene	exon	256802959	256805744	.	+	.	gene_id "Novel00231"; transcript_id "Novel00231.1"; exon_number "2";
chr3H	novelGene	exon	267677891	267678393	.	+	.	gene_id "Novel00232"; transcript_id "Novel00232.1"; exon_number "1";
chr3H	novelGene	exon	267678487	267678549	.	+	.	gene_id "Novel00232"; transcript_id "Novel00232.1"; exon_number "2";
chr3H	novelGene	exon	267679141	267679848	.	+	.	gene_id "Novel00232"; transcript_id "Novel00232.1"; exon_number "3";
chr3H	novelGene	exon	267682429	267682563	.	+	.	gene_id "Novel00232"; transcript_id "Novel00232.1"; exon_number "4";
chr3H	novelGene	exon	267685401	267685484	.	+	.	gene_id "Novel00232"; transcript_id "Novel00232.1"; exon_number "5";
chr3H	novelGene	exon	267688162	267688218	.	+	.	gene_id "Novel00232"; transcript_id "Novel00232.1"; exon_number "6";
chr3H	novelGene	exon	267688337	267688423	.	+	.	gene_id "Novel00232"; transcript_id "Novel00232.1"; exon_number "7";
chr3H	novelGene	exon	267704536	267705390	.	+	.	gene_id "Novel00232"; transcript_id "Novel00232.1"; exon_number "8";
chr3H	novelGene	exon	278326629	278327122	.	+	.	gene_id "Novel00233"; transcript_id "Novel00233.1"; exon_number "1";
chr3H	novelGene	exon	278327233	278327372	.	+	.	gene_id "Novel00233"; transcript_id "Novel00233.1"; exon_number "2";
chr3H	novelGene	exon	278327459	278327531	.	+	.	gene_id "Novel00233"; transcript_id "Novel00233.1"; exon_number "3";
chr3H	novelGene	exon	278327650	278327739	.	+	.	gene_id "Novel00233"; transcript_id "Novel00233.1"; exon_number "4";
chr3H	novelGene	exon	278327963	278328021	.	+	.	gene_id "Novel00233"; transcript_id "Novel00233.1"; exon_number "5";
chr3H	novelGene	exon	309690887	309690935	.	+	.	gene_id "Novel00234"; transcript_id "Novel00234.1"; exon_number "1";
chr3H	novelGene	exon	309691116	309691978	.	+	.	gene_id "Novel00234"; transcript_id "Novel00234.1"; exon_number "2";
chr3H	novelGene	exon	309692053	309692403	.	+	.	gene_id "Novel00234"; transcript_id "Novel00234.1"; exon_number "3";
chr3H	novelGene	exon	309692537	309692814	.	+	.	gene_id "Novel00234"; transcript_id "Novel00234.1"; exon_number "4";
chr3H	novelGene	exon	309693560	309693904	.	+	.	gene_id "Novel00234"; transcript_id "Novel00234.1"; exon_number "5";
chr3H	novelGene	exon	309694080	309694952	.	+	.	gene_id "Novel00234"; transcript_id "Novel00234.1"; exon_number "6";
chr3H	novelGene	exon	319206901	319207163	.	+	.	gene_id "Novel00235"; transcript_id "Novel00235.1"; exon_number "1";
chr3H	novelGene	exon	319208821	319208883	.	+	.	gene_id "Novel00235"; transcript_id "Novel00235.1"; exon_number "2";
chr3H	novelGene	exon	319208994	319209065	.	+	.	gene_id "Novel00235"; transcript_id "Novel00235.1"; exon_number "3";
chr3H	novelGene	exon	319209507	319209614	.	+	.	gene_id "Novel00235"; transcript_id "Novel00235.1"; exon_number "4";
chr3H	novelGene	exon	319209698	319209772	.	+	.	gene_id "Novel00235"; transcript_id "Novel00235.1"; exon_number "5";
chr3H	novelGene	exon	319209852	319209905	.	+	.	gene_id "Novel00235"; transcript_id "Novel00235.1"; exon_number "6";
chr3H	novelGene	exon	319212152	319212277	.	+	.	gene_id "Novel00235"; transcript_id "Novel00235.1"; exon_number "7";
chr3H	novelGene	exon	319213336	319213425	.	+	.	gene_id "Novel00235"; transcript_id "Novel00235.1"; exon_number "8";
chr3H	novelGene	exon	319222381	319222503	.	+	.	gene_id "Novel00235"; transcript_id "Novel00235.1"; exon_number "9";
chr3H	novelGene	exon	319223960	319224073	.	+	.	gene_id "Novel00235"; transcript_id "Novel00235.1"; exon_number "10";
chr3H	novelGene	exon	319226083	319226199	.	+	.	gene_id "Novel00235"; transcript_id "Novel00235.1"; exon_number "11";
chr3H	novelGene	exon	319227124	319227180	.	+	.	gene_id "Novel00235"; transcript_id "Novel00235.1"; exon_number "12";
chr3H	novelGene	exon	319227275	319227349	.	+	.	gene_id "Novel00235"; transcript_id "Novel00235.1"; exon_number "13";
chr3H	novelGene	exon	319227882	319228404	.	+	.	gene_id "Novel00235"; transcript_id "Novel00235.1"; exon_number "14";
chr3H	novelGene	exon	319220402	319222340	.	+	.	gene_id "Novel00236"; transcript_id "Novel00236.1"; exon_number "1";
chr3H	novelGene	exon	322713944	322714074	.	+	.	gene_id "Novel00237"; transcript_id "Novel00237.1"; exon_number "1";
chr3H	novelGene	exon	322714325	322714421	.	+	.	gene_id "Novel00237"; transcript_id "Novel00237.1"; exon_number "2";
chr3H	novelGene	exon	322723058	322723476	.	+	.	gene_id "Novel00237"; transcript_id "Novel00237.1"; exon_number "3";
chr3H	novelGene	exon	322723574	322723809	.	+	.	gene_id "Novel00237"; transcript_id "Novel00237.1"; exon_number "4";
chr3H	novelGene	exon	327854189	327854245	.	+	.	gene_id "Novel00238"; transcript_id "Novel00238.1"; exon_number "1";
chr3H	novelGene	exon	327855990	327856381	.	+	.	gene_id "Novel00238"; transcript_id "Novel00238.1"; exon_number "2";
chr3H	novelGene	exon	327857002	327857083	.	+	.	gene_id "Novel00238"; transcript_id "Novel00238.1"; exon_number "3";
chr3H	novelGene	exon	327857239	327857385	.	+	.	gene_id "Novel00238"; transcript_id "Novel00238.1"; exon_number "4";
chr3H	novelGene	exon	327858041	327858421	.	+	.	gene_id "Novel00238"; transcript_id "Novel00238.1"; exon_number "5";
chr3H	novelGene	exon	340692162	340693909	.	+	.	gene_id "Novel00239"; transcript_id "Novel00239.1"; exon_number "1";
chr3H	novelGene	exon	352343405	352344513	.	+	.	gene_id "Novel00240"; transcript_id "Novel00240.1"; exon_number "1";
chr3H	novelGene	exon	352344840	352344899	.	+	.	gene_id "Novel00240"; transcript_id "Novel00240.1"; exon_number "2";
chr3H	novelGene	exon	352345020	352345148	.	+	.	gene_id "Novel00240"; transcript_id "Novel00240.1"; exon_number "3";
chr3H	novelGene	exon	352345545	352345595	.	+	.	gene_id "Novel00240"; transcript_id "Novel00240.1"; exon_number "4";
chr3H	novelGene	exon	352346030	352346170	.	+	.	gene_id "Novel00240"; transcript_id "Novel00240.1"; exon_number "5";
chr3H	novelGene	exon	352346276	352347043	.	+	.	gene_id "Novel00240"; transcript_id "Novel00240.1"; exon_number "6";
chr3H	novelGene	exon	357085984	357086220	.	+	.	gene_id "Novel00241"; transcript_id "Novel00241.1"; exon_number "1";
chr3H	novelGene	exon	357086885	357087111	.	+	.	gene_id "Novel00241"; transcript_id "Novel00241.1"; exon_number "2";
chr3H	novelGene	exon	357087191	357087245	.	+	.	gene_id "Novel00241"; transcript_id "Novel00241.1"; exon_number "3";
chr3H	novelGene	exon	357087315	357087412	.	+	.	gene_id "Novel00241"; transcript_id "Novel00241.1"; exon_number "4";
chr3H	novelGene	exon	357087499	357088948	.	+	.	gene_id "Novel00241"; transcript_id "Novel00241.1"; exon_number "5";
chr3H	novelGene	exon	357089024	357089143	.	+	.	gene_id "Novel00241"; transcript_id "Novel00241.1"; exon_number "6";
chr3H	novelGene	exon	357089263	357089523	.	+	.	gene_id "Novel00241"; transcript_id "Novel00241.1"; exon_number "7";
chr3H	novelGene	exon	357089758	357089943	.	+	.	gene_id "Novel00241"; transcript_id "Novel00241.1"; exon_number "8";
chr3H	novelGene	exon	357090124	357090204	.	+	.	gene_id "Novel00241"; transcript_id "Novel00241.1"; exon_number "9";
chr3H	novelGene	exon	357090654	357090714	.	+	.	gene_id "Novel00241"; transcript_id "Novel00241.1"; exon_number "10";
chr3H	novelGene	exon	357090788	357091353	.	+	.	gene_id "Novel00241"; transcript_id "Novel00241.1"; exon_number "11";
chr3H	novelGene	exon	357091937	357091994	.	+	.	gene_id "Novel00241"; transcript_id "Novel00241.1"; exon_number "12";
chr3H	novelGene	exon	357092120	357092313	.	+	.	gene_id "Novel00241"; transcript_id "Novel00241.1"; exon_number "13";
chr3H	novelGene	exon	357096069	357096122	.	+	.	gene_id "Novel00241"; transcript_id "Novel00241.1"; exon_number "14";
chr3H	novelGene	exon	357096194	357096274	.	+	.	gene_id "Novel00241"; transcript_id "Novel00241.1"; exon_number "15";
chr3H	novelGene	exon	357096511	357096648	.	+	.	gene_id "Novel00241"; transcript_id "Novel00241.1"; exon_number "16";
chr3H	novelGene	exon	357096922	357097038	.	+	.	gene_id "Novel00241"; transcript_id "Novel00241.1"; exon_number "17";
chr3H	novelGene	exon	357108115	357108215	.	+	.	gene_id "Novel00241"; transcript_id "Novel00241.1"; exon_number "18";
chr3H	novelGene	exon	357108370	357108585	.	+	.	gene_id "Novel00241"; transcript_id "Novel00241.1"; exon_number "19";
chr3H	novelGene	exon	357108667	357109048	.	+	.	gene_id "Novel00241"; transcript_id "Novel00241.1"; exon_number "20";
chr3H	novelGene	exon	357118284	357119733	.	+	.	gene_id "Novel00241"; transcript_id "Novel00241.1"; exon_number "21";
chr3H	novelGene	exon	357120330	357120711	.	+	.	gene_id "Novel00241"; transcript_id "Novel00241.1"; exon_number "22";
chr3H	novelGene	exon	361099662	361101605	.	+	.	gene_id "Novel00242"; transcript_id "Novel00242.1"; exon_number "1";
chr3H	novelGene	exon	393562008	393562194	.	+	.	gene_id "Novel00243"; transcript_id "Novel00243.1"; exon_number "1";
chr3H	novelGene	exon	393562273	393562777	.	+	.	gene_id "Novel00243"; transcript_id "Novel00243.1"; exon_number "2";
chr3H	novelGene	exon	393563953	393564116	.	+	.	gene_id "Novel00243"; transcript_id "Novel00243.1"; exon_number "3";
chr3H	novelGene	exon	393564541	393564606	.	+	.	gene_id "Novel00243"; transcript_id "Novel00243.1"; exon_number "4";
chr3H	novelGene	exon	393564893	393564945	.	+	.	gene_id "Novel00243"; transcript_id "Novel00243.1"; exon_number "5";
chr3H	novelGene	exon	393565100	393565181	.	+	.	gene_id "Novel00243"; transcript_id "Novel00243.1"; exon_number "6";
chr3H	novelGene	exon	393565292	393565341	.	+	.	gene_id "Novel00243"; transcript_id "Novel00243.1"; exon_number "7";
chr3H	novelGene	exon	393565529	393565619	.	+	.	gene_id "Novel00243"; transcript_id "Novel00243.1"; exon_number "8";
chr3H	novelGene	exon	393567702	393567794	.	+	.	gene_id "Novel00243"; transcript_id "Novel00243.1"; exon_number "9";
chr3H	novelGene	exon	393567911	393567943	.	+	.	gene_id "Novel00243"; transcript_id "Novel00243.1"; exon_number "10";
chr3H	novelGene	exon	393568029	393568114	.	+	.	gene_id "Novel00243"; transcript_id "Novel00243.1"; exon_number "11";
chr3H	novelGene	exon	393568207	393569437	.	+	.	gene_id "Novel00243"; transcript_id "Novel00243.1"; exon_number "12";
chr3H	novelGene	exon	393569698	393569783	.	+	.	gene_id "Novel00243"; transcript_id "Novel00243.1"; exon_number "13";
chr3H	novelGene	exon	393569881	393569965	.	+	.	gene_id "Novel00243"; transcript_id "Novel00243.1"; exon_number "14";
chr3H	novelGene	exon	393570304	393570749	.	+	.	gene_id "Novel00243"; transcript_id "Novel00243.1"; exon_number "15";
chr3H	novelGene	exon	412419083	412419557	.	+	.	gene_id "Novel00244"; transcript_id "Novel00244.1"; exon_number "1";
chr3H	novelGene	exon	412419571	412419751	.	+	.	gene_id "Novel00244"; transcript_id "Novel00244.1"; exon_number "2";
chr3H	novelGene	exon	431379550	431379967	.	+	.	gene_id "Novel00245"; transcript_id "Novel00245.1"; exon_number "1";
chr3H	novelGene	exon	431382277	431382401	.	+	.	gene_id "Novel00245"; transcript_id "Novel00245.1"; exon_number "2";
chr3H	novelGene	exon	431382523	431382560	.	+	.	gene_id "Novel00245"; transcript_id "Novel00245.1"; exon_number "3";
chr3H	novelGene	exon	431382689	431382799	.	+	.	gene_id "Novel00245"; transcript_id "Novel00245.1"; exon_number "4";
chr3H	novelGene	exon	431382889	431382968	.	+	.	gene_id "Novel00245"; transcript_id "Novel00245.1"; exon_number "5";
chr3H	novelGene	exon	431383667	431383703	.	+	.	gene_id "Novel00245"; transcript_id "Novel00245.1"; exon_number "6";
chr3H	novelGene	exon	431384138	431384179	.	+	.	gene_id "Novel00245"; transcript_id "Novel00245.1"; exon_number "7";
chr3H	novelGene	exon	431384266	431384832	.	+	.	gene_id "Novel00245"; transcript_id "Novel00245.1"; exon_number "8";
chr3H	novelGene	exon	436616496	436616835	.	+	.	gene_id "Novel00246"; transcript_id "Novel00246.1"; exon_number "1";
chr3H	novelGene	exon	436616925	436617042	.	+	.	gene_id "Novel00246"; transcript_id "Novel00246.1"; exon_number "2";
chr3H	novelGene	exon	436618372	436618495	.	+	.	gene_id "Novel00246"; transcript_id "Novel00246.1"; exon_number "3";
chr3H	novelGene	exon	436618615	436618656	.	+	.	gene_id "Novel00246"; transcript_id "Novel00246.1"; exon_number "4";
chr3H	novelGene	exon	436618755	436618868	.	+	.	gene_id "Novel00246"; transcript_id "Novel00246.1"; exon_number "5";
chr3H	novelGene	exon	436618994	436619056	.	+	.	gene_id "Novel00246"; transcript_id "Novel00246.1"; exon_number "6";
chr3H	novelGene	exon	436619999	436620126	.	+	.	gene_id "Novel00246"; transcript_id "Novel00246.1"; exon_number "7";
chr3H	novelGene	exon	436620960	436621041	.	+	.	gene_id "Novel00246"; transcript_id "Novel00246.1"; exon_number "8";
chr3H	novelGene	exon	436621129	436621180	.	+	.	gene_id "Novel00246"; transcript_id "Novel00246.1"; exon_number "9";
chr3H	novelGene	exon	436621277	436621374	.	+	.	gene_id "Novel00246"; transcript_id "Novel00246.1"; exon_number "10";
chr3H	novelGene	exon	436621709	436621870	.	+	.	gene_id "Novel00246"; transcript_id "Novel00246.1"; exon_number "11";
chr3H	novelGene	exon	436622504	436622593	.	+	.	gene_id "Novel00246"; transcript_id "Novel00246.1"; exon_number "12";
chr3H	novelGene	exon	436622763	436623137	.	+	.	gene_id "Novel00246"; transcript_id "Novel00246.1"; exon_number "13";
chr3H	novelGene	exon	459459635	459459767	.	+	.	gene_id "Novel00247"; transcript_id "Novel00247.1"; exon_number "1";
chr3H	novelGene	exon	459459944	459460821	.	+	.	gene_id "Novel00247"; transcript_id "Novel00247.1"; exon_number "2";
chr3H	novelGene	exon	459460907	459461059	.	+	.	gene_id "Novel00247"; transcript_id "Novel00247.1"; exon_number "3";
chr3H	novelGene	exon	459461203	459461415	.	+	.	gene_id "Novel00247"; transcript_id "Novel00247.1"; exon_number "4";
chr3H	novelGene	exon	459461513	459461711	.	+	.	gene_id "Novel00247"; transcript_id "Novel00247.1"; exon_number "5";
chr3H	novelGene	exon	459461848	459461910	.	+	.	gene_id "Novel00247"; transcript_id "Novel00247.1"; exon_number "6";
chr3H	novelGene	exon	459462029	459462581	.	+	.	gene_id "Novel00247"; transcript_id "Novel00247.1"; exon_number "7";
chr3H	novelGene	exon	498957403	498957493	.	+	.	gene_id "Novel00248"; transcript_id "Novel00248.1"; exon_number "1";
chr3H	novelGene	exon	498957590	498957596	.	+	.	gene_id "Novel00248"; transcript_id "Novel00248.1"; exon_number "2";
chr3H	novelGene	exon	498957647	498957651	.	+	.	gene_id "Novel00248"; transcript_id "Novel00248.1"; exon_number "3";
chr3H	novelGene	exon	498958120	498960179	.	+	.	gene_id "Novel00248"; transcript_id "Novel00248.1"; exon_number "4";
chr3H	novelGene	exon	498960276	498960346	.	+	.	gene_id "Novel00248"; transcript_id "Novel00248.1"; exon_number "5";
chr3H	novelGene	exon	498961181	498961478	.	+	.	gene_id "Novel00248"; transcript_id "Novel00248.1"; exon_number "6";
chr3H	novelGene	exon	503493740	503493963	.	+	.	gene_id "Novel00249"; transcript_id "Novel00249.1"; exon_number "1";
chr3H	novelGene	exon	503494372	503494438	.	+	.	gene_id "Novel00249"; transcript_id "Novel00249.1"; exon_number "2";
chr3H	novelGene	exon	503494529	503494909	.	+	.	gene_id "Novel00249"; transcript_id "Novel00249.1"; exon_number "3";
chr3H	novelGene	exon	503495334	503495671	.	+	.	gene_id "Novel00249"; transcript_id "Novel00249.1"; exon_number "4";
chr3H	novelGene	exon	503498884	503499492	.	+	.	gene_id "Novel00249"; transcript_id "Novel00249.1"; exon_number "5";
chr3H	novelGene	exon	517011167	517012445	.	+	.	gene_id "Novel00250"; transcript_id "Novel00250.1"; exon_number "1";
chr3H	novelGene	exon	517012608	517013167	.	+	.	gene_id "Novel00250"; transcript_id "Novel00250.1"; exon_number "2";
chr3H	novelGene	exon	517013277	517013364	.	+	.	gene_id "Novel00250"; transcript_id "Novel00250.1"; exon_number "3";
chr3H	novelGene	exon	517014048	517014107	.	+	.	gene_id "Novel00250"; transcript_id "Novel00250.1"; exon_number "4";
chr3H	novelGene	exon	517014199	517014231	.	+	.	gene_id "Novel00250"; transcript_id "Novel00250.1"; exon_number "5";
chr3H	novelGene	exon	517014329	517014406	.	+	.	gene_id "Novel00250"; transcript_id "Novel00250.1"; exon_number "6";
chr3H	novelGene	exon	517014500	517014543	.	+	.	gene_id "Novel00250"; transcript_id "Novel00250.1"; exon_number "7";
chr3H	novelGene	exon	517014661	517015141	.	+	.	gene_id "Novel00250"; transcript_id "Novel00250.1"; exon_number "8";
chr3H	novelGene	exon	517011721	517012445	.	+	.	gene_id "Novel00250"; transcript_id "Novel00250.2"; exon_number "1";
chr3H	novelGene	exon	517012608	517013167	.	+	.	gene_id "Novel00250"; transcript_id "Novel00250.2"; exon_number "2";
chr3H	novelGene	exon	517013277	517013364	.	+	.	gene_id "Novel00250"; transcript_id "Novel00250.2"; exon_number "3";
chr3H	novelGene	exon	517014048	517014107	.	+	.	gene_id "Novel00250"; transcript_id "Novel00250.2"; exon_number "4";
chr3H	novelGene	exon	517014199	517014231	.	+	.	gene_id "Novel00250"; transcript_id "Novel00250.2"; exon_number "5";
chr3H	novelGene	exon	517014329	517014406	.	+	.	gene_id "Novel00250"; transcript_id "Novel00250.2"; exon_number "6";
chr3H	novelGene	exon	517014500	517014543	.	+	.	gene_id "Novel00250"; transcript_id "Novel00250.2"; exon_number "7";
chr3H	novelGene	exon	517014661	517014701	.	+	.	gene_id "Novel00250"; transcript_id "Novel00250.2"; exon_number "8";
chr3H	novelGene	exon	517015172	517015254	.	+	.	gene_id "Novel00250"; transcript_id "Novel00250.2"; exon_number "9";
chr3H	novelGene	exon	517015358	517015449	.	+	.	gene_id "Novel00250"; transcript_id "Novel00250.2"; exon_number "10";
chr3H	novelGene	exon	517015538	517015643	.	+	.	gene_id "Novel00250"; transcript_id "Novel00250.2"; exon_number "11";
chr3H	novelGene	exon	517015770	517016111	.	+	.	gene_id "Novel00250"; transcript_id "Novel00250.2"; exon_number "12";
chr3H	novelGene	exon	524981557	524982005	.	+	.	gene_id "Novel00251"; transcript_id "Novel00251.1"; exon_number "1";
chr3H	novelGene	exon	524982271	524982422	.	+	.	gene_id "Novel00251"; transcript_id "Novel00251.1"; exon_number "2";
chr3H	novelGene	exon	524982553	524983020	.	+	.	gene_id "Novel00251"; transcript_id "Novel00251.1"; exon_number "3";
chr3H	novelGene	exon	530388388	530388435	.	+	.	gene_id "Novel00252"; transcript_id "Novel00252.1"; exon_number "1";
chr3H	novelGene	exon	530388757	530388910	.	+	.	gene_id "Novel00252"; transcript_id "Novel00252.1"; exon_number "2";
chr3H	novelGene	exon	530389349	530390238	.	+	.	gene_id "Novel00252"; transcript_id "Novel00252.1"; exon_number "3";
chr3H	novelGene	exon	530390324	530390418	.	+	.	gene_id "Novel00252"; transcript_id "Novel00252.1"; exon_number "4";
chr3H	novelGene	exon	530390490	530390794	.	+	.	gene_id "Novel00252"; transcript_id "Novel00252.1"; exon_number "5";
chr3H	novelGene	exon	558696896	558697586	.	+	.	gene_id "Novel00253"; transcript_id "Novel00253.1"; exon_number "1";
chr3H	novelGene	exon	558699381	558699568	.	+	.	gene_id "Novel00253"; transcript_id "Novel00253.1"; exon_number "2";
chr3H	novelGene	exon	558701322	558702142	.	+	.	gene_id "Novel00253"; transcript_id "Novel00253.1"; exon_number "3";
chr3H	novelGene	exon	572953351	572953985	.	+	.	gene_id "Novel00254"; transcript_id "Novel00254.1"; exon_number "1";
chr3H	novelGene	exon	572954108	572956475	.	+	.	gene_id "Novel00254"; transcript_id "Novel00254.1"; exon_number "2";
chr3H	novelGene	exon	572956586	572956813	.	+	.	gene_id "Novel00254"; transcript_id "Novel00254.1"; exon_number "3";
chr3H	novelGene	exon	575031705	575032864	.	+	.	gene_id "Novel00255"; transcript_id "Novel00255.1"; exon_number "1";
chr3H	novelGene	exon	596536340	596537251	.	+	.	gene_id "Novel00256"; transcript_id "Novel00256.1"; exon_number "1";
chr3H	novelGene	exon	596548416	596548539	.	+	.	gene_id "Novel00257"; transcript_id "Novel00257.1"; exon_number "1";
chr3H	novelGene	exon	596548620	596550042	.	+	.	gene_id "Novel00257"; transcript_id "Novel00257.1"; exon_number "2";
chr3H	novelGene	exon	599409503	599409704	.	+	.	gene_id "Novel00258"; transcript_id "Novel00258.1"; exon_number "1";
chr3H	novelGene	exon	599409879	599411723	.	+	.	gene_id "Novel00258"; transcript_id "Novel00258.1"; exon_number "2";
chr3H	novelGene	exon	614730310	614730524	.	+	.	gene_id "Novel00259"; transcript_id "Novel00259.1"; exon_number "1";
chr3H	novelGene	exon	614731470	614731629	.	+	.	gene_id "Novel00259"; transcript_id "Novel00259.1"; exon_number "2";
chr3H	novelGene	exon	614732281	614732442	.	+	.	gene_id "Novel00259"; transcript_id "Novel00259.1"; exon_number "3";
chr3H	novelGene	exon	614733099	614733277	.	+	.	gene_id "Novel00259"; transcript_id "Novel00259.1"; exon_number "4";
chr3H	novelGene	exon	614733356	614733451	.	+	.	gene_id "Novel00259"; transcript_id "Novel00259.1"; exon_number "5";
chr3H	novelGene	exon	614733544	614733613	.	+	.	gene_id "Novel00259"; transcript_id "Novel00259.1"; exon_number "6";
chr3H	novelGene	exon	614733696	614733826	.	+	.	gene_id "Novel00259"; transcript_id "Novel00259.1"; exon_number "7";
chr3H	novelGene	exon	614734596	614734703	.	+	.	gene_id "Novel00259"; transcript_id "Novel00259.1"; exon_number "8";
chr3H	novelGene	exon	614734791	614736019	.	+	.	gene_id "Novel00259"; transcript_id "Novel00259.1"; exon_number "9";
chr3H	novelGene	exon	630720235	630720725	.	+	.	gene_id "Novel00260"; transcript_id "Novel00260.1"; exon_number "1";
chr3H	novelGene	exon	630721732	630722064	.	+	.	gene_id "Novel00260"; transcript_id "Novel00260.1"; exon_number "2";
chr3H	novelGene	exon	630722223	630722339	.	+	.	gene_id "Novel00260"; transcript_id "Novel00260.1"; exon_number "3";
chr3H	novelGene	exon	630722467	630722930	.	+	.	gene_id "Novel00260"; transcript_id "Novel00260.1"; exon_number "4";
chr3H	novelGene	exon	636280886	636281511	.	+	.	gene_id "Novel00261"; transcript_id "Novel00261.1"; exon_number "1";
chr3H	novelGene	exon	655178667	655179134	.	+	.	gene_id "Novel00262"; transcript_id "Novel00262.1"; exon_number "1";
chr3H	novelGene	exon	655179282	655179621	.	+	.	gene_id "Novel00262"; transcript_id "Novel00262.1"; exon_number "2";
chr3H	novelGene	exon	655179721	655180253	.	+	.	gene_id "Novel00262"; transcript_id "Novel00262.1"; exon_number "3";
chr3H	novelGene	exon	655180626	655180847	.	+	.	gene_id "Novel00263"; transcript_id "Novel00263.1"; exon_number "1";
chr3H	novelGene	exon	655180989	655181126	.	+	.	gene_id "Novel00263"; transcript_id "Novel00263.1"; exon_number "2";
chr3H	novelGene	exon	655181245	655181326	.	+	.	gene_id "Novel00263"; transcript_id "Novel00263.1"; exon_number "3";
chr3H	novelGene	exon	655181474	655181550	.	+	.	gene_id "Novel00263"; transcript_id "Novel00263.1"; exon_number "4";
chr3H	novelGene	exon	655181623	655181741	.	+	.	gene_id "Novel00263"; transcript_id "Novel00263.1"; exon_number "5";
chr3H	novelGene	exon	655181826	655181943	.	+	.	gene_id "Novel00263"; transcript_id "Novel00263.1"; exon_number "6";
chr3H	novelGene	exon	655182525	655182641	.	+	.	gene_id "Novel00263"; transcript_id "Novel00263.1"; exon_number "7";
chr3H	novelGene	exon	655182737	655182828	.	+	.	gene_id "Novel00263"; transcript_id "Novel00263.1"; exon_number "8";
chr3H	novelGene	exon	655182933	655182999	.	+	.	gene_id "Novel00263"; transcript_id "Novel00263.1"; exon_number "9";
chr3H	novelGene	exon	655183111	655183192	.	+	.	gene_id "Novel00263"; transcript_id "Novel00263.1"; exon_number "10";
chr3H	novelGene	exon	655183312	655183403	.	+	.	gene_id "Novel00263"; transcript_id "Novel00263.1"; exon_number "11";
chr3H	novelGene	exon	655183647	655183790	.	+	.	gene_id "Novel00263"; transcript_id "Novel00263.1"; exon_number "12";
chr3H	novelGene	exon	655183872	655184472	.	+	.	gene_id "Novel00263"; transcript_id "Novel00263.1"; exon_number "13";
chr3H	novelGene	exon	655536214	655536672	.	+	.	gene_id "Novel00264"; transcript_id "Novel00264.1"; exon_number "1";
chr3H	novelGene	exon	655536756	655538691	.	+	.	gene_id "Novel00264"; transcript_id "Novel00264.1"; exon_number "2";
chr3H	novelGene	exon	655676749	655677512	.	+	.	gene_id "Novel00265"; transcript_id "Novel00265.1"; exon_number "1";
chr3H	novelGene	exon	655677563	655677952	.	+	.	gene_id "Novel00265"; transcript_id "Novel00265.1"; exon_number "2";
chr3H	novelGene	exon	655678192	655678522	.	+	.	gene_id "Novel00265"; transcript_id "Novel00265.1"; exon_number "3";
chr3H	novelGene	exon	695928945	695929352	.	+	.	gene_id "Novel00266"; transcript_id "Novel00266.1"; exon_number "1";
chr3H	novelGene	exon	695930311	695930654	.	+	.	gene_id "Novel00266"; transcript_id "Novel00266.1"; exon_number "2";
chr3H	novelGene	exon	695931307	695931593	.	+	.	gene_id "Novel00266"; transcript_id "Novel00266.1"; exon_number "3";
chr3H	novelGene	exon	695931691	695932065	.	+	.	gene_id "Novel00266"; transcript_id "Novel00266.1"; exon_number "4";
chr3H	novelGene	exon	1323889	1326197	.	-	.	gene_id "Novel00267"; transcript_id "Novel00267.1"; exon_number "1";
chr3H	novelGene	exon	7744923	7745431	.	-	.	gene_id "Novel00268"; transcript_id "Novel00268.1"; exon_number "1";
chr3H	novelGene	exon	7745525	7745564	.	-	.	gene_id "Novel00268"; transcript_id "Novel00268.1"; exon_number "2";
chr3H	novelGene	exon	14832860	14833560	.	-	.	gene_id "Novel00269"; transcript_id "Novel00269.1"; exon_number "1";
chr3H	novelGene	exon	14833799	14834099	.	-	.	gene_id "Novel00269"; transcript_id "Novel00269.1"; exon_number "2";
chr3H	novelGene	exon	14834462	14834533	.	-	.	gene_id "Novel00269"; transcript_id "Novel00269.1"; exon_number "3";
chr3H	novelGene	exon	14834624	14834660	.	-	.	gene_id "Novel00269"; transcript_id "Novel00269.1"; exon_number "4";
chr3H	novelGene	exon	14834766	14834824	.	-	.	gene_id "Novel00269"; transcript_id "Novel00269.1"; exon_number "5";
chr3H	novelGene	exon	14835082	14835366	.	-	.	gene_id "Novel00269"; transcript_id "Novel00269.1"; exon_number "6";
chr3H	novelGene	exon	14835928	14836100	.	-	.	gene_id "Novel00269"; transcript_id "Novel00269.1"; exon_number "7";
chr3H	novelGene	exon	14836712	14836908	.	-	.	gene_id "Novel00269"; transcript_id "Novel00269.1"; exon_number "8";
chr3H	novelGene	exon	14837996	14838351	.	-	.	gene_id "Novel00269"; transcript_id "Novel00269.1"; exon_number "9";
chr3H	novelGene	exon	26358940	26359519	.	-	.	gene_id "Novel00270"; transcript_id "Novel00270.1"; exon_number "1";
chr3H	novelGene	exon	39741327	39742205	.	-	.	gene_id "Novel00271"; transcript_id "Novel00271.1"; exon_number "1";
chr3H	novelGene	exon	39742301	39742354	.	-	.	gene_id "Novel00271"; transcript_id "Novel00271.1"; exon_number "2";
chr3H	novelGene	exon	39743493	39743657	.	-	.	gene_id "Novel00271"; transcript_id "Novel00271.1"; exon_number "3";
chr3H	novelGene	exon	39744209	39744451	.	-	.	gene_id "Novel00271"; transcript_id "Novel00271.1"; exon_number "4";
chr3H	novelGene	exon	39744562	39744648	.	-	.	gene_id "Novel00271"; transcript_id "Novel00271.1"; exon_number "5";
chr3H	novelGene	exon	39744752	39745505	.	-	.	gene_id "Novel00271"; transcript_id "Novel00271.1"; exon_number "6";
chr3H	novelGene	exon	50012631	50012966	.	-	.	gene_id "Novel00272"; transcript_id "Novel00272.1"; exon_number "1";
chr3H	novelGene	exon	50013055	50013147	.	-	.	gene_id "Novel00272"; transcript_id "Novel00272.1"; exon_number "2";
chr3H	novelGene	exon	50013388	50013683	.	-	.	gene_id "Novel00272"; transcript_id "Novel00272.1"; exon_number "3";
chr3H	novelGene	exon	50014352	50014517	.	-	.	gene_id "Novel00272"; transcript_id "Novel00272.1"; exon_number "4";
chr3H	novelGene	exon	50015115	50015297	.	-	.	gene_id "Novel00272"; transcript_id "Novel00272.1"; exon_number "5";
chr3H	novelGene	exon	50015681	50015786	.	-	.	gene_id "Novel00272"; transcript_id "Novel00272.1"; exon_number "6";
chr3H	novelGene	exon	50015918	50016082	.	-	.	gene_id "Novel00272"; transcript_id "Novel00272.1"; exon_number "7";
chr3H	novelGene	exon	50016819	50016891	.	-	.	gene_id "Novel00272"; transcript_id "Novel00272.1"; exon_number "8";
chr3H	novelGene	exon	50018054	50018258	.	-	.	gene_id "Novel00272"; transcript_id "Novel00272.1"; exon_number "9";
chr3H	novelGene	exon	51509120	51510436	.	-	.	gene_id "Novel00273"; transcript_id "Novel00273.1"; exon_number "1";
chr3H	novelGene	exon	51510605	51511004	.	-	.	gene_id "Novel00273"; transcript_id "Novel00273.1"; exon_number "2";
chr3H	novelGene	exon	51511131	51511768	.	-	.	gene_id "Novel00273"; transcript_id "Novel00273.1"; exon_number "3";
chr3H	novelGene	exon	61924086	61924894	.	-	.	gene_id "Novel00274"; transcript_id "Novel00274.1"; exon_number "1";
chr3H	novelGene	exon	61924965	61926697	.	-	.	gene_id "Novel00275"; transcript_id "Novel00275.1"; exon_number "1";
chr3H	novelGene	exon	61926825	61927385	.	-	.	gene_id "Novel00275"; transcript_id "Novel00275.1"; exon_number "2";
chr3H	novelGene	exon	64618038	64619341	.	-	.	gene_id "Novel00276"; transcript_id "Novel00276.1"; exon_number "1";
chr3H	novelGene	exon	64620069	64620130	.	-	.	gene_id "Novel00276"; transcript_id "Novel00276.1"; exon_number "2";
chr3H	novelGene	exon	64621457	64621772	.	-	.	gene_id "Novel00276"; transcript_id "Novel00276.1"; exon_number "3";
chr3H	novelGene	exon	75513617	75515265	.	-	.	gene_id "Novel00277"; transcript_id "Novel00277.1"; exon_number "1";
chr3H	novelGene	exon	90551366	90553050	.	-	.	gene_id "Novel00278"; transcript_id "Novel00278.1"; exon_number "1";
chr3H	novelGene	exon	90555898	90555997	.	-	.	gene_id "Novel00278"; transcript_id "Novel00278.1"; exon_number "2";
chr3H	novelGene	exon	100450365	100450624	.	-	.	gene_id "Novel00279"; transcript_id "Novel00279.1"; exon_number "1";
chr3H	novelGene	exon	100450759	100451004	.	-	.	gene_id "Novel00279"; transcript_id "Novel00279.1"; exon_number "2";
chr3H	novelGene	exon	100452062	100452466	.	-	.	gene_id "Novel00280"; transcript_id "Novel00280.1"; exon_number "1";
chr3H	novelGene	exon	100452586	100452649	.	-	.	gene_id "Novel00280"; transcript_id "Novel00280.1"; exon_number "2";
chr3H	novelGene	exon	100453793	100454425	.	-	.	gene_id "Novel00280"; transcript_id "Novel00280.1"; exon_number "3";
chr3H	novelGene	exon	104716778	104717928	.	-	.	gene_id "Novel00281"; transcript_id "Novel00281.1"; exon_number "1";
chr3H	novelGene	exon	104718025	104718217	.	-	.	gene_id "Novel00281"; transcript_id "Novel00281.1"; exon_number "2";
chr3H	novelGene	exon	123522608	123523070	.	-	.	gene_id "Novel00282"; transcript_id "Novel00282.1"; exon_number "1";
chr3H	novelGene	exon	123527630	123527705	.	-	.	gene_id "Novel00282"; transcript_id "Novel00282.1"; exon_number "2";
chr3H	novelGene	exon	123527827	123527949	.	-	.	gene_id "Novel00282"; transcript_id "Novel00282.1"; exon_number "3";
chr3H	novelGene	exon	123528111	123528201	.	-	.	gene_id "Novel00282"; transcript_id "Novel00282.1"; exon_number "4";
chr3H	novelGene	exon	123528284	123529626	.	-	.	gene_id "Novel00282"; transcript_id "Novel00282.1"; exon_number "5";
chr3H	novelGene	exon	195857141	195857373	.	-	.	gene_id "Novel00283"; transcript_id "Novel00283.1"; exon_number "1";
chr3H	novelGene	exon	195857461	195857706	.	-	.	gene_id "Novel00283"; transcript_id "Novel00283.1"; exon_number "2";
chr3H	novelGene	exon	195860116	195860558	.	-	.	gene_id "Novel00283"; transcript_id "Novel00283.1"; exon_number "3";
chr3H	novelGene	exon	195857141	195857373	.	-	.	gene_id "Novel00283"; transcript_id "Novel00283.2"; exon_number "1";
chr3H	novelGene	exon	195857461	195857706	.	-	.	gene_id "Novel00283"; transcript_id "Novel00283.2"; exon_number "2";
chr3H	novelGene	exon	195858187	195858314	.	-	.	gene_id "Novel00283"; transcript_id "Novel00283.2"; exon_number "3";
chr3H	novelGene	exon	195858464	195858536	.	-	.	gene_id "Novel00283"; transcript_id "Novel00283.2"; exon_number "4";
chr3H	novelGene	exon	195860116	195860569	.	-	.	gene_id "Novel00283"; transcript_id "Novel00283.2"; exon_number "5";
chr3H	novelGene	exon	195858359	195859551	.	-	.	gene_id "Novel00283"; transcript_id "Novel00283.3"; exon_number "1";
chr3H	novelGene	exon	245376366	245376589	.	-	.	gene_id "Novel00284"; transcript_id "Novel00284.1"; exon_number "1";
chr3H	novelGene	exon	245380721	245381110	.	-	.	gene_id "Novel00284"; transcript_id "Novel00284.1"; exon_number "2";
chr3H	novelGene	exon	245384576	245385911	.	-	.	gene_id "Novel00284"; transcript_id "Novel00284.1"; exon_number "3";
chr3H	novelGene	exon	245386008	245386702	.	-	.	gene_id "Novel00284"; transcript_id "Novel00284.1"; exon_number "4";
chr3H	novelGene	exon	245753914	245754900	.	-	.	gene_id "Novel00285"; transcript_id "Novel00285.1"; exon_number "1";
chr3H	novelGene	exon	245756003	245756078	.	-	.	gene_id "Novel00285"; transcript_id "Novel00285.1"; exon_number "2";
chr3H	novelGene	exon	245757024	245757329	.	-	.	gene_id "Novel00285"; transcript_id "Novel00285.1"; exon_number "3";
chr3H	novelGene	exon	245753914	245756078	.	-	.	gene_id "Novel00285"; transcript_id "Novel00285.2"; exon_number "1";
chr3H	novelGene	exon	245757024	245757329	.	-	.	gene_id "Novel00285"; transcript_id "Novel00285.2"; exon_number "2";
chr3H	novelGene	exon	245753914	245754900	.	-	.	gene_id "Novel00285"; transcript_id "Novel00285.3"; exon_number "1";
chr3H	novelGene	exon	245756003	245757360	.	-	.	gene_id "Novel00285"; transcript_id "Novel00285.3"; exon_number "2";
chr3H	novelGene	exon	267750993	267751752	.	-	.	gene_id "Novel00286"; transcript_id "Novel00286.1"; exon_number "1";
chr3H	novelGene	exon	291976287	291977146	.	-	.	gene_id "Novel00287"; transcript_id "Novel00287.1"; exon_number "1";
chr3H	novelGene	exon	291978177	291979467	.	-	.	gene_id "Novel00288"; transcript_id "Novel00288.1"; exon_number "1";
chr3H	novelGene	exon	292452609	292453373	.	-	.	gene_id "Novel00289"; transcript_id "Novel00289.1"; exon_number "1";
chr3H	novelGene	exon	292452609	292452811	.	-	.	gene_id "Novel00289"; transcript_id "Novel00289.2"; exon_number "1";
chr3H	novelGene	exon	292453878	292455364	.	-	.	gene_id "Novel00289"; transcript_id "Novel00289.2"; exon_number "2";
chr3H	novelGene	exon	303520753	303521695	.	-	.	gene_id "Novel00290"; transcript_id "Novel00290.1"; exon_number "1";
chr3H	novelGene	exon	303521901	303523435	.	-	.	gene_id "Novel00291"; transcript_id "Novel00291.1"; exon_number "1";
chr3H	novelGene	exon	305742960	305744300	.	-	.	gene_id "Novel00292"; transcript_id "Novel00292.1"; exon_number "1";
chr3H	novelGene	exon	305744381	305744425	.	-	.	gene_id "Novel00292"; transcript_id "Novel00292.1"; exon_number "2";
chr3H	novelGene	exon	305744587	305744676	.	-	.	gene_id "Novel00292"; transcript_id "Novel00292.1"; exon_number "3";
chr3H	novelGene	exon	305745383	305745631	.	-	.	gene_id "Novel00292"; transcript_id "Novel00292.1"; exon_number "4";
chr3H	novelGene	exon	305745769	305745963	.	-	.	gene_id "Novel00292"; transcript_id "Novel00292.1"; exon_number "5";
chr3H	novelGene	exon	305746845	305747250	.	-	.	gene_id "Novel00292"; transcript_id "Novel00292.1"; exon_number "6";
chr3H	novelGene	exon	305756807	305757082	.	-	.	gene_id "Novel00292"; transcript_id "Novel00292.1"; exon_number "7";
chr3H	novelGene	exon	305742960	305744300	.	-	.	gene_id "Novel00292"; transcript_id "Novel00292.2"; exon_number "1";
chr3H	novelGene	exon	305744381	305744425	.	-	.	gene_id "Novel00292"; transcript_id "Novel00292.2"; exon_number "2";
chr3H	novelGene	exon	305744587	305744676	.	-	.	gene_id "Novel00292"; transcript_id "Novel00292.2"; exon_number "3";
chr3H	novelGene	exon	305745383	305745631	.	-	.	gene_id "Novel00292"; transcript_id "Novel00292.2"; exon_number "4";
chr3H	novelGene	exon	305745769	305745963	.	-	.	gene_id "Novel00292"; transcript_id "Novel00292.2"; exon_number "5";
chr3H	novelGene	exon	305746845	305747267	.	-	.	gene_id "Novel00292"; transcript_id "Novel00292.2"; exon_number "6";
chr3H	novelGene	exon	305763068	305763427	.	-	.	gene_id "Novel00292"; transcript_id "Novel00292.2"; exon_number "7";
chr3H	novelGene	exon	305765933	305766118	.	-	.	gene_id "Novel00292"; transcript_id "Novel00292.2"; exon_number "8";
chr3H	novelGene	exon	305775114	305775211	.	-	.	gene_id "Novel00292"; transcript_id "Novel00292.2"; exon_number "9";
chr3H	novelGene	exon	305775343	305775409	.	-	.	gene_id "Novel00292"; transcript_id "Novel00292.2"; exon_number "10";
chr3H	novelGene	exon	305775779	305775965	.	-	.	gene_id "Novel00292"; transcript_id "Novel00292.2"; exon_number "11";
chr3H	novelGene	exon	305776179	305776250	.	-	.	gene_id "Novel00292"; transcript_id "Novel00292.2"; exon_number "12";
chr3H	novelGene	exon	305776506	305776697	.	-	.	gene_id "Novel00292"; transcript_id "Novel00292.2"; exon_number "13";
chr3H	novelGene	exon	305742960	305744300	.	-	.	gene_id "Novel00292"; transcript_id "Novel00292.3"; exon_number "1";
chr3H	novelGene	exon	305744381	305744425	.	-	.	gene_id "Novel00292"; transcript_id "Novel00292.3"; exon_number "2";
chr3H	novelGene	exon	305744587	305744676	.	-	.	gene_id "Novel00292"; transcript_id "Novel00292.3"; exon_number "3";
chr3H	novelGene	exon	305745383	305745631	.	-	.	gene_id "Novel00292"; transcript_id "Novel00292.3"; exon_number "4";
chr3H	novelGene	exon	305745769	305745963	.	-	.	gene_id "Novel00292"; transcript_id "Novel00292.3"; exon_number "5";
chr3H	novelGene	exon	305746845	305747267	.	-	.	gene_id "Novel00292"; transcript_id "Novel00292.3"; exon_number "6";
chr3H	novelGene	exon	305763068	305763427	.	-	.	gene_id "Novel00292"; transcript_id "Novel00292.3"; exon_number "7";
chr3H	novelGene	exon	305765933	305766118	.	-	.	gene_id "Novel00292"; transcript_id "Novel00292.3"; exon_number "8";
chr3H	novelGene	exon	305775114	305775211	.	-	.	gene_id "Novel00292"; transcript_id "Novel00292.3"; exon_number "9";
chr3H	novelGene	exon	305775343	305775409	.	-	.	gene_id "Novel00292"; transcript_id "Novel00292.3"; exon_number "10";
chr3H	novelGene	exon	305775779	305775961	.	-	.	gene_id "Novel00292"; transcript_id "Novel00292.3"; exon_number "11";
chr3H	novelGene	exon	305787210	305787235	.	-	.	gene_id "Novel00292"; transcript_id "Novel00292.3"; exon_number "12";
chr3H	novelGene	exon	305742960	305744300	.	-	.	gene_id "Novel00292"; transcript_id "Novel00292.4"; exon_number "1";
chr3H	novelGene	exon	305744381	305744425	.	-	.	gene_id "Novel00292"; transcript_id "Novel00292.4"; exon_number "2";
chr3H	novelGene	exon	305744587	305744676	.	-	.	gene_id "Novel00292"; transcript_id "Novel00292.4"; exon_number "3";
chr3H	novelGene	exon	305745383	305745631	.	-	.	gene_id "Novel00292"; transcript_id "Novel00292.4"; exon_number "4";
chr3H	novelGene	exon	305745769	305745963	.	-	.	gene_id "Novel00292"; transcript_id "Novel00292.4"; exon_number "5";
chr3H	novelGene	exon	305746845	305747267	.	-	.	gene_id "Novel00292"; transcript_id "Novel00292.4"; exon_number "6";
chr3H	novelGene	exon	305763068	305763427	.	-	.	gene_id "Novel00292"; transcript_id "Novel00292.4"; exon_number "7";
chr3H	novelGene	exon	305765933	305766118	.	-	.	gene_id "Novel00292"; transcript_id "Novel00292.4"; exon_number "8";
chr3H	novelGene	exon	305775114	305775211	.	-	.	gene_id "Novel00292"; transcript_id "Novel00292.4"; exon_number "9";
chr3H	novelGene	exon	305775343	305775409	.	-	.	gene_id "Novel00292"; transcript_id "Novel00292.4"; exon_number "10";
chr3H	novelGene	exon	305775779	305775943	.	-	.	gene_id "Novel00292"; transcript_id "Novel00292.4"; exon_number "11";
chr3H	novelGene	exon	305787210	305787241	.	-	.	gene_id "Novel00292"; transcript_id "Novel00292.4"; exon_number "12";
chr3H	novelGene	exon	310581940	310582245	.	-	.	gene_id "Novel00293"; transcript_id "Novel00293.1"; exon_number "1";
chr3H	novelGene	exon	310587651	310587789	.	-	.	gene_id "Novel00293"; transcript_id "Novel00293.1"; exon_number "2";
chr3H	novelGene	exon	310594137	310594815	.	-	.	gene_id "Novel00293"; transcript_id "Novel00293.1"; exon_number "3";
chr3H	novelGene	exon	322160863	322161227	.	-	.	gene_id "Novel00294"; transcript_id "Novel00294.1"; exon_number "1";
chr3H	novelGene	exon	322161343	322161406	.	-	.	gene_id "Novel00294"; transcript_id "Novel00294.1"; exon_number "2";
chr3H	novelGene	exon	322161502	322161585	.	-	.	gene_id "Novel00294"; transcript_id "Novel00294.1"; exon_number "3";
chr3H	novelGene	exon	322161665	322161809	.	-	.	gene_id "Novel00294"; transcript_id "Novel00294.1"; exon_number "4";
chr3H	novelGene	exon	322163115	322163299	.	-	.	gene_id "Novel00294"; transcript_id "Novel00294.1"; exon_number "5";
chr3H	novelGene	exon	322163402	322163458	.	-	.	gene_id "Novel00294"; transcript_id "Novel00294.1"; exon_number "6";
chr3H	novelGene	exon	322164096	322164214	.	-	.	gene_id "Novel00294"; transcript_id "Novel00294.1"; exon_number "7";
chr3H	novelGene	exon	322164345	322164576	.	-	.	gene_id "Novel00294"; transcript_id "Novel00294.1"; exon_number "8";
chr3H	novelGene	exon	322164663	322164835	.	-	.	gene_id "Novel00294"; transcript_id "Novel00294.1"; exon_number "9";
chr3H	novelGene	exon	322165710	322165810	.	-	.	gene_id "Novel00294"; transcript_id "Novel00294.1"; exon_number "10";
chr3H	novelGene	exon	322165909	322166029	.	-	.	gene_id "Novel00294"; transcript_id "Novel00294.1"; exon_number "11";
chr3H	novelGene	exon	322166125	322166179	.	-	.	gene_id "Novel00294"; transcript_id "Novel00294.1"; exon_number "12";
chr3H	novelGene	exon	322166265	322166365	.	-	.	gene_id "Novel00294"; transcript_id "Novel00294.1"; exon_number "13";
chr3H	novelGene	exon	355532362	355533435	.	-	.	gene_id "Novel00295"; transcript_id "Novel00295.1"; exon_number "1";
chr3H	novelGene	exon	355533552	355533920	.	-	.	gene_id "Novel00295"; transcript_id "Novel00295.1"; exon_number "2";
chr3H	novelGene	exon	355535539	355536144	.	-	.	gene_id "Novel00295"; transcript_id "Novel00295.1"; exon_number "3";
chr3H	novelGene	exon	355536233	355536494	.	-	.	gene_id "Novel00295"; transcript_id "Novel00295.1"; exon_number "4";
chr3H	novelGene	exon	371607241	371607491	.	-	.	gene_id "Novel00296"; transcript_id "Novel00296.1"; exon_number "1";
chr3H	novelGene	exon	371607602	371607698	.	-	.	gene_id "Novel00296"; transcript_id "Novel00296.1"; exon_number "2";
chr3H	novelGene	exon	371611839	371611945	.	-	.	gene_id "Novel00296"; transcript_id "Novel00296.1"; exon_number "3";
chr3H	novelGene	exon	371612049	371612194	.	-	.	gene_id "Novel00296"; transcript_id "Novel00296.1"; exon_number "4";
chr3H	novelGene	exon	371612329	371612784	.	-	.	gene_id "Novel00296"; transcript_id "Novel00296.1"; exon_number "5";
chr3H	novelGene	exon	371612872	371612927	.	-	.	gene_id "Novel00296"; transcript_id "Novel00296.1"; exon_number "6";
chr3H	novelGene	exon	371623677	371623767	.	-	.	gene_id "Novel00296"; transcript_id "Novel00296.1"; exon_number "7";
chr3H	novelGene	exon	371623894	371623951	.	-	.	gene_id "Novel00296"; transcript_id "Novel00296.1"; exon_number "8";
chr3H	novelGene	exon	371624318	371624433	.	-	.	gene_id "Novel00296"; transcript_id "Novel00296.1"; exon_number "9";
chr3H	novelGene	exon	371631134	371631193	.	-	.	gene_id "Novel00296"; transcript_id "Novel00296.1"; exon_number "10";
chr3H	novelGene	exon	371631848	371631934	.	-	.	gene_id "Novel00296"; transcript_id "Novel00296.1"; exon_number "11";
chr3H	novelGene	exon	371632451	371632519	.	-	.	gene_id "Novel00296"; transcript_id "Novel00296.1"; exon_number "12";
chr3H	novelGene	exon	371632601	371632708	.	-	.	gene_id "Novel00296"; transcript_id "Novel00296.1"; exon_number "13";
chr3H	novelGene	exon	371632779	371632870	.	-	.	gene_id "Novel00296"; transcript_id "Novel00296.1"; exon_number "14";
chr3H	novelGene	exon	371632959	371633113	.	-	.	gene_id "Novel00296"; transcript_id "Novel00296.1"; exon_number "15";
chr3H	novelGene	exon	371633224	371633365	.	-	.	gene_id "Novel00296"; transcript_id "Novel00296.1"; exon_number "16";
chr3H	novelGene	exon	371633826	371633877	.	-	.	gene_id "Novel00296"; transcript_id "Novel00296.1"; exon_number "17";
chr3H	novelGene	exon	371634102	371634226	.	-	.	gene_id "Novel00296"; transcript_id "Novel00296.1"; exon_number "18";
chr3H	novelGene	exon	371634417	371634593	.	-	.	gene_id "Novel00296"; transcript_id "Novel00296.1"; exon_number "19";
chr3H	novelGene	exon	371634684	371634846	.	-	.	gene_id "Novel00296"; transcript_id "Novel00296.1"; exon_number "20";
chr3H	novelGene	exon	371635306	371635456	.	-	.	gene_id "Novel00296"; transcript_id "Novel00296.1"; exon_number "21";
chr3H	novelGene	exon	371635568	371635649	.	-	.	gene_id "Novel00296"; transcript_id "Novel00296.1"; exon_number "22";
chr3H	novelGene	exon	371635971	371636110	.	-	.	gene_id "Novel00296"; transcript_id "Novel00296.1"; exon_number "23";
chr3H	novelGene	exon	371636328	371636584	.	-	.	gene_id "Novel00296"; transcript_id "Novel00296.1"; exon_number "24";
chr3H	novelGene	exon	371636690	371636846	.	-	.	gene_id "Novel00296"; transcript_id "Novel00296.1"; exon_number "25";
chr3H	novelGene	exon	381160814	381161760	.	-	.	gene_id "Novel00297"; transcript_id "Novel00297.1"; exon_number "1";
chr3H	novelGene	exon	381161867	381162015	.	-	.	gene_id "Novel00297"; transcript_id "Novel00297.1"; exon_number "2";
chr3H	novelGene	exon	381162100	381162263	.	-	.	gene_id "Novel00297"; transcript_id "Novel00297.1"; exon_number "3";
chr3H	novelGene	exon	381162979	381163031	.	-	.	gene_id "Novel00297"; transcript_id "Novel00297.1"; exon_number "4";
chr3H	novelGene	exon	381163124	381163997	.	-	.	gene_id "Novel00297"; transcript_id "Novel00297.1"; exon_number "5";
chr3H	novelGene	exon	395626875	395627268	.	-	.	gene_id "Novel00298"; transcript_id "Novel00298.1"; exon_number "1";
chr3H	novelGene	exon	395627807	395627916	.	-	.	gene_id "Novel00298"; transcript_id "Novel00298.1"; exon_number "2";
chr3H	novelGene	exon	395628535	395628642	.	-	.	gene_id "Novel00298"; transcript_id "Novel00298.1"; exon_number "3";
chr3H	novelGene	exon	395633339	395634990	.	-	.	gene_id "Novel00298"; transcript_id "Novel00298.1"; exon_number "4";
chr3H	novelGene	exon	395635297	395635812	.	-	.	gene_id "Novel00299"; transcript_id "Novel00299.1"; exon_number "1";
chr3H	novelGene	exon	420066203	420066748	.	-	.	gene_id "Novel00300"; transcript_id "Novel00300.1"; exon_number "1";
chr3H	novelGene	exon	420066967	420067113	.	-	.	gene_id "Novel00300"; transcript_id "Novel00300.1"; exon_number "2";
chr3H	novelGene	exon	420067988	420068498	.	-	.	gene_id "Novel00300"; transcript_id "Novel00300.1"; exon_number "3";
chr3H	novelGene	exon	431385516	431385947	.	-	.	gene_id "Novel00301"; transcript_id "Novel00301.1"; exon_number "1";
chr3H	novelGene	exon	431389496	431389535	.	-	.	gene_id "Novel00301"; transcript_id "Novel00301.1"; exon_number "2";
chr3H	novelGene	exon	431389623	431389736	.	-	.	gene_id "Novel00301"; transcript_id "Novel00301.1"; exon_number "3";
chr3H	novelGene	exon	431390139	431390223	.	-	.	gene_id "Novel00301"; transcript_id "Novel00301.1"; exon_number "4";
chr3H	novelGene	exon	431390323	431390443	.	-	.	gene_id "Novel00301"; transcript_id "Novel00301.1"; exon_number "5";
chr3H	novelGene	exon	431390543	431390668	.	-	.	gene_id "Novel00301"; transcript_id "Novel00301.1"; exon_number "6";
chr3H	novelGene	exon	431391420	431391502	.	-	.	gene_id "Novel00301"; transcript_id "Novel00301.1"; exon_number "7";
chr3H	novelGene	exon	431391607	431391718	.	-	.	gene_id "Novel00301"; transcript_id "Novel00301.1"; exon_number "8";
chr3H	novelGene	exon	431392819	431392986	.	-	.	gene_id "Novel00301"; transcript_id "Novel00301.1"; exon_number "9";
chr3H	novelGene	exon	452990610	452991016	.	-	.	gene_id "Novel00302"; transcript_id "Novel00302.1"; exon_number "1";
chr3H	novelGene	exon	452991602	452992230	.	-	.	gene_id "Novel00302"; transcript_id "Novel00302.1"; exon_number "2";
chr3H	novelGene	exon	452992241	452992621	.	-	.	gene_id "Novel00302"; transcript_id "Novel00302.1"; exon_number "3";
chr3H	novelGene	exon	452992691	452992887	.	-	.	gene_id "Novel00303"; transcript_id "Novel00303.1"; exon_number "1";
chr3H	novelGene	exon	452992994	452993526	.	-	.	gene_id "Novel00303"; transcript_id "Novel00303.1"; exon_number "2";
chr3H	novelGene	exon	470330212	470332357	.	-	.	gene_id "Novel00304"; transcript_id "Novel00304.1"; exon_number "1";
chr3H	novelGene	exon	470349454	470349600	.	-	.	gene_id "Novel00304"; transcript_id "Novel00304.1"; exon_number "2";
chr3H	novelGene	exon	470330212	470331741	.	-	.	gene_id "Novel00304"; transcript_id "Novel00304.2"; exon_number "1";
chr3H	novelGene	exon	470332077	470332357	.	-	.	gene_id "Novel00304"; transcript_id "Novel00304.2"; exon_number "2";
chr3H	novelGene	exon	470349454	470349683	.	-	.	gene_id "Novel00304"; transcript_id "Novel00304.2"; exon_number "3";
chr3H	novelGene	exon	470330212	470331741	.	-	.	gene_id "Novel00304"; transcript_id "Novel00304.3"; exon_number "1";
chr3H	novelGene	exon	470332077	470332458	.	-	.	gene_id "Novel00304"; transcript_id "Novel00304.3"; exon_number "2";
chr3H	novelGene	exon	470349390	470349768	.	-	.	gene_id "Novel00304"; transcript_id "Novel00304.3"; exon_number "3";
chr3H	novelGene	exon	485566553	485568750	.	-	.	gene_id "Novel00305"; transcript_id "Novel00305.1"; exon_number "1";
chr3H	novelGene	exon	485568848	485568929	.	-	.	gene_id "Novel00305"; transcript_id "Novel00305.1"; exon_number "2";
chr3H	novelGene	exon	487066641	487067718	.	-	.	gene_id "Novel00306"; transcript_id "Novel00306.1"; exon_number "1";
chr3H	novelGene	exon	487071319	487071344	.	-	.	gene_id "Novel00306"; transcript_id "Novel00306.1"; exon_number "2";
chr3H	novelGene	exon	487071538	487073040	.	-	.	gene_id "Novel00306"; transcript_id "Novel00306.1"; exon_number "3";
chr3H	novelGene	exon	487073998	487074119	.	-	.	gene_id "Novel00306"; transcript_id "Novel00306.1"; exon_number "4";
chr3H	novelGene	exon	487066641	487067718	.	-	.	gene_id "Novel00306"; transcript_id "Novel00306.2"; exon_number "1";
chr3H	novelGene	exon	487071319	487071344	.	-	.	gene_id "Novel00306"; transcript_id "Novel00306.2"; exon_number "2";
chr3H	novelGene	exon	487071538	487073078	.	-	.	gene_id "Novel00306"; transcript_id "Novel00306.2"; exon_number "3";
chr3H	novelGene	exon	487073998	487074438	.	-	.	gene_id "Novel00306"; transcript_id "Novel00306.2"; exon_number "4";
chr3H	novelGene	exon	500560924	500561224	.	-	.	gene_id "Novel00307"; transcript_id "Novel00307.1"; exon_number "1";
chr3H	novelGene	exon	500561872	500561878	.	-	.	gene_id "Novel00307"; transcript_id "Novel00307.1"; exon_number "2";
chr3H	novelGene	exon	500562011	500562015	.	-	.	gene_id "Novel00307"; transcript_id "Novel00307.1"; exon_number "3";
chr3H	novelGene	exon	500562101	500562105	.	-	.	gene_id "Novel00307"; transcript_id "Novel00307.1"; exon_number "4";
chr3H	novelGene	exon	500562721	500562778	.	-	.	gene_id "Novel00307"; transcript_id "Novel00307.1"; exon_number "5";
chr3H	novelGene	exon	500563310	500563384	.	-	.	gene_id "Novel00307"; transcript_id "Novel00307.1"; exon_number "6";
chr3H	novelGene	exon	500563571	500563651	.	-	.	gene_id "Novel00307"; transcript_id "Novel00307.1"; exon_number "7";
chr3H	novelGene	exon	500564290	500565601	.	-	.	gene_id "Novel00307"; transcript_id "Novel00307.1"; exon_number "8";
chr3H	novelGene	exon	500565744	500566108	.	-	.	gene_id "Novel00307"; transcript_id "Novel00307.1"; exon_number "9";
chr3H	novelGene	exon	510245291	510245912	.	-	.	gene_id "Novel00308"; transcript_id "Novel00308.1"; exon_number "1";
chr3H	novelGene	exon	510246602	510246960	.	-	.	gene_id "Novel00308"; transcript_id "Novel00308.1"; exon_number "2";
chr3H	novelGene	exon	510248110	510248234	.	-	.	gene_id "Novel00308"; transcript_id "Novel00308.1"; exon_number "3";
chr3H	novelGene	exon	516635329	516635635	.	-	.	gene_id "Novel00309"; transcript_id "Novel00309.1"; exon_number "1";
chr3H	novelGene	exon	516637822	516638839	.	-	.	gene_id "Novel00309"; transcript_id "Novel00309.1"; exon_number "2";
chr3H	novelGene	exon	518262560	518263552	.	-	.	gene_id "Novel00310"; transcript_id "Novel00310.1"; exon_number "1";
chr3H	novelGene	exon	518263664	518263757	.	-	.	gene_id "Novel00310"; transcript_id "Novel00310.1"; exon_number "2";
chr3H	novelGene	exon	518264154	518264761	.	-	.	gene_id "Novel00310"; transcript_id "Novel00310.1"; exon_number "3";
chr3H	novelGene	exon	518264883	518264948	.	-	.	gene_id "Novel00310"; transcript_id "Novel00310.1"; exon_number "4";
chr3H	novelGene	exon	518265040	518265149	.	-	.	gene_id "Novel00310"; transcript_id "Novel00310.1"; exon_number "5";
chr3H	novelGene	exon	518265259	518265331	.	-	.	gene_id "Novel00310"; transcript_id "Novel00310.1"; exon_number "6";
chr3H	novelGene	exon	518265825	518265886	.	-	.	gene_id "Novel00310"; transcript_id "Novel00310.1"; exon_number "7";
chr3H	novelGene	exon	518266025	518266115	.	-	.	gene_id "Novel00310"; transcript_id "Novel00310.1"; exon_number "8";
chr3H	novelGene	exon	518266663	518266748	.	-	.	gene_id "Novel00310"; transcript_id "Novel00310.1"; exon_number "9";
chr3H	novelGene	exon	518267413	518267535	.	-	.	gene_id "Novel00310"; transcript_id "Novel00310.1"; exon_number "10";
chr3H	novelGene	exon	518267648	518267824	.	-	.	gene_id "Novel00310"; transcript_id "Novel00310.1"; exon_number "11";
chr3H	novelGene	exon	524261650	524261906	.	-	.	gene_id "Novel00311"; transcript_id "Novel00311.1"; exon_number "1";
chr3H	novelGene	exon	524264061	524264165	.	-	.	gene_id "Novel00311"; transcript_id "Novel00311.1"; exon_number "2";
chr3H	novelGene	exon	524264473	524264596	.	-	.	gene_id "Novel00311"; transcript_id "Novel00311.1"; exon_number "3";
chr3H	novelGene	exon	524264753	524265006	.	-	.	gene_id "Novel00311"; transcript_id "Novel00311.1"; exon_number "4";
chr3H	novelGene	exon	524266269	524266688	.	-	.	gene_id "Novel00311"; transcript_id "Novel00311.1"; exon_number "5";
chr3H	novelGene	exon	527779726	527780521	.	-	.	gene_id "Novel00312"; transcript_id "Novel00312.1"; exon_number "1";
chr3H	novelGene	exon	527780683	527780899	.	-	.	gene_id "Novel00312"; transcript_id "Novel00312.1"; exon_number "2";
chr3H	novelGene	exon	527781048	527781167	.	-	.	gene_id "Novel00312"; transcript_id "Novel00312.1"; exon_number "3";
chr3H	novelGene	exon	527781313	527781447	.	-	.	gene_id "Novel00312"; transcript_id "Novel00312.1"; exon_number "4";
chr3H	novelGene	exon	527781796	527781906	.	-	.	gene_id "Novel00312"; transcript_id "Novel00312.1"; exon_number "5";
chr3H	novelGene	exon	527781998	527782072	.	-	.	gene_id "Novel00312"; transcript_id "Novel00312.1"; exon_number "6";
chr3H	novelGene	exon	527782971	527783059	.	-	.	gene_id "Novel00312"; transcript_id "Novel00312.1"; exon_number "7";
chr3H	novelGene	exon	527783154	527783335	.	-	.	gene_id "Novel00312"; transcript_id "Novel00312.1"; exon_number "8";
chr3H	novelGene	exon	527783470	527783561	.	-	.	gene_id "Novel00312"; transcript_id "Novel00312.1"; exon_number "9";
chr3H	novelGene	exon	527784040	527784144	.	-	.	gene_id "Novel00312"; transcript_id "Novel00312.1"; exon_number "10";
chr3H	novelGene	exon	527784248	527784325	.	-	.	gene_id "Novel00312"; transcript_id "Novel00312.1"; exon_number "11";
chr3H	novelGene	exon	527784404	527784773	.	-	.	gene_id "Novel00312"; transcript_id "Novel00312.1"; exon_number "12";
chr3H	novelGene	exon	531630480	531631245	.	-	.	gene_id "Novel00313"; transcript_id "Novel00313.1"; exon_number "1";
chr3H	novelGene	exon	531631399	531632703	.	-	.	gene_id "Novel00313"; transcript_id "Novel00313.1"; exon_number "2";
chr3H	novelGene	exon	531632808	531633073	.	-	.	gene_id "Novel00313"; transcript_id "Novel00313.1"; exon_number "3";
chr3H	novelGene	exon	531633798	531633818	.	-	.	gene_id "Novel00313"; transcript_id "Novel00313.1"; exon_number "4";
chr3H	novelGene	exon	544421268	544421812	.	-	.	gene_id "Novel00314"; transcript_id "Novel00314.1"; exon_number "1";
chr3H	novelGene	exon	544423037	544423102	.	-	.	gene_id "Novel00314"; transcript_id "Novel00314.1"; exon_number "2";
chr3H	novelGene	exon	544423401	544423486	.	-	.	gene_id "Novel00314"; transcript_id "Novel00314.1"; exon_number "3";
chr3H	novelGene	exon	544423982	544424016	.	-	.	gene_id "Novel00314"; transcript_id "Novel00314.1"; exon_number "4";
chr3H	novelGene	exon	544424284	544424367	.	-	.	gene_id "Novel00314"; transcript_id "Novel00314.1"; exon_number "5";
chr3H	novelGene	exon	544424453	544424533	.	-	.	gene_id "Novel00314"; transcript_id "Novel00314.1"; exon_number "6";
chr3H	novelGene	exon	544424823	544424860	.	-	.	gene_id "Novel00314"; transcript_id "Novel00314.1"; exon_number "7";
chr3H	novelGene	exon	544425607	544425774	.	-	.	gene_id "Novel00314"; transcript_id "Novel00314.1"; exon_number "8";
chr3H	novelGene	exon	558714870	558715582	.	-	.	gene_id "Novel00315"; transcript_id "Novel00315.1"; exon_number "1";
chr3H	novelGene	exon	573130800	573131856	.	-	.	gene_id "Novel00316"; transcript_id "Novel00316.1"; exon_number "1";
chr3H	novelGene	exon	577647796	577649142	.	-	.	gene_id "Novel00317"; transcript_id "Novel00317.1"; exon_number "1";
chr3H	novelGene	exon	578466228	578467464	.	-	.	gene_id "Novel00318"; transcript_id "Novel00318.1"; exon_number "1";
chr3H	novelGene	exon	578468926	578469322	.	-	.	gene_id "Novel00318"; transcript_id "Novel00318.1"; exon_number "2";
chr3H	novelGene	exon	590142423	590143032	.	-	.	gene_id "Novel00319"; transcript_id "Novel00319.1"; exon_number "1";
chr3H	novelGene	exon	590143193	590143327	.	-	.	gene_id "Novel00319"; transcript_id "Novel00319.1"; exon_number "2";
chr3H	novelGene	exon	590143480	590143730	.	-	.	gene_id "Novel00319"; transcript_id "Novel00319.1"; exon_number "3";
chr3H	novelGene	exon	590143939	590143990	.	-	.	gene_id "Novel00319"; transcript_id "Novel00319.1"; exon_number "4";
chr3H	novelGene	exon	590144209	590144495	.	-	.	gene_id "Novel00319"; transcript_id "Novel00319.1"; exon_number "5";
chr3H	novelGene	exon	590145165	590145317	.	-	.	gene_id "Novel00319"; transcript_id "Novel00319.1"; exon_number "6";
chr3H	novelGene	exon	590145964	590146460	.	-	.	gene_id "Novel00319"; transcript_id "Novel00319.1"; exon_number "7";
chr3H	novelGene	exon	590147503	590147571	.	-	.	gene_id "Novel00319"; transcript_id "Novel00319.1"; exon_number "8";
chr3H	novelGene	exon	590147653	590147739	.	-	.	gene_id "Novel00319"; transcript_id "Novel00319.1"; exon_number "9";
chr3H	novelGene	exon	590147893	590147964	.	-	.	gene_id "Novel00319"; transcript_id "Novel00319.1"; exon_number "10";
chr3H	novelGene	exon	590148031	590148099	.	-	.	gene_id "Novel00319"; transcript_id "Novel00319.1"; exon_number "11";
chr3H	novelGene	exon	590148335	590148403	.	-	.	gene_id "Novel00319"; transcript_id "Novel00319.1"; exon_number "12";
chr3H	novelGene	exon	590149592	590149666	.	-	.	gene_id "Novel00319"; transcript_id "Novel00319.1"; exon_number "13";
chr3H	novelGene	exon	590149999	590150070	.	-	.	gene_id "Novel00319"; transcript_id "Novel00319.1"; exon_number "14";
chr3H	novelGene	exon	590150184	590150255	.	-	.	gene_id "Novel00319"; transcript_id "Novel00319.1"; exon_number "15";
chr3H	novelGene	exon	590150347	590150490	.	-	.	gene_id "Novel00319"; transcript_id "Novel00319.1"; exon_number "16";
chr3H	novelGene	exon	590151549	590151620	.	-	.	gene_id "Novel00319"; transcript_id "Novel00319.1"; exon_number "17";
chr3H	novelGene	exon	590151966	590152037	.	-	.	gene_id "Novel00319"; transcript_id "Novel00319.1"; exon_number "18";
chr3H	novelGene	exon	590152513	590152660	.	-	.	gene_id "Novel00319"; transcript_id "Novel00319.1"; exon_number "19";
chr3H	novelGene	exon	590153086	590153187	.	-	.	gene_id "Novel00319"; transcript_id "Novel00319.1"; exon_number "20";
chr3H	novelGene	exon	590153306	590153375	.	-	.	gene_id "Novel00319"; transcript_id "Novel00319.1"; exon_number "21";
chr3H	novelGene	exon	590142423	590143032	.	-	.	gene_id "Novel00319"; transcript_id "Novel00319.2"; exon_number "1";
chr3H	novelGene	exon	590143193	590143327	.	-	.	gene_id "Novel00319"; transcript_id "Novel00319.2"; exon_number "2";
chr3H	novelGene	exon	590143480	590143730	.	-	.	gene_id "Novel00319"; transcript_id "Novel00319.2"; exon_number "3";
chr3H	novelGene	exon	590143939	590143990	.	-	.	gene_id "Novel00319"; transcript_id "Novel00319.2"; exon_number "4";
chr3H	novelGene	exon	590144209	590144495	.	-	.	gene_id "Novel00319"; transcript_id "Novel00319.2"; exon_number "5";
chr3H	novelGene	exon	590145165	590145317	.	-	.	gene_id "Novel00319"; transcript_id "Novel00319.2"; exon_number "6";
chr3H	novelGene	exon	590145964	590146460	.	-	.	gene_id "Novel00319"; transcript_id "Novel00319.2"; exon_number "7";
chr3H	novelGene	exon	590147503	590147571	.	-	.	gene_id "Novel00319"; transcript_id "Novel00319.2"; exon_number "8";
chr3H	novelGene	exon	590147653	590147739	.	-	.	gene_id "Novel00319"; transcript_id "Novel00319.2"; exon_number "9";
chr3H	novelGene	exon	590147893	590147964	.	-	.	gene_id "Novel00319"; transcript_id "Novel00319.2"; exon_number "10";
chr3H	novelGene	exon	590148031	590148099	.	-	.	gene_id "Novel00319"; transcript_id "Novel00319.2"; exon_number "11";
chr3H	novelGene	exon	590148335	590148403	.	-	.	gene_id "Novel00319"; transcript_id "Novel00319.2"; exon_number "12";
chr3H	novelGene	exon	590149592	590149666	.	-	.	gene_id "Novel00319"; transcript_id "Novel00319.2"; exon_number "13";
chr3H	novelGene	exon	590149999	590150070	.	-	.	gene_id "Novel00319"; transcript_id "Novel00319.2"; exon_number "14";
chr3H	novelGene	exon	590150184	590150255	.	-	.	gene_id "Novel00319"; transcript_id "Novel00319.2"; exon_number "15";
chr3H	novelGene	exon	590150347	590150490	.	-	.	gene_id "Novel00319"; transcript_id "Novel00319.2"; exon_number "16";
chr3H	novelGene	exon	590151549	590151620	.	-	.	gene_id "Novel00319"; transcript_id "Novel00319.2"; exon_number "17";
chr3H	novelGene	exon	590151966	590152037	.	-	.	gene_id "Novel00319"; transcript_id "Novel00319.2"; exon_number "18";
chr3H	novelGene	exon	590152513	590152660	.	-	.	gene_id "Novel00319"; transcript_id "Novel00319.2"; exon_number "19";
chr3H	novelGene	exon	590153086	590153187	.	-	.	gene_id "Novel00319"; transcript_id "Novel00319.2"; exon_number "20";
chr3H	novelGene	exon	590154375	590154652	.	-	.	gene_id "Novel00319"; transcript_id "Novel00319.2"; exon_number "21";
chr3H	novelGene	exon	596131172	596131412	.	-	.	gene_id "Novel00320"; transcript_id "Novel00320.1"; exon_number "1";
chr3H	novelGene	exon	596131693	596132849	.	-	.	gene_id "Novel00320"; transcript_id "Novel00320.1"; exon_number "2";
chr3H	novelGene	exon	596133182	596133455	.	-	.	gene_id "Novel00320"; transcript_id "Novel00320.1"; exon_number "3";
chr3H	novelGene	exon	596135617	596135653	.	-	.	gene_id "Novel00320"; transcript_id "Novel00320.1"; exon_number "4";
chr3H	novelGene	exon	596136059	596136203	.	-	.	gene_id "Novel00320"; transcript_id "Novel00320.1"; exon_number "5";
chr3H	novelGene	exon	596137411	596137543	.	-	.	gene_id "Novel00320"; transcript_id "Novel00320.1"; exon_number "6";
chr3H	novelGene	exon	596137778	596138139	.	-	.	gene_id "Novel00320"; transcript_id "Novel00320.1"; exon_number "7";
chr3H	novelGene	exon	596131172	596131412	.	-	.	gene_id "Novel00320"; transcript_id "Novel00320.2"; exon_number "1";
chr3H	novelGene	exon	596131693	596132829	.	-	.	gene_id "Novel00320"; transcript_id "Novel00320.2"; exon_number "2";
chr3H	novelGene	exon	596133182	596133455	.	-	.	gene_id "Novel00320"; transcript_id "Novel00320.2"; exon_number "3";
chr3H	novelGene	exon	596135617	596135653	.	-	.	gene_id "Novel00320"; transcript_id "Novel00320.2"; exon_number "4";
chr3H	novelGene	exon	596136059	596136203	.	-	.	gene_id "Novel00320"; transcript_id "Novel00320.2"; exon_number "5";
chr3H	novelGene	exon	596137411	596137543	.	-	.	gene_id "Novel00320"; transcript_id "Novel00320.2"; exon_number "6";
chr3H	novelGene	exon	596137778	596138144	.	-	.	gene_id "Novel00320"; transcript_id "Novel00320.2"; exon_number "7";
chr3H	novelGene	exon	605583075	605583681	.	-	.	gene_id "Novel00321"; transcript_id "Novel00321.1"; exon_number "1";
chr3H	novelGene	exon	605583816	605583978	.	-	.	gene_id "Novel00321"; transcript_id "Novel00321.1"; exon_number "2";
chr3H	novelGene	exon	605584071	605584886	.	-	.	gene_id "Novel00321"; transcript_id "Novel00321.1"; exon_number "3";
chr3H	novelGene	exon	606012803	606013361	.	-	.	gene_id "Novel00322"; transcript_id "Novel00322.1"; exon_number "1";
chr3H	novelGene	exon	606139369	606139537	.	-	.	gene_id "Novel00322"; transcript_id "Novel00322.1"; exon_number "2";
chr3H	novelGene	exon	606139683	606140474	.	-	.	gene_id "Novel00322"; transcript_id "Novel00322.1"; exon_number "3";
chr3H	novelGene	exon	618705664	618706856	.	-	.	gene_id "Novel00323"; transcript_id "Novel00323.1"; exon_number "1";
chr3H	novelGene	exon	618708754	618708961	.	-	.	gene_id "Novel00323"; transcript_id "Novel00323.1"; exon_number "2";
chr3H	novelGene	exon	625278770	625279275	.	-	.	gene_id "Novel00324"; transcript_id "Novel00324.1"; exon_number "1";
chr3H	novelGene	exon	625280742	625280970	.	-	.	gene_id "Novel00324"; transcript_id "Novel00324.1"; exon_number "2";
chr3H	novelGene	exon	625281066	625281132	.	-	.	gene_id "Novel00324"; transcript_id "Novel00324.1"; exon_number "3";
chr3H	novelGene	exon	625281255	625281423	.	-	.	gene_id "Novel00324"; transcript_id "Novel00324.1"; exon_number "4";
chr3H	novelGene	exon	625281650	625281958	.	-	.	gene_id "Novel00324"; transcript_id "Novel00324.1"; exon_number "5";
chr3H	novelGene	exon	633179417	633179908	.	-	.	gene_id "Novel00325"; transcript_id "Novel00325.1"; exon_number "1";
chr3H	novelGene	exon	633180075	633180166	.	-	.	gene_id "Novel00325"; transcript_id "Novel00325.1"; exon_number "2";
chr3H	novelGene	exon	633180301	633180390	.	-	.	gene_id "Novel00325"; transcript_id "Novel00325.1"; exon_number "3";
chr3H	novelGene	exon	633180888	633180966	.	-	.	gene_id "Novel00325"; transcript_id "Novel00325.1"; exon_number "4";
chr3H	novelGene	exon	633181095	633181190	.	-	.	gene_id "Novel00325"; transcript_id "Novel00325.1"; exon_number "5";
chr3H	novelGene	exon	633181291	633181352	.	-	.	gene_id "Novel00325"; transcript_id "Novel00325.1"; exon_number "6";
chr3H	novelGene	exon	633181513	633182007	.	-	.	gene_id "Novel00325"; transcript_id "Novel00325.1"; exon_number "7";
chr3H	novelGene	exon	633182309	633182977	.	-	.	gene_id "Novel00325"; transcript_id "Novel00325.1"; exon_number "8";
chr3H	novelGene	exon	633183177	633183301	.	-	.	gene_id "Novel00325"; transcript_id "Novel00325.1"; exon_number "9";
chr3H	novelGene	exon	633184748	633185229	.	-	.	gene_id "Novel00325"; transcript_id "Novel00325.1"; exon_number "10";
chr3H	novelGene	exon	634530812	634531781	.	-	.	gene_id "Novel00326"; transcript_id "Novel00326.1"; exon_number "1";
chr3H	novelGene	exon	634536562	634536633	.	-	.	gene_id "Novel00326"; transcript_id "Novel00326.1"; exon_number "2";
chr3H	novelGene	exon	634536747	634536838	.	-	.	gene_id "Novel00326"; transcript_id "Novel00326.1"; exon_number "3";
chr3H	novelGene	exon	634536913	634537018	.	-	.	gene_id "Novel00326"; transcript_id "Novel00326.1"; exon_number "4";
chr3H	novelGene	exon	642590939	642591368	.	-	.	gene_id "Novel00327"; transcript_id "Novel00327.1"; exon_number "1";
chr3H	novelGene	exon	642592450	642592776	.	-	.	gene_id "Novel00327"; transcript_id "Novel00327.1"; exon_number "2";
chr3H	novelGene	exon	642593275	642593571	.	-	.	gene_id "Novel00327"; transcript_id "Novel00327.1"; exon_number "3";
chr3H	novelGene	exon	642593669	642593788	.	-	.	gene_id "Novel00327"; transcript_id "Novel00327.1"; exon_number "4";
chr3H	novelGene	exon	642594390	642594452	.	-	.	gene_id "Novel00327"; transcript_id "Novel00327.1"; exon_number "5";
chr3H	novelGene	exon	642595082	642595242	.	-	.	gene_id "Novel00327"; transcript_id "Novel00327.1"; exon_number "6";
chr3H	novelGene	exon	642595663	642595942	.	-	.	gene_id "Novel00327"; transcript_id "Novel00327.1"; exon_number "7";
chr3H	novelGene	exon	647520961	647521597	.	-	.	gene_id "Novel00328"; transcript_id "Novel00328.1"; exon_number "1";
chr3H	novelGene	exon	649738062	649739715	.	-	.	gene_id "Novel00329"; transcript_id "Novel00329.1"; exon_number "1";
chr3H	novelGene	exon	649741344	649741623	.	-	.	gene_id "Novel00329"; transcript_id "Novel00329.1"; exon_number "2";
chr3H	novelGene	exon	654747232	654748485	.	-	.	gene_id "Novel00330"; transcript_id "Novel00330.1"; exon_number "1";
chr3H	novelGene	exon	654837914	654838127	.	-	.	gene_id "Novel00331"; transcript_id "Novel00331.1"; exon_number "1";
chr3H	novelGene	exon	654838617	654838681	.	-	.	gene_id "Novel00331"; transcript_id "Novel00331.1"; exon_number "2";
chr3H	novelGene	exon	654838779	654839231	.	-	.	gene_id "Novel00331"; transcript_id "Novel00331.1"; exon_number "3";
chr3H	novelGene	exon	654839305	654839349	.	-	.	gene_id "Novel00331"; transcript_id "Novel00331.1"; exon_number "4";
chr3H	novelGene	exon	654839433	654839680	.	-	.	gene_id "Novel00331"; transcript_id "Novel00331.1"; exon_number "5";
chr3H	novelGene	exon	654840053	654840243	.	-	.	gene_id "Novel00331"; transcript_id "Novel00331.1"; exon_number "6";
chr3H	novelGene	exon	659507841	659509142	.	-	.	gene_id "Novel00332"; transcript_id "Novel00332.1"; exon_number "1";
chr3H	novelGene	exon	659513830	659515089	.	-	.	gene_id "Novel00333"; transcript_id "Novel00333.1"; exon_number "1";
chr3H	novelGene	exon	661284990	661286654	.	-	.	gene_id "Novel00334"; transcript_id "Novel00334.1"; exon_number "1";
chr3H	novelGene	exon	662020579	662021340	.	-	.	gene_id "Novel00335"; transcript_id "Novel00335.1"; exon_number "1";
chr3H	novelGene	exon	662021556	662021879	.	-	.	gene_id "Novel00335"; transcript_id "Novel00335.1"; exon_number "2";
chr3H	novelGene	exon	662022042	662022242	.	-	.	gene_id "Novel00335"; transcript_id "Novel00335.1"; exon_number "3";
chr3H	novelGene	exon	662023167	662023363	.	-	.	gene_id "Novel00335"; transcript_id "Novel00335.1"; exon_number "4";
chr3H	novelGene	exon	663283124	663284584	.	-	.	gene_id "Novel00336"; transcript_id "Novel00336.1"; exon_number "1";
chr3H	novelGene	exon	672924447	672924753	.	-	.	gene_id "Novel00337"; transcript_id "Novel00337.1"; exon_number "1";
chr3H	novelGene	exon	672924843	672925534	.	-	.	gene_id "Novel00337"; transcript_id "Novel00337.1"; exon_number "2";
chr3H	novelGene	exon	676497417	676497666	.	-	.	gene_id "Novel00338"; transcript_id "Novel00338.1"; exon_number "1";
chr3H	novelGene	exon	676497811	676497930	.	-	.	gene_id "Novel00338"; transcript_id "Novel00338.1"; exon_number "2";
chr3H	novelGene	exon	676498006	676498098	.	-	.	gene_id "Novel00338"; transcript_id "Novel00338.1"; exon_number "3";
chr3H	novelGene	exon	676498248	676498487	.	-	.	gene_id "Novel00338"; transcript_id "Novel00338.1"; exon_number "4";
chr3H	novelGene	exon	676498558	676498758	.	-	.	gene_id "Novel00338"; transcript_id "Novel00338.1"; exon_number "5";
chr3H	novelGene	exon	676498830	676499346	.	-	.	gene_id "Novel00338"; transcript_id "Novel00338.1"; exon_number "6";
chr3H	novelGene	exon	676499938	676500426	.	-	.	gene_id "Novel00338"; transcript_id "Novel00338.1"; exon_number "7";
chr3H	novelGene	exon	686568035	686568390	.	-	.	gene_id "Novel00339"; transcript_id "Novel00339.1"; exon_number "1";
chr3H	novelGene	exon	686570191	686571353	.	-	.	gene_id "Novel00339"; transcript_id "Novel00339.1"; exon_number "2";
chr3H	novelGene	exon	699363188	699365149	.	-	.	gene_id "Novel00340"; transcript_id "Novel00340.1"; exon_number "1";
chr3H	novelGene	exon	699367765	699368056	.	-	.	gene_id "Novel00341"; transcript_id "Novel00341.1"; exon_number "1";
chr3H	novelGene	exon	699368194	699368412	.	-	.	gene_id "Novel00341"; transcript_id "Novel00341.1"; exon_number "2";
chr3H	novelGene	exon	699369048	699369128	.	-	.	gene_id "Novel00341"; transcript_id "Novel00341.1"; exon_number "3";
chr3H	novelGene	exon	699369590	699369802	.	-	.	gene_id "Novel00341"; transcript_id "Novel00341.1"; exon_number "4";
chr3H	novelGene	exon	699369890	699369983	.	-	.	gene_id "Novel00341"; transcript_id "Novel00341.1"; exon_number "5";
chr3H	novelGene	exon	699370093	699370253	.	-	.	gene_id "Novel00341"; transcript_id "Novel00341.1"; exon_number "6";
chr3H	novelGene	exon	699370355	699370556	.	-	.	gene_id "Novel00341"; transcript_id "Novel00341.1"; exon_number "7";
chr3H	novelGene	exon	699370788	699370953	.	-	.	gene_id "Novel00341"; transcript_id "Novel00341.1"; exon_number "8";
chr3H	novelGene	exon	699371146	699371370	.	-	.	gene_id "Novel00341"; transcript_id "Novel00341.1"; exon_number "9";
chr4H	novelGene	exon	31840771	31842401	.	+	.	gene_id "Novel00342"; transcript_id "Novel00342.1"; exon_number "1";
chr4H	novelGene	exon	31939661	31939761	.	+	.	gene_id "Novel00343"; transcript_id "Novel00343.1"; exon_number "1";
chr4H	novelGene	exon	31942554	31945034	.	+	.	gene_id "Novel00343"; transcript_id "Novel00343.1"; exon_number "2";
chr4H	novelGene	exon	144674417	144674897	.	+	.	gene_id "Novel00344"; transcript_id "Novel00344.1"; exon_number "1";
chr4H	novelGene	exon	144675189	144677011	.	+	.	gene_id "Novel00344"; transcript_id "Novel00344.1"; exon_number "2";
chr4H	novelGene	exon	144674976	144677011	.	+	.	gene_id "Novel00344"; transcript_id "Novel00344.2"; exon_number "1";
chr4H	novelGene	exon	161609459	161611715	.	+	.	gene_id "Novel00345"; transcript_id "Novel00345.1"; exon_number "1";
chr4H	novelGene	exon	175998397	175998671	.	+	.	gene_id "Novel00346"; transcript_id "Novel00346.1"; exon_number "1";
chr4H	novelGene	exon	175999887	176001605	.	+	.	gene_id "Novel00346"; transcript_id "Novel00346.1"; exon_number "2";
chr4H	novelGene	exon	176001814	176002786	.	+	.	gene_id "Novel00347"; transcript_id "Novel00347.1"; exon_number "1";
chr4H	novelGene	exon	185305347	185305615	.	+	.	gene_id "Novel00348"; transcript_id "Novel00348.1"; exon_number "1";
chr4H	novelGene	exon	185305706	185305860	.	+	.	gene_id "Novel00348"; transcript_id "Novel00348.1"; exon_number "2";
chr4H	novelGene	exon	185306609	185306783	.	+	.	gene_id "Novel00348"; transcript_id "Novel00348.1"; exon_number "3";
chr4H	novelGene	exon	196449664	196449954	.	+	.	gene_id "Novel00349"; transcript_id "Novel00349.1"; exon_number "1";
chr4H	novelGene	exon	196450565	196450814	.	+	.	gene_id "Novel00349"; transcript_id "Novel00349.1"; exon_number "2";
chr4H	novelGene	exon	196452354	196452425	.	+	.	gene_id "Novel00349"; transcript_id "Novel00349.1"; exon_number "3";
chr4H	novelGene	exon	196453161	196453225	.	+	.	gene_id "Novel00349"; transcript_id "Novel00349.1"; exon_number "4";
chr4H	novelGene	exon	196466133	196466289	.	+	.	gene_id "Novel00349"; transcript_id "Novel00349.1"; exon_number "5";
chr4H	novelGene	exon	196466507	196466587	.	+	.	gene_id "Novel00349"; transcript_id "Novel00349.1"; exon_number "6";
chr4H	novelGene	exon	196466663	196466752	.	+	.	gene_id "Novel00349"; transcript_id "Novel00349.1"; exon_number "7";
chr4H	novelGene	exon	196466894	196467358	.	+	.	gene_id "Novel00349"; transcript_id "Novel00349.1"; exon_number "8";
chr4H	novelGene	exon	196947946	196948348	.	+	.	gene_id "Novel00350"; transcript_id "Novel00350.1"; exon_number "1";
chr4H	novelGene	exon	196948450	196948681	.	+	.	gene_id "Novel00350"; transcript_id "Novel00350.1"; exon_number "2";
chr4H	novelGene	exon	196950742	196950800	.	+	.	gene_id "Novel00350"; transcript_id "Novel00350.1"; exon_number "3";
chr4H	novelGene	exon	196950898	196950956	.	+	.	gene_id "Novel00350"; transcript_id "Novel00350.1"; exon_number "4";
chr4H	novelGene	exon	196951154	196951231	.	+	.	gene_id "Novel00350"; transcript_id "Novel00350.1"; exon_number "5";
chr4H	novelGene	exon	196951321	196951402	.	+	.	gene_id "Novel00350"; transcript_id "Novel00350.1"; exon_number "6";
chr4H	novelGene	exon	196951494	196951565	.	+	.	gene_id "Novel00350"; transcript_id "Novel00350.1"; exon_number "7";
chr4H	novelGene	exon	196951722	196951829	.	+	.	gene_id "Novel00350"; transcript_id "Novel00350.1"; exon_number "8";
chr4H	novelGene	exon	196954474	196955162	.	+	.	gene_id "Novel00350"; transcript_id "Novel00350.1"; exon_number "9";
chr4H	novelGene	exon	220281020	220281146	.	+	.	gene_id "Novel00351"; transcript_id "Novel00351.1"; exon_number "1";
chr4H	novelGene	exon	220281270	220283045	.	+	.	gene_id "Novel00351"; transcript_id "Novel00351.1"; exon_number "2";
chr4H	novelGene	exon	220284308	220284401	.	+	.	gene_id "Novel00351"; transcript_id "Novel00351.1"; exon_number "3";
chr4H	novelGene	exon	220284662	220284736	.	+	.	gene_id "Novel00351"; transcript_id "Novel00351.1"; exon_number "4";
chr4H	novelGene	exon	220285336	220285435	.	+	.	gene_id "Novel00351"; transcript_id "Novel00351.1"; exon_number "5";
chr4H	novelGene	exon	220286171	220286501	.	+	.	gene_id "Novel00351"; transcript_id "Novel00351.1"; exon_number "6";
chr4H	novelGene	exon	223956795	223957193	.	+	.	gene_id "Novel00352"; transcript_id "Novel00352.1"; exon_number "1";
chr4H	novelGene	exon	223957563	223957878	.	+	.	gene_id "Novel00352"; transcript_id "Novel00352.1"; exon_number "2";
chr4H	novelGene	exon	223958651	223958719	.	+	.	gene_id "Novel00352"; transcript_id "Novel00352.1"; exon_number "3";
chr4H	novelGene	exon	223958813	223958887	.	+	.	gene_id "Novel00352"; transcript_id "Novel00352.1"; exon_number "4";
chr4H	novelGene	exon	223958975	223959019	.	+	.	gene_id "Novel00352"; transcript_id "Novel00352.1"; exon_number "5";
chr4H	novelGene	exon	223959213	223959274	.	+	.	gene_id "Novel00352"; transcript_id "Novel00352.1"; exon_number "6";
chr4H	novelGene	exon	223959843	223960136	.	+	.	gene_id "Novel00352"; transcript_id "Novel00352.1"; exon_number "7";
chr4H	novelGene	exon	234074144	234074375	.	+	.	gene_id "Novel00353"; transcript_id "Novel00353.1"; exon_number "1";
chr4H	novelGene	exon	234074500	234074633	.	+	.	gene_id "Novel00353"; transcript_id "Novel00353.1"; exon_number "2";
chr4H	novelGene	exon	234075136	234075785	.	+	.	gene_id "Novel00353"; transcript_id "Novel00353.1"; exon_number "3";
chr4H	novelGene	exon	234076461	234077045	.	+	.	gene_id "Novel00354"; transcript_id "Novel00354.1"; exon_number "1";
chr4H	novelGene	exon	235410667	235411557	.	+	.	gene_id "Novel00355"; transcript_id "Novel00355.1"; exon_number "1";
chr4H	novelGene	exon	260196001	260196534	.	+	.	gene_id "Novel00356"; transcript_id "Novel00356.1"; exon_number "1";
chr4H	novelGene	exon	260196970	260198546	.	+	.	gene_id "Novel00356"; transcript_id "Novel00356.1"; exon_number "2";
chr4H	novelGene	exon	289014422	289014696	.	+	.	gene_id "Novel00357"; transcript_id "Novel00357.1"; exon_number "1";
chr4H	novelGene	exon	289021527	289021662	.	+	.	gene_id "Novel00357"; transcript_id "Novel00357.1"; exon_number "2";
chr4H	novelGene	exon	289022477	289022614	.	+	.	gene_id "Novel00357"; transcript_id "Novel00357.1"; exon_number "3";
chr4H	novelGene	exon	289022708	289022829	.	+	.	gene_id "Novel00357"; transcript_id "Novel00357.1"; exon_number "4";
chr4H	novelGene	exon	289023193	289023842	.	+	.	gene_id "Novel00357"; transcript_id "Novel00357.1"; exon_number "5";
chr4H	novelGene	exon	344611485	344611591	.	+	.	gene_id "Novel00358"; transcript_id "Novel00358.1"; exon_number "1";
chr4H	novelGene	exon	344612003	344612461	.	+	.	gene_id "Novel00358"; transcript_id "Novel00358.1"; exon_number "2";
chr4H	novelGene	exon	344619966	344620022	.	+	.	gene_id "Novel00358"; transcript_id "Novel00358.1"; exon_number "3";
chr4H	novelGene	exon	344624644	344625411	.	+	.	gene_id "Novel00358"; transcript_id "Novel00358.1"; exon_number "4";
chr4H	novelGene	exon	356280770	356280967	.	+	.	gene_id "Novel00359"; transcript_id "Novel00359.1"; exon_number "1";
chr4H	novelGene	exon	356281579	356281833	.	+	.	gene_id "Novel00359"; transcript_id "Novel00359.1"; exon_number "2";
chr4H	novelGene	exon	356282814	356283513	.	+	.	gene_id "Novel00359"; transcript_id "Novel00359.1"; exon_number "3";
chr4H	novelGene	exon	366682160	366682614	.	+	.	gene_id "Novel00360"; transcript_id "Novel00360.1"; exon_number "1";
chr4H	novelGene	exon	366682736	366683449	.	+	.	gene_id "Novel00360"; transcript_id "Novel00360.1"; exon_number "2";
chr4H	novelGene	exon	367612838	367613391	.	+	.	gene_id "Novel00361"; transcript_id "Novel00361.1"; exon_number "1";
chr4H	novelGene	exon	367613500	367613725	.	+	.	gene_id "Novel00361"; transcript_id "Novel00361.1"; exon_number "2";
chr4H	novelGene	exon	367614412	367614762	.	+	.	gene_id "Novel00361"; transcript_id "Novel00361.1"; exon_number "3";
chr4H	novelGene	exon	367612845	367613943	.	+	.	gene_id "Novel00361"; transcript_id "Novel00361.2"; exon_number "1";
chr4H	novelGene	exon	385284309	385284939	.	+	.	gene_id "Novel00362"; transcript_id "Novel00362.1"; exon_number "1";
chr4H	novelGene	exon	385285042	385286109	.	+	.	gene_id "Novel00362"; transcript_id "Novel00362.1"; exon_number "2";
chr4H	novelGene	exon	385286502	385286696	.	+	.	gene_id "Novel00362"; transcript_id "Novel00362.1"; exon_number "3";
chr4H	novelGene	exon	385287658	385287776	.	+	.	gene_id "Novel00362"; transcript_id "Novel00362.1"; exon_number "4";
chr4H	novelGene	exon	385288783	385288981	.	+	.	gene_id "Novel00362"; transcript_id "Novel00362.1"; exon_number "5";
chr4H	novelGene	exon	388363415	388363985	.	+	.	gene_id "Novel00363"; transcript_id "Novel00363.1"; exon_number "1";
chr4H	novelGene	exon	388364972	388365942	.	+	.	gene_id "Novel00363"; transcript_id "Novel00363.1"; exon_number "2";
chr4H	novelGene	exon	388366027	388366156	.	+	.	gene_id "Novel00363"; transcript_id "Novel00363.1"; exon_number "3";
chr4H	novelGene	exon	388366261	388366351	.	+	.	gene_id "Novel00363"; transcript_id "Novel00363.1"; exon_number "4";
chr4H	novelGene	exon	388366514	388366576	.	+	.	gene_id "Novel00363"; transcript_id "Novel00363.1"; exon_number "5";
chr4H	novelGene	exon	388367242	388367428	.	+	.	gene_id "Novel00363"; transcript_id "Novel00363.1"; exon_number "6";
chr4H	novelGene	exon	390998040	390998935	.	+	.	gene_id "Novel00364"; transcript_id "Novel00364.1"; exon_number "1";
chr4H	novelGene	exon	390999020	390999711	.	+	.	gene_id "Novel00364"; transcript_id "Novel00364.1"; exon_number "2";
chr4H	novelGene	exon	390998047	390998327	.	+	.	gene_id "Novel00364"; transcript_id "Novel00364.2"; exon_number "1";
chr4H	novelGene	exon	390998622	390998935	.	+	.	gene_id "Novel00364"; transcript_id "Novel00364.2"; exon_number "2";
chr4H	novelGene	exon	390999020	390999711	.	+	.	gene_id "Novel00364"; transcript_id "Novel00364.2"; exon_number "3";
chr4H	novelGene	exon	392530589	392531454	.	+	.	gene_id "Novel00365"; transcript_id "Novel00365.1"; exon_number "1";
chr4H	novelGene	exon	392534052	392534139	.	+	.	gene_id "Novel00365"; transcript_id "Novel00365.1"; exon_number "2";
chr4H	novelGene	exon	392534494	392534623	.	+	.	gene_id "Novel00365"; transcript_id "Novel00365.1"; exon_number "3";
chr4H	novelGene	exon	392535111	392535290	.	+	.	gene_id "Novel00365"; transcript_id "Novel00365.1"; exon_number "4";
chr4H	novelGene	exon	392535609	392536077	.	+	.	gene_id "Novel00365"; transcript_id "Novel00365.1"; exon_number "5";
chr4H	novelGene	exon	392536579	392536935	.	+	.	gene_id "Novel00365"; transcript_id "Novel00365.1"; exon_number "6";
chr4H	novelGene	exon	414104856	414104955	.	+	.	gene_id "Novel00366"; transcript_id "Novel00366.1"; exon_number "1";
chr4H	novelGene	exon	414105520	414105973	.	+	.	gene_id "Novel00366"; transcript_id "Novel00366.1"; exon_number "2";
chr4H	novelGene	exon	414106237	414106299	.	+	.	gene_id "Novel00366"; transcript_id "Novel00366.1"; exon_number "3";
chr4H	novelGene	exon	414106622	414106684	.	+	.	gene_id "Novel00366"; transcript_id "Novel00366.1"; exon_number "4";
chr4H	novelGene	exon	414106836	414106898	.	+	.	gene_id "Novel00366"; transcript_id "Novel00366.1"; exon_number "5";
chr4H	novelGene	exon	414107664	414107726	.	+	.	gene_id "Novel00366"; transcript_id "Novel00366.1"; exon_number "6";
chr4H	novelGene	exon	414107821	414107880	.	+	.	gene_id "Novel00366"; transcript_id "Novel00366.1"; exon_number "7";
chr4H	novelGene	exon	414108221	414108358	.	+	.	gene_id "Novel00366"; transcript_id "Novel00366.1"; exon_number "8";
chr4H	novelGene	exon	414108548	414108637	.	+	.	gene_id "Novel00366"; transcript_id "Novel00366.1"; exon_number "9";
chr4H	novelGene	exon	414108837	414109732	.	+	.	gene_id "Novel00366"; transcript_id "Novel00366.1"; exon_number "10";
chr4H	novelGene	exon	445102726	445103453	.	+	.	gene_id "Novel00367"; transcript_id "Novel00367.1"; exon_number "1";
chr4H	novelGene	exon	485852622	485852706	.	+	.	gene_id "Novel00368"; transcript_id "Novel00368.1"; exon_number "1";
chr4H	novelGene	exon	485853586	485853640	.	+	.	gene_id "Novel00368"; transcript_id "Novel00368.1"; exon_number "2";
chr4H	novelGene	exon	485853743	485856288	.	+	.	gene_id "Novel00368"; transcript_id "Novel00368.1"; exon_number "3";
chr4H	novelGene	exon	485856427	485858116	.	+	.	gene_id "Novel00368"; transcript_id "Novel00368.1"; exon_number "4";
chr4H	novelGene	exon	504731060	504731574	.	+	.	gene_id "Novel00369"; transcript_id "Novel00369.1"; exon_number "1";
chr4H	novelGene	exon	504731712	504731932	.	+	.	gene_id "Novel00369"; transcript_id "Novel00369.1"; exon_number "2";
chr4H	novelGene	exon	504732971	504734222	.	+	.	gene_id "Novel00369"; transcript_id "Novel00369.1"; exon_number "3";
chr4H	novelGene	exon	504734457	504734968	.	+	.	gene_id "Novel00369"; transcript_id "Novel00369.1"; exon_number "4";
chr4H	novelGene	exon	535393185	535394745	.	+	.	gene_id "Novel00370"; transcript_id "Novel00370.1"; exon_number "1";
chr4H	novelGene	exon	549353813	549355633	.	+	.	gene_id "Novel00371"; transcript_id "Novel00371.1"; exon_number "1";
chr4H	novelGene	exon	549362360	549362390	.	+	.	gene_id "Novel00372"; transcript_id "Novel00372.1"; exon_number "1";
chr4H	novelGene	exon	549362499	549362673	.	+	.	gene_id "Novel00372"; transcript_id "Novel00372.1"; exon_number "2";
chr4H	novelGene	exon	549362788	549362891	.	+	.	gene_id "Novel00372"; transcript_id "Novel00372.1"; exon_number "3";
chr4H	novelGene	exon	549362993	549363139	.	+	.	gene_id "Novel00372"; transcript_id "Novel00372.1"; exon_number "4";
chr4H	novelGene	exon	549363228	549363293	.	+	.	gene_id "Novel00372"; transcript_id "Novel00372.1"; exon_number "5";
chr4H	novelGene	exon	549363417	549363485	.	+	.	gene_id "Novel00372"; transcript_id "Novel00372.1"; exon_number "6";
chr4H	novelGene	exon	549363584	549363646	.	+	.	gene_id "Novel00372"; transcript_id "Novel00372.1"; exon_number "7";
chr4H	novelGene	exon	549363723	549363923	.	+	.	gene_id "Novel00372"; transcript_id "Novel00372.1"; exon_number "8";
chr4H	novelGene	exon	549363997	549364084	.	+	.	gene_id "Novel00372"; transcript_id "Novel00372.1"; exon_number "9";
chr4H	novelGene	exon	549364175	549364410	.	+	.	gene_id "Novel00372"; transcript_id "Novel00372.1"; exon_number "10";
chr4H	novelGene	exon	565353446	565353788	.	+	.	gene_id "Novel00373"; transcript_id "Novel00373.1"; exon_number "1";
chr4H	novelGene	exon	565353886	565353970	.	+	.	gene_id "Novel00373"; transcript_id "Novel00373.1"; exon_number "2";
chr4H	novelGene	exon	565354070	565354111	.	+	.	gene_id "Novel00373"; transcript_id "Novel00373.1"; exon_number "3";
chr4H	novelGene	exon	565354221	565354389	.	+	.	gene_id "Novel00373"; transcript_id "Novel00373.1"; exon_number "4";
chr4H	novelGene	exon	565354832	565354884	.	+	.	gene_id "Novel00373"; transcript_id "Novel00373.1"; exon_number "5";
chr4H	novelGene	exon	565355006	565355218	.	+	.	gene_id "Novel00373"; transcript_id "Novel00373.1"; exon_number "6";
chr4H	novelGene	exon	565355438	565355484	.	+	.	gene_id "Novel00373"; transcript_id "Novel00373.1"; exon_number "7";
chr4H	novelGene	exon	565355626	565355918	.	+	.	gene_id "Novel00373"; transcript_id "Novel00373.1"; exon_number "8";
chr4H	novelGene	exon	565353446	565353788	.	+	.	gene_id "Novel00373"; transcript_id "Novel00373.2"; exon_number "1";
chr4H	novelGene	exon	565353886	565353970	.	+	.	gene_id "Novel00373"; transcript_id "Novel00373.2"; exon_number "2";
chr4H	novelGene	exon	565354070	565354111	.	+	.	gene_id "Novel00373"; transcript_id "Novel00373.2"; exon_number "3";
chr4H	novelGene	exon	565354221	565354389	.	+	.	gene_id "Novel00373"; transcript_id "Novel00373.2"; exon_number "4";
chr4H	novelGene	exon	565354832	565354880	.	+	.	gene_id "Novel00373"; transcript_id "Novel00373.2"; exon_number "5";
chr4H	novelGene	exon	565355098	565355218	.	+	.	gene_id "Novel00373"; transcript_id "Novel00373.2"; exon_number "6";
chr4H	novelGene	exon	565355438	565355484	.	+	.	gene_id "Novel00373"; transcript_id "Novel00373.2"; exon_number "7";
chr4H	novelGene	exon	565355626	565355918	.	+	.	gene_id "Novel00373"; transcript_id "Novel00373.2"; exon_number "8";
chr4H	novelGene	exon	590049968	590050254	.	+	.	gene_id "Novel00374"; transcript_id "Novel00374.1"; exon_number "1";
chr4H	novelGene	exon	590051375	590053350	.	+	.	gene_id "Novel00374"; transcript_id "Novel00374.1"; exon_number "2";
chr4H	novelGene	exon	604800891	604800922	.	+	.	gene_id "Novel00375"; transcript_id "Novel00375.1"; exon_number "1";
chr4H	novelGene	exon	604801007	604801075	.	+	.	gene_id "Novel00375"; transcript_id "Novel00375.1"; exon_number "2";
chr4H	novelGene	exon	604802347	604802653	.	+	.	gene_id "Novel00375"; transcript_id "Novel00375.1"; exon_number "3";
chr4H	novelGene	exon	604803641	604804528	.	+	.	gene_id "Novel00375"; transcript_id "Novel00375.1"; exon_number "4";
chr4H	novelGene	exon	619229378	619229562	.	+	.	gene_id "Novel00376"; transcript_id "Novel00376.1"; exon_number "1";
chr4H	novelGene	exon	619229875	619229914	.	+	.	gene_id "Novel00376"; transcript_id "Novel00376.1"; exon_number "2";
chr4H	novelGene	exon	619230188	619230269	.	+	.	gene_id "Novel00376"; transcript_id "Novel00376.1"; exon_number "3";
chr4H	novelGene	exon	619230719	619230796	.	+	.	gene_id "Novel00376"; transcript_id "Novel00376.1"; exon_number "4";
chr4H	novelGene	exon	619230884	619231009	.	+	.	gene_id "Novel00376"; transcript_id "Novel00376.1"; exon_number "5";
chr4H	novelGene	exon	619231226	619231347	.	+	.	gene_id "Novel00376"; transcript_id "Novel00376.1"; exon_number "6";
chr4H	novelGene	exon	619232277	619232316	.	+	.	gene_id "Novel00376"; transcript_id "Novel00376.1"; exon_number "7";
chr4H	novelGene	exon	619232432	619232506	.	+	.	gene_id "Novel00376"; transcript_id "Novel00376.1"; exon_number "8";
chr4H	novelGene	exon	619232628	619233045	.	+	.	gene_id "Novel00376"; transcript_id "Novel00376.1"; exon_number "9";
chr4H	novelGene	exon	619234000	619234751	.	+	.	gene_id "Novel00377"; transcript_id "Novel00377.1"; exon_number "1";
chr4H	novelGene	exon	619236198	619236315	.	+	.	gene_id "Novel00377"; transcript_id "Novel00377.1"; exon_number "2";
chr4H	novelGene	exon	619236426	619236616	.	+	.	gene_id "Novel00377"; transcript_id "Novel00377.1"; exon_number "3";
chr4H	novelGene	exon	619236724	619237083	.	+	.	gene_id "Novel00377"; transcript_id "Novel00377.1"; exon_number "4";
chr4H	novelGene	exon	636430251	636430729	.	+	.	gene_id "Novel00378"; transcript_id "Novel00378.1"; exon_number "1";
chr4H	novelGene	exon	636432945	636433632	.	+	.	gene_id "Novel00378"; transcript_id "Novel00378.1"; exon_number "2";
chr4H	novelGene	exon	636430253	636432021	.	+	.	gene_id "Novel00378"; transcript_id "Novel00378.2"; exon_number "1";
chr4H	novelGene	exon	636432073	636433632	.	+	.	gene_id "Novel00378"; transcript_id "Novel00378.3"; exon_number "1";
chr4H	novelGene	exon	644817135	644817488	.	+	.	gene_id "Novel00379"; transcript_id "Novel00379.1"; exon_number "1";
chr4H	novelGene	exon	644817584	644819713	.	+	.	gene_id "Novel00379"; transcript_id "Novel00379.1"; exon_number "2";
chr4H	novelGene	exon	644819816	644819929	.	+	.	gene_id "Novel00379"; transcript_id "Novel00379.1"; exon_number "3";
chr4H	novelGene	exon	644820011	644820118	.	+	.	gene_id "Novel00379"; transcript_id "Novel00379.1"; exon_number "4";
chr4H	novelGene	exon	644820393	644820449	.	+	.	gene_id "Novel00379"; transcript_id "Novel00379.1"; exon_number "5";
chr4H	novelGene	exon	644820871	644820952	.	+	.	gene_id "Novel00379"; transcript_id "Novel00379.1"; exon_number "6";
chr4H	novelGene	exon	644821103	644821426	.	+	.	gene_id "Novel00379"; transcript_id "Novel00379.1"; exon_number "7";
chr4H	novelGene	exon	22860147	22860423	.	-	.	gene_id "Novel00380"; transcript_id "Novel00380.1"; exon_number "1";
chr4H	novelGene	exon	22860729	22861719	.	-	.	gene_id "Novel00380"; transcript_id "Novel00380.1"; exon_number "2";
chr4H	novelGene	exon	42093801	42094172	.	-	.	gene_id "Novel00381"; transcript_id "Novel00381.1"; exon_number "1";
chr4H	novelGene	exon	42094261	42094436	.	-	.	gene_id "Novel00381"; transcript_id "Novel00381.1"; exon_number "2";
chr4H	novelGene	exon	42095126	42095283	.	-	.	gene_id "Novel00381"; transcript_id "Novel00381.1"; exon_number "3";
chr4H	novelGene	exon	42097098	42097167	.	-	.	gene_id "Novel00381"; transcript_id "Novel00381.1"; exon_number "4";
chr4H	novelGene	exon	42098481	42098622	.	-	.	gene_id "Novel00381"; transcript_id "Novel00381.1"; exon_number "5";
chr4H	novelGene	exon	42099030	42099153	.	-	.	gene_id "Novel00381"; transcript_id "Novel00381.1"; exon_number "6";
chr4H	novelGene	exon	42103183	42103275	.	-	.	gene_id "Novel00381"; transcript_id "Novel00381.1"; exon_number "7";
chr4H	novelGene	exon	42103782	42103996	.	-	.	gene_id "Novel00381"; transcript_id "Novel00381.1"; exon_number "8";
chr4H	novelGene	exon	42104140	42104226	.	-	.	gene_id "Novel00381"; transcript_id "Novel00381.1"; exon_number "9";
chr4H	novelGene	exon	42104964	42105055	.	-	.	gene_id "Novel00381"; transcript_id "Novel00381.1"; exon_number "10";
chr4H	novelGene	exon	42106465	42106581	.	-	.	gene_id "Novel00381"; transcript_id "Novel00381.1"; exon_number "11";
chr4H	novelGene	exon	42107202	42107254	.	-	.	gene_id "Novel00381"; transcript_id "Novel00381.1"; exon_number "12";
chr4H	novelGene	exon	42107951	42108168	.	-	.	gene_id "Novel00381"; transcript_id "Novel00381.1"; exon_number "13";
chr4H	novelGene	exon	42109462	42109566	.	-	.	gene_id "Novel00381"; transcript_id "Novel00381.1"; exon_number "14";
chr4H	novelGene	exon	42109649	42109741	.	-	.	gene_id "Novel00381"; transcript_id "Novel00381.1"; exon_number "15";
chr4H	novelGene	exon	42110132	42110401	.	-	.	gene_id "Novel00381"; transcript_id "Novel00381.1"; exon_number "16";
chr4H	novelGene	exon	58460892	58461130	.	-	.	gene_id "Novel00382"; transcript_id "Novel00382.1"; exon_number "1";
chr4H	novelGene	exon	58461580	58461657	.	-	.	gene_id "Novel00382"; transcript_id "Novel00382.1"; exon_number "2";
chr4H	novelGene	exon	58462328	58462796	.	-	.	gene_id "Novel00382"; transcript_id "Novel00382.1"; exon_number "3";
chr4H	novelGene	exon	58462907	58463773	.	-	.	gene_id "Novel00382"; transcript_id "Novel00382.1"; exon_number "4";
chr4H	novelGene	exon	58464069	58464580	.	-	.	gene_id "Novel00382"; transcript_id "Novel00382.1"; exon_number "5";
chr4H	novelGene	exon	106547613	106547888	.	-	.	gene_id "Novel00383"; transcript_id "Novel00383.1"; exon_number "1";
chr4H	novelGene	exon	106548429	106548525	.	-	.	gene_id "Novel00383"; transcript_id "Novel00383.1"; exon_number "2";
chr4H	novelGene	exon	106549382	106549521	.	-	.	gene_id "Novel00383"; transcript_id "Novel00383.1"; exon_number "3";
chr4H	novelGene	exon	106549722	106549809	.	-	.	gene_id "Novel00383"; transcript_id "Novel00383.1"; exon_number "4";
chr4H	novelGene	exon	106549937	106550749	.	-	.	gene_id "Novel00383"; transcript_id "Novel00383.1"; exon_number "5";
chr4H	novelGene	exon	106550868	106551056	.	-	.	gene_id "Novel00383"; transcript_id "Novel00383.1"; exon_number "6";
chr4H	novelGene	exon	106551148	106551299	.	-	.	gene_id "Novel00383"; transcript_id "Novel00383.1"; exon_number "7";
chr4H	novelGene	exon	124515772	124516989	.	-	.	gene_id "Novel00384"; transcript_id "Novel00384.1"; exon_number "1";
chr4H	novelGene	exon	141501692	141502560	.	-	.	gene_id "Novel00385"; transcript_id "Novel00385.1"; exon_number "1";
chr4H	novelGene	exon	141511066	141511455	.	-	.	gene_id "Novel00385"; transcript_id "Novel00385.1"; exon_number "2";
chr4H	novelGene	exon	141513293	141513705	.	-	.	gene_id "Novel00385"; transcript_id "Novel00385.1"; exon_number "3";
chr4H	novelGene	exon	171256247	171256668	.	-	.	gene_id "Novel00386"; transcript_id "Novel00386.1"; exon_number "1";
chr4H	novelGene	exon	171258871	171260740	.	-	.	gene_id "Novel00386"; transcript_id "Novel00386.1"; exon_number "2";
chr4H	novelGene	exon	185709787	185712030	.	-	.	gene_id "Novel00387"; transcript_id "Novel00387.1"; exon_number "1";
chr4H	novelGene	exon	221880203	221880609	.	-	.	gene_id "Novel00388"; transcript_id "Novel00388.1"; exon_number "1";
chr4H	novelGene	exon	221881225	221881305	.	-	.	gene_id "Novel00388"; transcript_id "Novel00388.1"; exon_number "2";
chr4H	novelGene	exon	221882759	221882891	.	-	.	gene_id "Novel00388"; transcript_id "Novel00388.1"; exon_number "3";
chr4H	novelGene	exon	221882983	221884014	.	-	.	gene_id "Novel00388"; transcript_id "Novel00388.1"; exon_number "4";
chr4H	novelGene	exon	221884085	221884466	.	-	.	gene_id "Novel00388"; transcript_id "Novel00388.1"; exon_number "5";
chr4H	novelGene	exon	221880203	221881305	.	-	.	gene_id "Novel00388"; transcript_id "Novel00388.2"; exon_number "1";
[truncated: 1,366 more rows]
